# Supplementary material for: Migrators within migrators: exploring transposable element dynamics in the monarch butterfly, Danaus plexippus
Source: Mob DNA. 2022 Feb 16;13:5. doi: 10.1186/s13100-022-00263-5 (PMC8848866; doi:10.1186/s13100-022-00263-5)
Supplement: Supplementary file 1 — Additional file 1. Supplementary Tables, including contents page with table legends. Tables S1-S10. [file 13100_2022_263_MOESM1_ESM.xlsx]

## Sheet: Contents
Table S1. Repeat content in the monarch and other members of the same genus. Values for other Danaus species were generated with the same automated methodology as used for the monarch.
Table S2. RepeatMasker annotation table from a standard RepeatMasker run on the monarch genome, using the Arthropoda genome and Dfam 3.3.
Table S3. DNA Deletion Rates from DelGet.pl
Table S4. TE Coverage on each monarch chromosome, in total and split by main TE classifications
Table S5. Genes found in regions classified as gene hotspots and TE coldspots
Table S6. Divergence estimates for each TE family with copy number over 1000, generated by calcDivergenceFromAlign.pl of RepeatMasker. Extra columns show estimated age for each TE family, copy number, and estimated number of insertions per million years.
Table S7. Intact LINEs with domains found in ORFs, and ORF results for top 3 monarch families
Table S8. Divergence estimates for each TE family under 1M years old, generated by calcDivergenceFromAlign.pl of RepeatMasker. Extra columns show estimated age for each TE family, copy number
Table S9. Divergence estimates for each TE family, generated by calcDivergenceFromAlign.pl of RepeatMasker. Extra columns show estimated age for each TE family, copy number
Table S10. Coordinates and classification of LINE TEs annotated in the monarch, including their sequence length

## Sheet: Table_S1
Repeat Class	Danaus plexippus (Zhan et al. 2011)			Danaus plexippus (this study)			Danaus chrysippus (GCA_916720795.1)			Danaus melanippus (GCA_010014825.1)
	No. elements	Total Length (Mb)	Percentage sequence (%)	No. elements	Total Length (Mb)	Percentage sequence (%)	No. elements	Total Length (Mb)	Percentage sequence (%)	No. elements	Total Length (Mb)	Percentage sequence (%)
Retroelement	46002	8.49213	0.031	29181	9.55	0.0383937	91778	48.0858	0.135828	65710	23.3482	0.0659186
SINE	6320	1.30791	0.0047	3421	0.85	0.00340587	4973	1.83384	0.00518003	33	0.005064	1.42971e-05
LINE	36352	6.57581	0.024	10227	4.83	0.0194038	55533	28.4743	0.0804312	41769	16.2106	0.0457672
Penelope	212	0.02235	0.0001	10478	2.55	0.0102668	23263	9.69082	0.0273736	6211	1.67234	0.00472151
LTR element	3118	0.586063	0.0022	5055	1.32	0.0053173	8009	8.08683	0.0228428	17697	5.46018	0.0154157
DNA transposon	10757	2.77301	0.0101	3723	2.16	0.00868396	37897	22.8701	0.0646011	19187	7.32237	0.0206732
Rolling-circle	NA	NA	NA	3659	1.5	0.00601533	56659	30.8275	0.0870783	7484	2.40781	0.00679795
Unclassified	128352	18.3925	0.0671	6949	2.08	0.00836004	26595	1.83384	0.0521718	28069	8.50771	0.0240197
Other	132633	6.15024	0.0224	362	0.15	0.000606346	13	0.002135	6.03073e-06	2181	0.460256	0.00129943
Total repeats	317744	35.8078	0.1306	43874	15.44	0.0620593	212942	103.619	0.339685	122631	42.0463	0.118709

## Sheet: Table_S2
==================================================
file name: danausPlexippus.fna.prep
sequences: 4115
total length: 248676414 bp (241872180 bp excl N/X-runs)
GC level: 31.60 %
bases masked: 13922106 bp ( 5.60 %)
==================================================
	Number of Elements	Length Occupied		Percentage of Sequence
Retroelements	43297	8921915	bp	3.59	%
SINEs:	2905	322005	bp	0.13	%
Penelope	9733	1784372	bp	0.72	%
LINEs:	35889	7875580	bp	3.17	%
CRE/SLACS	4	258	bp	0	%
L2/CR1/Rex	3755	535275	bp	0.22	%
R1/LOA/Jockey	1867	467761	bp	0.19	%
R2/R4/NeSL	7475	2570051	bp	1.03	%
RTE/Bov-B	5511	1217860	bp	0.49	%
L1/CIN4	36	2198	bp	0	%
LTR elements:	4503	724330	bp	0.29	%
BEL/Pao	427	36742	bp	0.01	%
Ty1/Copia	470	122054	bp	0.05	%
Gypsy/DIRS1	3407	549291	bp	0.22	%
Retroviral	0	0	bp	0	%
DNA transposons	16015	2773735	bp	1.12	%
hobo-Activator	2212	255720	bp	0.1	%
Tc1-IS630-Pogo	7504	1941956	bp	0.78	%
En-Spm	0	0	bp	0	%
MuDR-IS905	0	0	bp	0	%
PiggyBac	178	51706	bp	0.02	%
Tourist/Harbinger	131	27134	bp	0.01	%
Other (Mirage, P-element, Transib)	509	25633	bp	0.01	%
Rolling-circles	15596	2090441	bp	0.84	%
Unclassified:	1285	129578	bp	0.05	%
Total interspersed repeats:		11825228	bp	4.76	%
Small RNA:	0	0	bp	0	%
Satellites:	81	6437	bp	0	%
Simple repeats:	0	0	bp	0	%
Low complexity:	0	0	bp	0	%
==================================================
* most repeats fragmented by insertions or deletions
have been counted as one element
The query species was assumed to be arthropoda
RepeatMasker Combined Database: Dfam_3.3, RepBase-20181026
run with rmblastn version 2.2.27+

## Sheet: Table_S3
Danaus melanippus as Root
type	species	gapsize	count	amount	aln_len	%_of_aln	del_nt/10kb	del_nt/10kb/My	Time since species split (My)	Notes
species specific gaps	danPle	1-30nt	45293	252717	14800383	0.017075	170.75	20.5723	8.3	This is time between danPle and danChr
species specific gaps	danPle	>30nt	3001	269736	14800383	0.0182249	182.249	21.9578	8.3	This is time between danPle and danChr
species specific gaps	danChr	1-30nt	62447	326937	14800383	0.0220898	220.898	26.6142	8.3	This is time between danPle and danChr
species specific gaps	danChr	>30nt	2196	179551	14800383	0.0121315	121.315	14.6163	8.3	This is time between danPle and danChr
Danaus plexippus as Root
species specific gaps	danMel	1-30nt	35615	191499	11048142	0.0173331	173.331	NaN	UNKNOWN	This is time between danMel and danChr
species specific gaps	danMel	>30nt	1775	158047	11048142	0.0143053	143.053	NaN	UNKNOWN	This is time between danMel and danChr
species specific gaps	danChr	1-30nt	45537	237899	11048142	0.0215329	215.329	NaN	UNKNOWN	This is time between danMel and danChr
species specific gaps	danChr	>30nt	1536	107939	11048142	0.00976988	97.6988	NaN	UNKNOWN	This is time between danMel and danChr

## Sheet: Table_S4
MONARCH	All TE		By TE Classification
Chromosome	Mean TE bp per 100kbp	SD	DNA		Rolling Circle		Penelope		LINE		SINE		LTR		Other (Simple Repeat, Microsatellite, RNA)		Unclassified
			Mean TE bp per 100kb	SD	Mean TE bp per 100kb	SD	Mean TE bp per 100kb	SD	Mean TE bp per 100kb	SD	Mean TE bp per 100kb	SD	Mean TE bp per 100kb	SD	Mean TE bp per 100kb	SD	Mean TE bp per 100kb	SD	Chromosome Size
Chr2	5523.49	3628.47	1197.59	1144.06	939.953	818.577	1025.98	932.878	1828.45	1571.86	420.868	264.236	871.667	1045.2	526.636	505.847	872.382	788.421	10631990
Chr3	7019.87	3740.01	1323.29	1057.94	865.368	616.452	1258.22	901.349	2565.97	2188.51	414.567	275.85	641	904.36	285.7	218.097	1195.78	1111.71	10450245
Chr4	5166.24	3377.34	1147.45	919.518	710.958	484.986	843.94	717.186	1743.87	1439.11	348.717	162.938	693.25	1054.75	499.667	553.422	949.43	1553.25	10414450
Chr5	4615.59	4533.48	1223.04	767.486	956.429	755.374	941.621	906.864	1683.49	1943.59	374.684	308.497	513.812	560.066	584.8	668.039	1142.27	2079.25	10184249
Chr6	6051.28	4494.46	1268.29	1178.83	799.136	633.768	1044.42	1052.78	2520.88	2298.43	395.265	219.588	641.754	1002.95	288.6	112.63	1062.58	1127.74	10039743
Chr7	6388.59	4505.76	1395.5	1351.26	1014.13	1109.16	1176.04	919.21	2395.08	2327.96	373.9	181.429	641.988	850.795	232	81.5199	851.525	715.183	9950675
Chr8	6231.54	3989.24	1192.57	944.65	825.043	949.935	1011.81	799.214	2291.3	2110.05	397.686	221.374	750.552	979.971	350.571	177.908	1100.7	1169.01	9826000
Chr9	4483.8	4085.09	1103.5	1051.02	871.764	646.681	910.126	931.339	1890.83	2426.03	412.093	226.257	539.362	593.262	1441.75	1082.06	735.046	703.417	9622331
Chr10	7213.1	4285.04	1422.92	1007.62	934.687	965.83	1264.92	1065.89	2712.89	2313.35	476.233	229.552	840.5	1288.82	264.786	124.388	970.69	905.238	9320052
Chr11	5474.2	3576.11	1410.8	1057.75	760.967	709.715	1041.3	827.493	1990.61	1724.31	422.659	258.202	520.923	726.866	248.571	132.028	989.411	843.697	9273636
Chr12	6233.55	3758.96	1465.93	1296.65	815.704	687.405	1121.84	906.036	2373.06	2090.83	462.588	305.084	694.547	740.819	199.222	68.6909	969.324	645.155	9209872
Chr13	6086.21	4473.91	1405.13	1505.97	651.709	369.307	1207.34	957.07	2269.14	1839.29	377.273	211.065	620.25	1016.08	933.889	801.137	1025.23	1278.86	8907986
Chr14	5787.46	3798.95	1423.27	1089.25	1032.34	866.608	971.898	832.893	1973.25	1808.46	362.574	262.071	561.394	643.824	522.714	829.938	798.153	621.73	8886595
Chr15	5033.97	3476.33	1280.67	1120.42	883.87	984.257	906.271	949.725	1639.96	1406.83	424.643	232.329	654.339	841.478	455.818	488.803	905.953	805.611	8615111
Chr16	5971.67	3924.44	1438.79	1028.93	913.245	743.946	929.538	839.559	2221.27	1730.86	509.419	399.896	599.564	772.467	497.889	750.961	1161.29	1409.24	8545482
Chr17	5599.12	4122.12	1309.09	1127.2	807.226	828.295	1102.46	903.499	1858.56	1910.73	442.667	303.083	713.523	708.342	261	128.633	941.576	801.019	8449262
Chr18	4774.55	3553.54	1257.72	1106.91	807	598.17	938.449	860.046	1797.57	1669.62	401.471	263.903	531.63	584.82	388	181.019	885.344	656.67	8166185
Chr19	4922.72	3363.35	1050	845.304	586.76	343.269	1004.8	995.488	1803.58	1725.37	493.5	363.079	391.273	264.798	403.462	293.098	751.537	703.134	7845940
Chr20	8166.86	2920.31	1287.93	1012.99	1060.91	823.403	1403.32	944.213	2398.16	1415.39	563.765	399.002	995.831	1259.2	660.875	531.954	1214.65	839.867	7367651
Chr21	5626.45	3770.72	1586.79	1586.02	697.833	507.085	973.42	815.491	1949.51	1479.37	459.698	316.304	598.093	674.086	210.75	123.808	941.017	557.373	7243763
Chr22	6998.8	4188.43	1391.6	1224.71	714.844	530.77	1325.21	1022.44	2177.99	1478.28	503.395	318.781	916.466	1065.29	809.545	1079	1259.23	1269.44	7084546
Chr23	7806.99	4007.28	1574.04	1282.87	1386.82	1404.87	1156.94	740.674	2432.19	1936.09	561.447	341.726	697.417	817.597	514.25	581.829	1104.24	796.887	6814233
Chr24	7923.11	4174.3	1714.09	1568.59	1034.72	821.193	1338.72	1034.75	2228.98	1587.99	488.815	336.835	986.468	1359.93	494.385	730.125	1172.88	996.501	6514101
Chr25	8203.97	4831.06	1205.05	1125.19	839.4	904.58	1370.16	1355.31	2500.12	2381.35	620.667	337.975	1352.42	2161.79	648.909	606.872	1188.15	840.609	5644642
Chr26	5802.24	3803.44	1029.11	833.743	877.594	818.241	1087.1	803.005	2159.35	1966.67	566.541	366.802	560	505.883	232.143	92.2269	981.925	957.59	5380037
Chr27	6528.83	2883.29	917.1	681.953	886.429	790.788	1110.95	864.845	1870.24	1244.97	650.824	453.73	665.121	524.211	589.2	683.282	970	775.46	4150802
Chr28	10107.1	4474.26	1375.64	2155.7	1200.41	1224.48	1680.88	1106.29	2830.85	1621.67	1167.64	683.92	964.513	983.777	576.412	569.746	1203.85	963.188	3992836
Chr29	9373.51	3763.89	1107.29	993.584	1475.71	1208.78	1416.89	1172.23	2131.89	1623.91	952.543	672.552	1202	1382.88	793.667	1000.74	1464.63	689.373	3625418
ChrZ	4706.86	3357.65	1019.93	992.501	1045.32	733.647	1252.79	761.968	2515.37	2111.56	927.206	496.326	890.125	1088.11	582.722	566.636	1650.06	842.351	15616146
Chr30	9180.91	3444.42	1246.18	1037.16	965.588	1039.01	662.685	583.695	2071.27	2024.17	288.692	124.382	526.792	848.562	268	154.85	719.982	625.552	3411326
Danaus chrysippus
Chromosome	Mean TE per 100kb	SD
contig1	12598.9	9663.57
contig2	20849.8	24264.3
contig3	33872.3	30748.8
contig4	35954.3	33410.4
contig5	25596.3	23016.1
contig6	22768.2	25485.7
contig7	29439.4	28597.3
contig8	27944.8	27820.4
contig9	19963.1	21241
contig10	23301.1	21996.9
contig11	23315.4	22769.4
contig12	20879.7	18716.7
contig13	25484.3	21482.2
contig14	31936	27187.1
contig15	30264.4	18036
contig16	37572.3	31008.7
contig17	32073.1	29245.6
contig18	30459.9	27856.3
contig19	36242.8	29517.4
contig20	28569	20100
contig22	29071.1	18241.3
contig23	35350.3	27950.6
contig24	42129.8	32457.4
contig25	29434.8	16718.5
contig26	48223.4	31351
contig27	45793.7	23925.5
contig28	54265.8	26459.9
contig29	69788	21646.5
contig30	49299.3	16607.6
contig31	50240.5	14874.2
contig0 (Unmapped)	72000.9	29666.9

## Sheet: Table_S5
TE COLDSPOTS AND GENE HOTSPOTS
Locus	seqid	source	type	start	end	score	strand	phase	attributes	Protein.Length	Protein.Name
LOC116765674	NC_045812.1	Gnomon	gene	3265948	3510718	NA	-	NA	ID=gene2891;Dbxref=GeneID:116765674;Name=LOC116765674;gbkey=Gene;gene=LOC116765674;gene_biotype=protein_coding	591	polypyrimidine tract-binding protein 1 isoform X2
LOC116765674	NC_045812.1	Gnomon	gene	3265948	3510718	NA	-	NA	ID=gene2891;Dbxref=GeneID:116765674;Name=LOC116765674;gbkey=Gene;gene=LOC116765674;gene_biotype=protein_coding	579	polypyrimidine tract-binding protein 2 isoform X5
LOC116765674	NC_045812.1	Gnomon	gene	3265948	3510718	NA	-	NA	ID=gene2891;Dbxref=GeneID:116765674;Name=LOC116765674;gbkey=Gene;gene=LOC116765674;gene_biotype=protein_coding	581	polypyrimidine tract-binding protein 2 isoform X4
LOC116765674	NC_045812.1	Gnomon	gene	3265948	3510718	NA	-	NA	ID=gene2891;Dbxref=GeneID:116765674;Name=LOC116765674;gbkey=Gene;gene=LOC116765674;gene_biotype=protein_coding	590	polypyrimidine tract-binding protein 2 isoform X3
LOC116765674	NC_045812.1	Gnomon	gene	3265948	3510718	NA	-	NA	ID=gene2891;Dbxref=GeneID:116765674;Name=LOC116765674;gbkey=Gene;gene=LOC116765674;gene_biotype=protein_coding	562	polypyrimidine tract-binding protein 2 isoform X6
LOC116765674	NC_045812.1	Gnomon	gene	3265948	3510718	NA	-	NA	ID=gene2891;Dbxref=GeneID:116765674;Name=LOC116765674;gbkey=Gene;gene=LOC116765674;gene_biotype=protein_coding	609	polypyrimidine tract-binding protein 2 isoform X1
LOC116767227	NC_045815.1	Gnomon	gene	448011	600018	NA	+	NA	ID=gene4272;Dbxref=GeneID:116767227;Name=LOC116767227;gbkey=Gene;gene=LOC116767227;gene_biotype=protein_coding	1086	protein tiptop-like isoform X1
LOC116767227	NC_045815.1	Gnomon	gene	448011	600018	NA	+	NA	ID=gene4272;Dbxref=GeneID:116767227;Name=LOC116767227;gbkey=Gene;gene=LOC116767227;gene_biotype=protein_coding	1015	protein tiptop-like isoform X2
LOC116771742	NC_045823.1	Gnomon	gene	60089	215637	NA	+	NA	ID=gene8212;Dbxref=GeneID:116771742;Name=LOC116771742;gbkey=Gene;gene=LOC116771742;gene_biotype=protein_coding	552	protein espinas isoform X4
LOC116771742	NC_045823.1	Gnomon	gene	60089	215637	NA	+	NA	ID=gene8212;Dbxref=GeneID:116771742;Name=LOC116771742;gbkey=Gene;gene=LOC116771742;gene_biotype=protein_coding	685	protein prickle isoform X3
LOC116771742	NC_045823.1	Gnomon	gene	60089	215637	NA	+	NA	ID=gene8212;Dbxref=GeneID:116771742;Name=LOC116771742;gbkey=Gene;gene=LOC116771742;gene_biotype=protein_coding	881	protein prickle isoform X1
LOC116771742	NC_045823.1	Gnomon	gene	60089	215637	NA	+	NA	ID=gene8212;Dbxref=GeneID:116771742;Name=LOC116771742;gbkey=Gene;gene=LOC116771742;gene_biotype=protein_coding	696	protein prickle isoform X2
LOC116771744	NC_045823.1	Gnomon	gene	130484	132608	NA	-	NA	ID=gene8221;Dbxref=GeneID:116771744;Name=LOC116771744;gbkey=Gene;gene=LOC116771744;gene_biotype=protein_coding	630	glucose dehydrogenase
LOC116771744	NC_045823.1	Gnomon	gene	130484	132608	NA	-	NA	ID=gene8221;Dbxref=GeneID:116771744;Name=LOC116771744;gbkey=Gene;gene=LOC116771744;gene_biotype=protein_coding	629	glucose dehydrogenase
LOC116771745	NC_045823.1	Gnomon	gene	127710	130577	NA	+	NA	ID=gene8220;Dbxref=GeneID:116771745;Name=LOC116771745;gbkey=Gene;gene=LOC116771745;gene_biotype=protein_coding	605	glucose dehydrogenase
LOC116771747	NC_045823.1	Gnomon	gene	115524	116401	NA	+	NA	ID=gene8215;Dbxref=GeneID:116771747;Name=LOC116771747;gbkey=Gene;gene=LOC116771747;gene_biotype=protein_coding	166	LOW QUALITY PROTEIN: general odorant-binding protein 2-like
LOC116771748	NC_045823.1	Gnomon	gene	120850	122173	NA	-	NA	ID=gene8218;Dbxref=GeneID:116771748;Name=LOC116771748;gbkey=Gene;gene=LOC116771748;gene_biotype=protein_coding	165	general odorant-binding protein 1-like
LOC116771749	NC_045823.1	Gnomon	gene	118958	119718	NA	+	NA	ID=gene8217;Dbxref=GeneID:116771749;Name=LOC116771749;gbkey=Gene;gene=LOC116771749;gene_biotype=protein_coding	163	pheromone-binding protein-like
LOC116771750	NC_045823.1	Gnomon	gene	117542	118711	NA	+	NA	ID=gene8216;Dbxref=GeneID:116771750;Name=LOC116771750;gbkey=Gene;gene=LOC116771750;gene_biotype=protein_coding	160	pheromone-binding protein-like
LOC116772960	NC_045825.1	Gnomon	gene	7094256	7247001	NA	+	NA	ID=gene9715;Dbxref=GeneID:116772960;Name=LOC116772960;gbkey=Gene;gene=LOC116772960;gene_biotype=protein_coding	427	homeobox protein homothorax isoform X1
LOC116772960	NC_045825.1	Gnomon	gene	7094256	7247001	NA	+	NA	ID=gene9715;Dbxref=GeneID:116772960;Name=LOC116772960;gbkey=Gene;gene=LOC116772960;gene_biotype=protein_coding	422	homeobox protein homothorax isoform X2
LOC116774412	NC_045828.1	Gnomon	gene	4761715	4900982	NA	+	NA	ID=gene10757;Dbxref=GeneID:116774412;Name=LOC116774412;gbkey=Gene;gene=LOC116774412;gene_biotype=protein_coding	532	transcription factor Sox-5

## Sheet: Table_S6
TE Family	TE Classification	abs	pres	kimura	length	rate	subs_in_te	subs_per_mya	weighted_avg_age	copynumber	coverage (Mb)
r2-hero-1_dple	LINE/R2-Hero	2502967	2482024	9.95	2513	0.0116	250.043	29.1508	8.57759	5432	2.46752
penelope-1_dple	Penelope	2272809	2231892	12.46	1984	0.0116	247.206	23.0144	10.7414	9901	2.17719
hase2-1_dple	SINE	722442	716625	7.41	305	0.0116	22.6005	3.538	6.38793	2865	0.688267

## Sheet: Table_S7
Library TE ID	ORF ID
R1-2_dPle#LINE/R1	9597517-9600946_84	CDD:238827	27.82	266	142	6	243	504	1	220	5.94e-40	146 cd01650, RT_nLTR_like, RT_nLTR: Non-LTR (long terminal repeat) retrotransposon and non-LTR retrovirus reverse transcriptase (RT). This subfamily contains both non-LTR retrotransposons and non-LTR retrovirus RTs. RTs catalyze the conversion of single-stranded RNA into double-stranded DNA for integration into host chromosomes. RT is a multifunctional enzyme with RNA-directed DNA polymerase, DNA…
R1-2_dPle#LINE/R1	9597517-9600946_84	CDD:238828	25.888	197	100	10	292	467	39	210	3.98e-14	72.2 cd01651, RT_G2_intron, RT_G2_intron: Reverse transcriptases (RTs) with group II intron origin. RT transcribes DNA using RNA as template. Proteins in this subfamily are found in bacterial and mitochondrial group II introns. Their most probable ancestor was a retrotransposable element with both gag-like and pol-like genes. This subfamily of proteins appears to have captured the RT sequences fr…
R1-2_dPle#LINE/R1	9597517-9600946_84	CDD:395031	20	250	132	9	258	504	5	189	6.29e-13	68.1 pfam00078, RVT_1, Reverse transcriptase (RNA-dependent DNA polymerase). A reverse transcriptase gene is usually indicative of a mobile element such as a retrotransposon or retrovirus. Reverse transcriptases occur in a variety of mobile elements, including retrotransposons, retroviruses, group II introns, bacterial msDNAs, hepadnaviruses, and caulimoviruses.
RTE-2_DPL	9033867-9037068_83	CDD:238827	31.056	161	70	3	475	633	2	123	5.86e-33	126 cd01650, RT_nLTR_like, RT_nLTR: Non-LTR (long terminal repeat) retrotransposon and non-LTR retrovirus reverse transcriptase (RT). This subfamily contains both non-LTR retrotransposons and non-LTR retrovirus RTs. RTs catalyze the conversion of single-stranded RNA into double-stranded DNA for integration into host chromosomes. RT is a multifunctional enzyme with RNA-directed DNA polymerase, DNA…
RTE-2_DPL	9033867-9037068_83	CDD:197310	28.421	190	122	7	18	203	57	236	1.82e-30	119 cd09076, L1-EN, Endonuclease domain (L1-EN) of the non-LTR retrotransposon LINE-1 (L1), and related domains. This family contains the endonuclease domain (L1-EN) of the non-LTR retrotransposon LINE-1 (L1), and related domains, including the endonuclease of Xenopus laevis Tx1. These retrotranspons belong to the subtype 2, L1-clade. LINES can be classified into two subtypes. Subtype 2 has two O…
RTE-2_DPL	9033867-9037068_83	CDD:395031	25.517	145	78	2	489	633	5	119	7.01e-16	76.2 pfam00078, RVT_1, Reverse transcriptase (RNA-dependent DNA polymerase). A reverse transcriptase gene is usually indicative of a mobile element such as a retrotransposon or retrovirus. Reverse transcriptases occur in a variety of mobile elements, including retrotransposons, retroviruses, group II introns, bacterial msDNAs, hepadnaviruses, and caulimoviruses.
RTE-2_DPL	9033867-9037068_83	CDD:238828	27.35	117	74	2	517	633	38	143	1.62e-08	55.3 cd01651, RT_G2_intron, RT_G2_intron: Reverse transcriptases (RTs) with group II intron origin. RT transcribes DNA using RNA as template. Proteins in this subfamily are found in bacterial and mitochondrial group II introns. Their most probable ancestor was a retrotransposable element with both gag-like and pol-like genes. This subfamily of proteins appears to have captured the RT sequences fr…
RTE-2_DPL	9033867-9037068_83	CDD:405252	24.409	127	68	7	60	179	1	106	0.006 37.0	pfam14529, Exo_endo_phos_2, Endonuclease-reverse transcriptase. This domain represents the endonuclease region of retrotransposons from a range of bacteria, archaea and eukaryotes. These are enzymes largely from class EC:2.7.7.49.
TRAS1	6888648-6891825_60	CDD:238827	32.197	264	126	5	458	713	2	220	2.15e-51	180 cd01650, RT_nLTR_like, RT_nLTR: Non-LTR (long terminal repeat) retrotransposon and non-LTR retrovirus reverse transcriptase (RT). This subfamily contains both non-LTR retrotransposons and non-LTR retrovirus RTs. RTs catalyze the conversion of single-stranded RNA into double-stranded DNA for integration into host chromosomes. RT is a multifunctional enzyme with RNA-directed DNA polymerase, DNA…
TRAS1	6888648-6891825_60	CDD:260008	37.405	131	77	3	881	1007	1	130	1.15e-35	131 cd09276, Rnase_HI_RT_non_LTR, non-LTR RNase HI domain of reverse transcriptases. Ribonuclease H (RNase H) is classified into two families, type 1 (prokaryotic RNase HI, eukaryotic RNase H1 and viral RNase H) and type 2 (prokaryotic RNase HII and HIII, and eukaryotic RNase H2). Ribonuclease HI (RNase HI) is an endonuclease that cleaves the RNA strand of an RNA/DNA hybrid in a sequence non-spec…	RNA-protein particles in the cytoplasm. RNase H	inhibitors	have	been	explored	as	an	anti-HIV	drug	target	because	RNase	H	inactivation	inhibits	reverse	transcription.
TRAS1	6888648-6891825_60	CDD:395031	24.67	227	127	7	463	688	1	184	5.94e-34	128 pfam00078, RVT_1, Reverse transcriptase (RNA-dependent DNA polymerase). A reverse transcriptase gene is usually indicative of a mobile element such as a retrotransposon or retrovirus. Reverse transcriptases occur in a variety of mobile elements, including retrotransposons, retroviruses, group II introns, bacterial msDNAs, hepadnaviruses, and caulimoviruses.
TRAS1	6888648-6891825_60	CDD:197311	41.593	113	61	2	57	169	98	205	3.82e-33	127 cd09077, R1-I-EN, Endonuclease domain encoded by various R1- and I-clade non-long terminal repeat retrotransposons. This family contains the endonuclease (EN) domain of various non-long terminal repeat (non-LTR) retrotransposons, long interspersed nuclear elements (LINEs) which belong to the subtype 2, R1- and I-clade. LINES can be classified into two subtypes. Subtype 2 has two ORFs: the sec…
TRAS1	6888648-6891825_60	CDD:197311	47.368	57	26	1	1	57	150	202	2.15e-15	75.8 cd09077, R1-I-EN, Endonuclease domain encoded by various R1- and I-clade non-long terminal repeat retrotransposons. This family contains the endonuclease (EN) domain of various non-long terminal repeat (non-LTR) retrotransposons, long interspersed nuclear elements (LINEs) which belong to the subtype 2, R1- and I-clade. LINES can be classified into two subtypes. Subtype 2 has two ORFs: the se…
TRAS1	6888648-6891825_60	CDD:395028	28.369	141	82	6	882	1008	6	141	3.91e-16	76.3 pfam00075, RNase_H, RNase H. RNase H digests the RNA strand of an RNA/DNA hybrid. Important enzyme in retroviral replication cycle, and often found as a domain associated with reverse transcriptases. Structure is a mixed alpha+beta fold with three a/b/a layers.
TRAS1	6888648-6891825_60	CDD:405252	33.628	113	67	5	55	165	11	117	7.57e-15	71.6 pfam14529, Exo_endo_phos_2, Endonuclease-reverse transcriptase. This domain represents the endonuclease region of retrotransposons from a range of bacteria, archaea and eukaryotes. These are enzymes largely from class EC:2.7.7.49.
TRAS1	6888648-6891825_60	CDD:260012	27.586	145	86	6	881	1007	1	144	3.32e-13	68.0 cd09280, RNase_HI_eukaryote_like, Eukaryotic RNase H is essential and is longer and more complex than their prokaryotic counterparts. Ribonuclease H (RNase H) is classified into two families, type 1 (prokaryotic RNase HI, eukaryotic RNase H1 and viral RNase H) and type 2 (prokaryotic RNase HII and HIII, and eukaryotic RNase H2). RNase H is an endonuclease that cleaves the RNA strand of an RN…
TRAS1	6888648-6891825_60	CDD:238828	22.43	214	125	7	485	685	32	217	4.29e-09	58.0 cd01651, RT_G2_intron, RT_G2_intron: Reverse transcriptases (RTs) with group II intron origin. RT transcribes DNA using RNA as template. Proteins in this subfamily are found in bacterial and mitochondrial group II introns. Their most probable ancestor was a retrotransposable element with both gag-like and pol-like genes. This subfamily of proteins appears to have captured the RT sequences fr…
TRAS1	6888648-6891825_60	CDD:260005	32.374	139	72	7	882	1007	2	131	8.04e-09	55.0 cd09273, RNase_HI_RT_Bel, Bel/Pao family of RNase HI in long-term repeat retroelements. Ribonuclease H (RNase H) enzymes are divided into two major families, Type 1 and Type 2, based on amino acid sequence similarities and biochemical properties. RNase H is an endonuclease that cleaves the RNA strand of an RNA/DNA hybrid in a sequence non-specific manner in the presence of divalent cations. …
TRAS1	6888648-6891825_60	CDD:223405	27.66	141	84	6	882	1007	6	143	3.89e-08	53.5 COG0328, RnhA, Ribonuclease HI [DNA replication, recombination, and repair].
TRAS1	6888648-6891825_60	CDD:259998	23.846	130	83	4	882	1004	1	121	1.03e-07	51.5 cd06222, RNase_H_like, Ribonuclease H-like superfamily, including RNase H, HI, HII, HIII, and RNase-like domain IV of spliceosomal protein Prp8. Ribonuclease H (RNase H) enzymes are divided into two major families, Type 1 and Type 2, based on amino acid sequence similarities and biochemical properties. RNase H is an endonuclease that cleaves the RNA strand of an RNA/DNA hybrid in a sequence …
TRAS1	6888648-6891825_60	CDD:260009	27.206	136	82	8	882	1006	3	132	2.86e-07	50.6 cd09277, RNase_HI_bacteria_like, Bacterial RNase HI containing a hybrid binding domain (HBD) at the N-terminus. Ribonuclease H (RNase H) enzymes are divided into two major families, Type 1 and Type 2, based on amino acid sequence similarities and biochemical properties. RNase H is an endonuclease that cleaves the RNA strand of an RNA/DNA hybrid in a sequence non-specific manner in the presen…
TRAS1	6888648-6891825_60	CDD:260010	50	30	15	0	978	1007	109	138	1.34e-05	45.9 cd09278, RNase_HI_prokaryote_like, RNase HI family found mainly in prokaryotes. Ribonuclease H (RNase H) is classified into two evolutionarily unrelated families, type 1 (prokaryotic RNase HI, eukaryotic RNase H1 and viral RNase H) and type 2 (prokaryotic RNase HII and HIII, and eukaryotic RNase H2). RNase H is an endonuclease that cleaves the RNA strand of an RNA/DNA hybrid in a sequence no…
TRAS1	6888648-6891825_60	CDD:178927	33.333	39	26	0	977	1015	110	148	0.000137	43.3 PRK00203, rnhA, ribonuclease H; Reviewed.
TRAS1	6888648-6891825_60	CDD:260011	22.222	135	88	4	881	1007	2	127	0.000824	40.5 cd09279, RNase_HI_like, RNAse HI family that includes archaeal, some bacterial as well as plant RNase HI. Ribonuclease H (RNase H) is classified into two evolutionarily unrelated families, type 1 (prokaryotic RNase HI, eukaryotic RNase H1 and viral RNase H) and type 2 (prokaryotic RNase HII and HIII, and eukaryotic RNase H2). RNase H is an endonuclease that cleaves the RNA strand of an RNA/D…
JOCKEY-3_HMEL	6866353-6869144_115	CDD:238827	31.618	272	123	9	182	442	1	220	4.21e-51	176 cd01650, RT_nLTR_like, RT_nLTR: Non-LTR (long terminal repeat) retrotransposon and non-LTR retrovirus reverse transcriptase (RT). This subfamily contains both non-LTR retrotransposons and non-LTR retrovirus RTs. RTs catalyze the conversion of single-stranded RNA into double-stranded DNA for integration into host chromosomes. RT is a multifunctional enzyme with RNA-directed DNA polymerase, DNA…
JOCKEY-3_HMEL	6866353-6869144_115	CDD:395031	25.581	258	120	8	188	442	1	189	1.29e-37	138 pfam00078, RVT_1, Reverse transcriptase (RNA-dependent DNA polymerase). A reverse transcriptase gene is usually indicative of a mobile element such as a retrotransposon or retrovirus. Reverse transcriptases occur in a variety of mobile elements, including retrotransposons, retroviruses, group II introns, bacterial msDNAs, hepadnaviruses, and caulimoviruses.
JOCKEY-3_HMEL	6866353-6869144_115	CDD:238828	22.5	240	132	14	186	404	3	209	9.72e-09	56.1 cd01651, RT_G2_intron, RT_G2_intron: Reverse transcriptases (RTs) with group II intron origin. RT transcribes DNA using RNA as template. Proteins in this subfamily are found in bacterial and mitochondrial group II introns. Their most probable ancestor was a retrotransposable element with both gag-like and pol-like genes. This subfamily of proteins appears to have captured the RT sequences fr…
JOCKEY-3_HMEL	6866353-6869144_115	CDD:238826	24.779	113	62	4	327	431	16	113	7.09e-05	42.6 cd01648, TERT, TERT: Telomerase reverse transcriptase (TERT). Telomerase is a ribonucleoprotein (RNP) that synthesizes telomeric DNA repeats. The telomerase RNA subunit provides the template for synthesis of these repeats. The catalytic subunit of RNP is known as telomerase reverse transcriptase (TERT). The reverse transcriptase (RT) domain is located in the C-terminal region of the TERT pol…	from retroviral and retrotransposon relatives.
R2-Hero-1_dPle	8929002-8931745_54	CDD:238827	26.449	276	146	8	358	632	1	220	5.75e-48	169 cd01650, RT_nLTR_like, RT_nLTR: Non-LTR (long terminal repeat) retrotransposon and non-LTR retrovirus reverse transcriptase (RT). This subfamily contains both non-LTR retrotransposons and non-LTR retrovirus RTs. RTs catalyze the conversion of single-stranded RNA into double-stranded DNA for integration into host chromosomes. RT is a multifunctional enzyme with RNA-directed DNA polymerase, DNA…
R2-Hero-1_dPle	8929002-8931745_54	CDD:395031	20.248	242	138	9	364	605	1	187	3.14e-19	86.2 pfam00078, RVT_1, Reverse transcriptase (RNA-dependent DNA polymerase). A reverse transcriptase gene is usually indicative of a mobile element such as a retrotransposon or retrovirus. Reverse transcriptases occur in a variety of mobile elements, including retrotransposons, retroviruses, group II introns, bacterial msDNAs, hepadnaviruses, and caulimoviruses.
R2-Hero-1_dPle	8929002-8931745_54	CDD:238828	23.109	238	141	13	362	589	3	208	1.63e-10	61.4 cd01651, RT_G2_intron, RT_G2_intron: Reverse transcriptases (RTs) with group II intron origin. RT transcribes DNA using RNA as template. Proteins in this subfamily are found in bacterial and mitochondrial group II introns. Their most probable ancestor was a retrotransposable element with both gag-like and pol-like genes. This subfamily of proteins appears to have captured the RT sequences fr…
R2-Hero-1_dPle	8929002-8931745_54	CDD:395048	50	22	11	0	45	66	2	23	0.003 35.7	pfam00096, zf-C2H2, Zinc finger, C2H2 type. The C2H2 zinc finger is the classical zinc finger domain. The two conserved cysteines and histidines co-ordinate a zinc ion. The following pattern describes the zinc finger. #-X-C-X(1-5)-C-X3-#-X5-#-X2-H-X(3-6)-[H/C] Where X can be any amino acid, and numbers in brackets indicate the number of residues. The positions marked # are those that are importan…
Penelope-1_dPle_copy1	282150-284984_74	CDD:198389	40	85	48	3	373	455	1	84	7.62e-17	75.5	cd10442, GIY-YIG_PLEs, Catalytic GIY-YIG endonuclease domain of penelope-like elements and similar proteins. This model corresponds to the EN domain of PLEs that contains catalytic module of the GIY-YIG endonucleases of group I bacterial/organellar introns, as well as bacterial UvrC DNA repair proteins. It can cleave DNA with low nucleotide sequence specificity. However, the PLEs EN domain is dis…
Penelope-1_dPle_copy1	282150-284984_74	CDD:238185	30	100	55	5	144	234	5	98	3.78e-10	56.6	cd00304, RT_like, RT_like: Reverse transcriptase (RT, RNA-dependent DNA polymerase)_like family. An RT gene is usually indicative of a mobile element such as a retrotransposon or retrovirus. RTs occur in a variety of mobile elements, including retrotransposons, retroviruses, group II introns, bacterial msDNAs, hepadnaviruses, and caulimoviruses. These elements can be divided into two major groups…
Penelope-1_dPle_copy1	282150-284984_74	CDD:239569	23.81	189	107	11	45	219	9	174	3.21e-05	44.9	cd03487, RT_Bac_retron_II, RT_Bac_retron_II: Reverse transcriptases (RTs) in bacterial retrotransposons or retrons. The polymerase reaction of this enzyme leads to the production of a unique RNA-DNA complex called msDNA (multicopy single-stranded (ss)DNA) in which a small ssDNA branches out from a small ssRNA molecule via a 2'-5'phosphodiester linkage. Bacterial retron RTs produce cDNA correspond…
Penelope-1_dPle_copy1	282150-284984_74	CDD:238826	29.231	65	43	2	145	206	13	77	0.000184	41.1	cd01648, TERT, TERT: Telomerase reverse transcriptase (TERT). Telomerase is a ribonucleoprotein (RNP) that synthesizes telomeric DNA repeats. The telomerase RNA subunit provides the template for synthesis of these repeats. The catalytic subunit of RNP is known as telomerase reverse transcriptase (TERT). The reverse transcriptase (RT) domain is located in the C-terminal region of the TERT polypept…
Penelope-1_dPle_copy1	282150-284984_74	CDD:395031	19.149	188	122	10	31	215	1	161	0.002	39.2	pfam00078, RVT_1, Reverse transcriptase (RNA-dependent DNA polymerase). A reverse transcriptase gene is usually indicative of a mobile element such as a retrotransposon or retrovirus. Reverse transcriptases occur in a variety of mobile elements, including retrotransposons, retroviruses, group II introns, bacterial msDNAs, hepadnaviruses, and caulimoviruses.
Penelope-1_dPle_copy1	282150-284984_74	CDD:198380	26.744	86	42	5	373	454	1	69	0.008	35	cd00719, GIY-YIG_SF, GIY-YIG nuclease domain superfamily. The GIY-YIG nuclease domain superfamily includes a large and diverse group of proteins involved in many cellular processes, such as class I homing GIY-YIG family endonucleases, prokaryotic nucleotide excision repair proteins UvrC and Cho, type II restriction enzymes, the endonuclease/reverse transcriptase of eukaryotic retrotransposable el…
Penelope-1_dPle_copy2	8969540-8973243_98	CDD:238185	31	100	54	5	144	234	5	98	7.49e-11	57.7	cd00304, RT_like, RT_like: Reverse transcriptase (RT, RNA-dependent DNA polymerase)_like family. An RT gene is usually indicative of a mobile element such as a retrotransposon or retrovirus. RTs occur in a variety of mobile elements, including retrotransposons, retroviruses, group II introns, bacterial msDNAs, hepadnaviruses, and caulimoviruses. These elements can be divided into two major groups…
Penelope-1_dPle_copy2	8969540-8973243_98	CDD:239569	24.339	189	106	11	45	219	9	174	1.49e-06	48	cd03487, RT_Bac_retron_II, RT_Bac_retron_II: Reverse transcriptases (RTs) in bacterial retrotransposons or retrons. The polymerase reaction of this enzyme leads to the production of a unique RNA-DNA complex called msDNA (multicopy single-stranded (ss)DNA) in which a small ssDNA branches out from a small ssRNA molecule via a 2'-5'phosphodiester linkage. Bacterial retron RTs produce cDNA correspond…
Penelope-1_dPle_copy2	8969540-8973243_98	CDD:238826	29.231	65	43	2	145	206	13	77	0.000357	39.2	cd01648, TERT, TERT: Telomerase reverse transcriptase (TERT). Telomerase is a ribonucleoprotein (RNP) that synthesizes telomeric DNA repeats. The telomerase RNA subunit provides the template for synthesis of these repeats. The catalytic subunit of RNP is known as telomerase reverse transcriptase (TERT). The reverse transcriptase (RT) domain is located in the C-terminal region of the TERT polypept…
Penelope-1_dPle_copy2	8969540-8973243_98	CDD:395031	19.149	188	122	10	31	215	1	161	0.002	38.4	pfam00078, RVT_1, Reverse transcriptase (RNA-dependent DNA polymerase). A reverse transcriptase gene is usually indicative of a mobile element such as a retrotransposon or retrovirus. Reverse transcriptases occur in a variety of mobile elements, including retrotransposons, retroviruses, group II introns, bacterial msDNAs, hepadnaviruses, and caulimoviruses.
Penelope-1_dPle_copy3	2700276-2704226_110	CDD:198389	40	85	48	3	373	455	1	84	7.62e-17	75.5	cd10442, GIY-YIG_PLEs, Catalytic GIY-YIG endonuclease domain of penelope-like elements and similar proteins. This model corresponds to the EN domain of PLEs that contains catalytic module of the GIY-YIG endonucleases of group I bacterial/organellar introns, as well as bacterial UvrC DNA repair proteins. It can cleave DNA with low nucleotide sequence specificity. However, the PLEs EN domain is dis…
Penelope-1_dPle_copy3	2700276-2704226_110	CDD:238185	30	100	55	5	144	234	5	98	3.78e-10	56.6	cd00304, RT_like, RT_like: Reverse transcriptase (RT, RNA-dependent DNA polymerase)_like family. An RT gene is usually indicative of a mobile element such as a retrotransposon or retrovirus. RTs occur in a variety of mobile elements, including retrotransposons, retroviruses, group II introns, bacterial msDNAs, hepadnaviruses, and caulimoviruses. These elements can be divided into two major groups…
Penelope-1_dPle_copy3	2700276-2704226_110	CDD:239569	23.81	189	107	11	45	219	9	174	3.21e-05	44.9	cd03487, RT_Bac_retron_II, RT_Bac_retron_II: Reverse transcriptases (RTs) in bacterial retrotransposons or retrons. The polymerase reaction of this enzyme leads to the production of a unique RNA-DNA complex called msDNA (multicopy single-stranded (ss)DNA) in which a small ssDNA branches out from a small ssRNA molecule via a 2'-5'phosphodiester linkage. Bacterial retron RTs produce cDNA correspond…
Penelope-1_dPle_copy3	2700276-2704226_110	CDD:238826	29.231	65	43	2	145	206	13	77	0.000184	41.1	cd01648, TERT, TERT: Telomerase reverse transcriptase (TERT). Telomerase is a ribonucleoprotein (RNP) that synthesizes telomeric DNA repeats. The telomerase RNA subunit provides the template for synthesis of these repeats. The catalytic subunit of RNP is known as telomerase reverse transcriptase (TERT). The reverse transcriptase (RT) domain is located in the C-terminal region of the TERT polypept…
Penelope-1_dPle_copy3	2700276-2704226_110	CDD:395031	19.149	188	122	10	31	215	1	161	0.002	39.2	pfam00078, RVT_1, Reverse transcriptase (RNA-dependent DNA polymerase). A reverse transcriptase gene is usually indicative of a mobile element such as a retrotransposon or retrovirus. Reverse transcriptases occur in a variety of mobile elements, including retrotransposons, retroviruses, group II introns, bacterial msDNAs, hepadnaviruses, and caulimoviruses.
Penelope-1_dPle_copy3	2700276-2704226_110	CDD:198380	26.744	86	42	5	373	454	1	69	0.008	35	cd00719, GIY-YIG_SF, GIY-YIG nuclease domain superfamily. The GIY-YIG nuclease domain superfamily includes a large and diverse group of proteins involved in many cellular processes, such as class I homing GIY-YIG family endonucleases, prokaryotic nucleotide excision repair proteins UvrC and Cho, type II restriction enzymes, the endonuclease/reverse transcriptase of eukaryotic retrotransposable el…
CDD Results - Top 3 Populous families
Library TE ID	Name	Accession	Description	Interval	E-value
Penelope-1_dPle	GIY-YIG_PLEs	cd10442	Catalytic GIY-YIG endonuclease domain of penelope-like elements and similar proteins; This ...	1770-2018	4.76e-15
Penelope-1_dPle	RT_like	cd00304	RT_like: Reverse transcriptase (RT, RNA-dependent DNA polymerase)_like family. An RT gene is ...	2433-2705	2.06e-09
R2-Hero-1_dPle	RT_like super family	cl02808	RT_like: Reverse transcriptase (RT, RNA-dependent DNA polymerase)_like family. An RT gene is ...	1950-2582	4.12e-26

## Sheet: Table_S8
TE Family	TE Classification	abs	pres	kimura	length	rate	subs_in_te	subs_per_mya	weighted_avg_age	copynumber
piggybac-2_hmel	DNA/PiggyBac	2404	2404	0.8	2418	0.0116	19.344	28.0488	0.689655	1
tc1-2_dple	DNA/TcMar-Tc1	285117	284872	0.41	2496	0.0116	10.2336	28.9536	0.353448	216
tc1-1_dple	DNA/TcMar-Tc1	402231	402050	0.5	1323	0.0116	6.615	15.3468	0.431034	418

## Sheet: Table_S9
TE Family	TE Classification	abs	pres	kimura	length	rate	subs_in_te	subs_per_mya	weighted_avg_age	copynumber
academ-1_ap	DNA/Academ-1	4530	4248	41.65	6967	0.0116	2901.76	80.8172	35.9052	1
academ-1_bm	DNA/Academ-1	28156	27553	28.64	5870	0.0116	1681.17	68.092	24.6897	89
academ-3_lmi	DNA/Academ-1	5152	4990	26.95	5109	0.0116	1376.88	59.2644	23.2328	13
academ-8_lmi	DNA/Academ-1	7363	6863	25.08	2952	0.0116	740.362	34.2432	21.6207	12
academ-n1_rpr	DNA/Academ-1	315	300	33.25	928	0.0116	308.56	10.7648	28.6638	1
aebuster1	DNA/hAT-Charlie	1645	1615	44.16	2650	0.0116	1170.24	30.74	38.069	1
ag-jock-1	LINE/I-Jockey	1147	1036	21.86	4725	0.0116	1032.88	54.81	18.8448	5
amari	DNA/TcMar-Tc1	535	528	15.03	897	0.0116	134.819	10.4052	12.9569	3
bel-2_hmm-i	LTR/Pao	3114	2970	41.19	5827	0.0116	2400.14	67.5932	35.5086	5
bel-4_dper-i	LTR/Pao	887	847	39.8	6419	0.0116	2554.76	74.4604	34.3103	2
bel-4_ppo-i	LTR/Pao	1061	1021	41.77	4713	0.0116	1968.62	54.6708	36.0086	1
bel-4_si-i	LTR/Pao	1191	1147	42.06	5508	0.0116	2316.66	63.8928	36.2586	1
bmc1	LINE/I-Jockey	10615	10230	38.84	5091	0.0116	1977.34	59.0556	33.4828	22
bovb_bm	LINE/RTE-BovB	4547	4299	42.76	2863	0.0116	1224.22	33.2108	36.8621	10
chapaev-1_aa	DNA/CMC-Chapaev	375	363	21.26	3370	0.0116	716.462	39.092	18.3276	2
chapaev-1_bm	DNA/CMC-Chapaev-3	1632	1566	30.29	1147	0.0116	347.426	13.3052	26.1121	4
chapaev3-2_nvi	DNA/CMC-Chapaev-3	5010	4907	33.01	2226	0.0116	734.803	25.8216	28.4569	15
chapaev3-3_aa	DNA/CMC-Chapaev-3	2132	2061	36.47	3631	0.0116	1324.23	42.1196	31.4397	7
copia-1_bm-i	LTR/Copia	12933	12548	38.65	4037	0.0116	1560.3	46.8292	33.319	16
copia-1_deu-i	LTR/Copia	372	372	37.03	3931	0.0116	1455.65	45.5996	31.9224	2
copia-1_dgri-i	LTR/Copia	394	374	40.63	4126	0.0116	1676.39	47.8616	35.0259	1
copia-1_dta-i	LTR/Copia	350	330	31.12	4177	0.0116	1299.88	48.4532	26.8276	1
copia-1_hmm-i	LTR/Copia	4791	4663	41.35	3685	0.0116	1523.75	42.746	35.6466	7
copia-1_lmi-i	LTR/Copia	2516	2457	44.92	4208	0.0116	1890.23	48.8128	38.7241	1
copia-13_lh-i	LTR/Copia	2997	2859	42.44	4162	0.0116	1766.35	48.2792	36.5862	6
copia-14_lmi-i	LTR/Copia	2421	2314	44.72	4192	0.0116	1874.66	48.6272	38.5517	4
copia-2_bm-i	LTR/Copia	10302	9940	35.22	4040	0.0116	1422.89	46.864	30.3621	9
copia-2_del-i	LTR/Copia	156	156	32.95	4722	0.0116	1555.9	54.7752	28.4052	1
copia-2_dgri-i	LTR/Copia	3647	3393	39.88	4141	0.0116	1651.43	48.0356	34.3793	1
copia-2_hm	LTR/Copia	13848	13360	39.05	1262	0.0116	492.811	14.6392	33.6638	23
copia-2_lh-i	LTR/Copia	1052	974	38.89	4251	0.0116	1653.21	49.3116	33.5259	1
copia-2_tca-i	LTR/Copia	2156	2031	39.42	4112	0.0116	1620.95	47.6992	33.9828	3
copia-26_dpu-i	LTR/Copia	416	401	37.38	4602	0.0116	1720.23	53.3832	32.2241	1
copia-3_bta-i	LTR/Copia	1933	1798	43.21	4063	0.0116	1755.62	47.1308	37.25	2
copia-3_dan-i	LTR/Copia	295	281	37.86	4464	0.0116	1690.07	51.7824	32.6379	1
copia-3_dbp-i	LTR/Copia	1181	1127	42.98	3767	0.0116	1619.06	43.6972	37.0517	2
copia-3_mma-i	LTR/Copia	511	485	38.1	8668	0.0116	3302.51	100.549	32.8448	4
copia-6_bta-i	LTR/Copia	1492	1434	39.21	5152	0.0116	2020.1	59.7632	33.8017	1
copia-6_dan-i	LTR/Copia	232	214	36.52	4017	0.0116	1467.01	46.5972	31.4828	1
copia-6_lmi-i	LTR/Copia	4143	3932	40.9	4014	0.0116	1641.73	46.5624	35.2586	8
copia-60_aa-i	LTR/Copia	409	396	40.13	4175	0.0116	1675.43	48.43	34.5948	1
copia-9_dwil-i	LTR/Copia	3768	3679	42.95	4109	0.0116	1764.82	47.6644	37.0259	5
copia12-nvi_i	LTR/Copia	3033	2996	23.25	8827	0.0116	2052.28	102.393	20.0431	3
copia17-nvi_i	LTR/Copia	101	99	6.4	7603	0.0116	486.592	88.1948	5.51724	1
cr1-1_bm	LINE/CR1	1048	1021	35.49	3410	0.0116	1210.21	39.556	30.5948	3
cr1-1_dple	LINE/CR1	50786	49650	14.35	1836	0.0116	263.466	21.2976	12.3707	108
cr1-1_hmel	LINE/L2	399	385	38.14	4892	0.0116	1865.81	56.7472	32.8793	1
cr1-1_hmm	LINE/CR1	14154	13853	35.85	2142	0.0116	767.907	24.8472	30.9052	35
cr1-2_dple	LINE/CR1	24184	23787	15.84	1144	0.0116	181.21	13.2704	13.6552	64
cr1-2_hmel	LINE/CR1	10865	10494	41.08	2289	0.0116	940.321	26.5524	35.4138	9
cr1-2_hmm	LINE/CR1	4211	4033	44.64	4938	0.0116	2204.32	57.2808	38.4828	4
cr1-4_nvi	LINE/L2	1393	1320	38.28	4499	0.0116	1722.22	52.1884	33	1
cr1-5_hmel	LINE/CR1	293	288	38.98	1693	0.0116	659.931	19.6388	33.6034	2
cr1-7_hmm	LINE/CR1	538	526	35.18	3835	0.0116	1349.15	44.486	30.3276	2
cr1-8_hmm	LINE/L2	3010	2918	43.96	4382	0.0116	1926.33	50.8312	37.8966	4
cr1-9_hmel	LINE/CR1	1065	944	38.21	4022	0.0116	1536.81	46.6552	32.9397	4
cr1-9_nvi	LINE/L2	1563	1500	41.6	4291	0.0116	1785.06	49.7756	35.8621	1
crmar	DNA/TcMar-Tc1	2917	2815	23.38	1320	0.0116	308.616	15.312	20.1552	5
daphne-1_hmm	LINE/L2	241	233	39.63	3729	0.0116	1477.8	43.2564	34.1638	1
daphne-10_hmm	LINE/L2	6740	6496	39.71	2255	0.0116	895.461	26.158	34.2328	11
daphne-2_hmel	LINE/L2	594	583	34.78	3696	0.0116	1285.47	42.8736	29.9828	2
daphne-2_hmm	LINE/L2	487	469	42.14	3504	0.0116	1476.59	40.6464	36.3276	1
daphne-7_hmm	LINE/L2	1233	1194	30.46	3590	0.0116	1093.51	41.644	26.2586	6
dirs-1_bm	LTR/DIRS	32723	32145	31.75	4870	0.0116	1546.22	56.492	27.3707	28
dirs-1_ppo	LTR/DIRS	19212	18536	42.63	3805	0.0116	1622.07	44.138	36.75	26
dna-1_bte	DNA	255	248	33.76	702	0.0116	236.995	8.1432	29.1034	1
dna-3_lmi	DNA	360	351	34.15	2218	0.0116	757.447	25.7288	29.4397	2
dna-6_rpr	DNA	323	294	13.7	731	0.0116	100.147	8.4796	11.8103	1
dna-like-10_hmel	DNA	501	498	31.25	951	0.0116	297.188	11.0316	26.9397	2
dna-like-11_hmel	DNA/Sola-1	857	769	25.63	2271	0.0116	582.057	26.3436	22.0948	3
dna-like-13_hmel	DNA	1073	981	32.88	2920	0.0116	960.096	33.872	28.3448	2
dna-like-14_hmel	DNA	422	421	18.34	1648	0.0116	302.243	19.1168	15.8103	3
dna-like-6_hmel	DNA/Sola-1	334	282	32.78	2817	0.0116	923.413	32.6772	28.2586	3
dna-like-7_hmel	DNA/Sola-1	1105	1003	15.3	2172	0.0116	332.316	25.1952	13.1897	2
dong	LINE/Dong-R4	23801	23107	39.08	4134	0.0116	1615.57	47.9544	33.6897	34
dong-1_hmm	LINE/Dong-R4	1390	1309	37.84	4518	0.0116	1709.61	52.4088	32.6207	2
dong-1_mma	LINE/Dong-R4	1118	1100	39.3	3948	0.0116	1551.56	45.7968	33.8793	3
dong-2_bm	LINE/Dong-R4	2504	2413	38.78	4019	0.0116	1558.57	46.6204	33.431	4
dtripu2cons	DNA/TcMar-Mariner	278	275	35.83	501	0.0116	179.508	5.8116	30.8879	1
enspm-1_aec	DNA/CMC-Chapaev-3	245	241	19.7	1752	0.0116	345.144	20.3232	16.9828	1
enspm-1_lsal	DNA/CMC-Chapaev-3	1624	1606	40.82	1417	0.0116	578.419	16.4372	35.1897	10
enspm-1_rpr	DNA/CMC-Chapaev-3	10701	10583	19.65	2278	0.0116	447.627	26.4248	16.9397	18
enspm-2_lmi	DNA/CMC-Chapaev-3	783	768	44.48	2299	0.0116	1022.6	26.6684	38.3448	1
enspm-2_lsal	DNA/CMC-Chapaev-3	297	297	40.01	5710	0.0116	2284.57	66.236	34.4914	1
enspm-2_rpr	DNA/CMC-Chapaev-3	753	710	39.13	1495	0.0116	584.994	17.342	33.7328	1
enspm-3_lsal	DNA/CMC-Chapaev-3	5166	5065	42.77	2633	0.0116	1126.13	30.5428	36.8707	11
enspm-3_rpr	DNA/CMC-Chapaev-3	453	413	43.84	1571	0.0116	688.726	18.2236	37.7931	1
enspm-3n1_rpr	DNA/CMC-Chapaev-3	621	618	35.27	819	0.0116	288.861	9.5004	30.4052	3
enspm-n1_lmi	DNA/CMC-Chapaev-3	1593	1534	37.31	1559	0.0116	581.663	18.0844	32.1638	4
enspm-n3_rpr	DNA/CMC-Chapaev-3	2041	1970	35.94	1498	0.0116	538.381	17.3768	30.9828	2
famar1	DNA/TcMar-Mariner	4955	4888	10.04	1299	0.0116	130.42	15.0684	8.65517	7
ginger2-1_lmi	DNA/Ginger-2	1891	1838	38.67	4011	0.0116	1551.05	46.5276	33.3362	4
ginger2-2_lmi	DNA/Ginger-2	6409	6195	27.75	2896	0.0116	803.64	33.5936	23.9224	9
gypsy-1_aec-i	LTR/Gypsy	3235	3108	42.08	4127	0.0116	1736.64	47.8732	36.2759	1
gypsy-1_bt-i	LTR/Gypsy	583	570	42.39	4520	0.0116	1916.03	52.432	36.5431	2
gypsy-1_dple	LTR/Gypsy	587595	561373	16.76	4540	0.0116	760.904	52.664	14.4483	3020
gypsy-1_hmm-i	LTR/Gypsy	17518	17134	34.76	4595	0.0116	1597.22	53.302	29.9655	21
gypsy-10_tca-i	LTR/Gypsy	1907	1828	41.57	5085	0.0116	2113.83	58.986	35.8362	4
gypsy-11_tca-i	LTR/Gypsy	1855	1756	42.82	5108	0.0116	2187.25	59.2528	36.9138	2
gypsy-12_hm	LTR/Gypsy	5815	5630	36.94	3066	0.0116	1132.58	35.5656	31.8448	10
gypsy-13_del-i	LTR/Gypsy	2192	2123	40.33	3899	0.0116	1572.47	45.2284	34.7672	2
gypsy-13_hmel_i	LTR/Gypsy	351	351	30.57	3925	0.0116	1199.87	45.53	26.3534	2
gypsy-14_dfi-i	LTR/Gypsy	350	339	38.37	5171	0.0116	1984.11	59.9836	33.0776	1
gypsy-14_hmel_i	LTR/Gypsy	1623	1545	37.07	5228	0.0116	1938.02	60.6448	31.9569	2
gypsy-14_lh-i	LTR/Gypsy	5585	5493	38.09	4474	0.0116	1704.15	51.8984	32.8362	2
gypsy-16_lh-i	LTR/Gypsy	3603	3520	43.22	4405	0.0116	1903.84	51.098	37.2586	6
gypsy-17_ppo-i	LTR/Gypsy	3560	3400	41.74	975	0.0116	406.965	11.31	35.9828	6
gypsy-18_si-i	LTR/Gypsy	1081	754	41.94	4575	0.0116	1918.76	53.07	36.1552	1
gypsy-19_dbp-i	LTR/Gypsy	496	484	38.97	4743	0.0116	1848.35	55.0188	33.5948	1
gypsy-2_bm-i	LTR/Gypsy	13000	12506	43.83	4805	0.0116	2106.03	55.738	37.7845	19
gypsy-2_hmm-i	LTR/Gypsy	3141	3027	42.98	5892	0.0116	2532.38	68.3472	37.0517	3
gypsy-204_aa-i	LTR/Gypsy	2079	2027	39.22	3615	0.0116	1417.8	41.934	33.8103	2
gypsy-22_dpu-i	LTR/Gypsy	102	101	28.07	18820	0.0116	5282.77	218.312	24.1983	1
gypsy-22_dya-i	LTR/Gypsy	3098	3012	40.97	4420	0.0116	1810.87	51.272	35.319	2
gypsy-23_dya-i	LTR/Gypsy	224	224	48.99	4674	0.0116	2289.79	54.2184	42.2328	1
gypsy-23_rpr-i	LTR/Gypsy	234	234	38.67	1713	0.0116	662.417	19.8708	33.3362	1
gypsy-25_lh-i	LTR/Gypsy	4291	4140	36.17	4270	0.0116	1544.46	49.532	31.181	2
gypsy-29_lmi-i	LTR/Gypsy	470	453	40.96	4438	0.0116	1817.8	51.4808	35.3103	1
gypsy-3_bm-i	LTR/Gypsy	1911	1878	39	2607	0.0116	1016.73	30.2412	33.6207	4
gypsy-3_hmm-i	LTR/Gypsy	2820	2755	40.76	4886	0.0116	1991.53	56.6776	35.1379	4
gypsy-3_ppo-i	LTR/Gypsy	376	376	35.7	1613	0.0116	575.841	18.7108	30.7759	2
gypsy-30_dwil-i	LTR/Gypsy	7307	7117	40.65	4497	0.0116	1828.03	52.1652	35.0431	4
gypsy-31_si-i	LTR/Gypsy	1423	1371	43	4485	0.0116	1928.55	52.026	37.069	1
gypsy-32_dwil-ltr	LTR/Gypsy	129	129	31.92	368	0.0116	117.466	4.2688	27.5172	1
gypsy-35_lmi-i	LTR/Gypsy	15	-21	100	4213	0.0116	4213	48.8708	86.2069	2
gypsy-36_dan-i	LTR/Gypsy	2635	2599	43.11	4561	0.0116	1966.25	52.9076	37.1638	1
gypsy-38_dan-i	LTR/Gypsy	2303	2181	42.79	4540	0.0116	1942.67	52.664	36.8879	6
gypsy-4_dse-i	LTR/Gypsy	288	282	39.05	3480	0.0116	1358.94	40.368	33.6638	1
gypsy-4_hmm-i	LTR/Gypsy	577	563	41.37	3969	0.0116	1641.98	46.0404	35.6638	1
gypsy-4_lh-i	LTR/Gypsy	5839	5685	40.43	4438	0.0116	1794.28	51.4808	34.8534	7
gypsy-4_ppo-i	LTR/Gypsy	6594	6442	39.08	3403	0.0116	1329.89	39.4748	33.6897	9
gypsy-41_del-i	LTR/Gypsy	230	221	41.2	6843	0.0116	2819.32	79.3788	35.5172	1
gypsy-44_aa-i	LTR/Gypsy	4204	4091	38.38	5799	0.0116	2225.66	67.2684	33.0862	5
gypsy-46_dwil-i	LTR/Gypsy	2314	2078	42.35	4680	0.0116	1981.98	54.288	36.5086	2
gypsy-5_bm-i	LTR/Gypsy	372	369	43.33	4020	0.0116	1741.87	46.632	37.3534	2
gypsy-5_hmm-i	LTR/Gypsy	430	425	42.42	4247	0.0116	1801.58	49.2652	36.569	2
gypsy-593_aa-i	LTR/Gypsy	1396	1362	43.02	6069	0.0116	2610.88	70.4004	37.0862	1
gypsy-6_aec-ltr	LTR/Gypsy	917	871	12.64	2178	0.0116	275.299	25.2648	10.8966	4
gypsy-6_bm-i	LTR/Gypsy	16037	15702	38.16	5848	0.0116	2231.6	67.8368	32.8966	25
gypsy-6_cfl-i	LTR/Gypsy	942	905	43.54	3952	0.0116	1720.7	45.8432	37.5345	1
gypsy-6_dbp-i	LTR/Gypsy	224	219	38.68	4563	0.0116	1764.97	52.9308	33.3448	1
gypsy-6_ppo-i	LTR/Gypsy	2961	2861	40.29	4292	0.0116	1729.25	49.7872	34.7328	4
gypsy-62_aa-i	LTR/Gypsy	1347	1307	43.24	4647	0.0116	2009.36	53.9052	37.2759	1
gypsy-7_bm-i	LTR/Gypsy	28722	28043	42.16	4963	0.0116	2092.4	57.5708	36.3448	32
gypsy-7b_lva-ltr	LTR/Gypsy	326	317	32.91	1972	0.0116	648.985	22.8752	28.3707	1
gypsy-8_dbi-i	LTR/Gypsy	2327	2241	40.64	4420	0.0116	1796.29	51.272	35.0345	2
gypsy-8_dvir-i	LTR/Gypsy	1076	1061	41.55	4420	0.0116	1836.51	51.272	35.819	3
gypsy-8_hmm-i	LTR/Gypsy	4270	4154	41.45	4013	0.0116	1663.39	46.5508	35.7328	4
gypsy-87_cq-i	LTR/Gypsy	2005	1927	40.65	5956	0.0116	2421.11	69.0896	35.0431	3
gypsy-9_del-i	LTR/Gypsy	194	193	45.87	4489	0.0116	2059.1	52.0724	39.5431	1
gypsy-9_dvir-i	LTR/Gypsy	1235	1178	39.2	4183	0.0116	1639.74	48.5228	33.7931	1
gypsy-9_hmm-i	LTR/Gypsy	7521	7188	36.77	4075	0.0116	1498.38	47.27	31.6983	4
gypsy13-nvi_i	LTR/Gypsy	339	333	39.78	4260	0.0116	1694.63	49.416	34.2931	1
gypsy37-i_ag	LTR/Gypsy	143	142	25.41	4382	0.0116	1113.47	50.8312	21.9052	1
gypsy49-i_ag	LTR/Gypsy	1120	1040	43.04	5457	0.0116	2348.69	63.3012	37.1034	1
gypsy6-nvi_ltr	LTR/Gypsy	1974	1960	10.84	474	0.0116	51.3816	5.4984	9.34483	6
gypsy61-i_ag	LTR/Gypsy	2087	1982	20.06	4551	0.0116	912.931	52.7916	17.2931	3
gypsy68-i_ag	LTR/Gypsy	2302	2247	25.78	5536	0.0116	1427.18	64.2176	22.2241	14
gypsy9-i_dya	LTR/Gypsy	434	416	34.87	4457	0.0116	1554.16	51.7012	30.0603	1
harb-1_ap	DNA/PIF-Harbinger	1061	1040	33.58	2390	0.0116	802.562	27.724	28.9483	2
harbinger-1_dw	DNA/PIF-Harbinger	568	554	35.73	3689	0.0116	1318.08	42.7924	30.8017	4
hat-1_dan	DNA/hAT-Charlie	5497	5391	28.77	3052	0.0116	878.06	35.4032	24.8017	14
hat-11_lmi	DNA/hAT-Tip100	5814	5754	33.81	5994	0.0116	2026.57	69.5304	29.1466	7
hat-12_lmi	DNA/hAT-Blackjack	382	375	49.74	2802	0.0116	1393.71	32.5032	42.8793	2
hat-13_lmi	DNA/hAT-Tip100	1703	1535	39.52	7385	0.0116	2918.55	85.666	34.069	1
hat-14_lmi	DNA/hAT-Charlie	376	362	42.42	3019	0.0116	1280.66	35.0204	36.569	1
hat-15_lmi	DNA/hAT-Tip100	1593	1539	42.18	5819	0.0116	2454.45	67.5004	36.3621	2
hat-19_lsal	DNA/hAT-hATm	343	332	40.72	3453	0.0116	1406.06	40.0548	35.1034	1
hat-21n1_lmi	DNA/hAT-Tip100	203	203	34.27	1952	0.0116	668.95	22.6432	29.5431	1
hat-22_lmi	DNA/hAT-Tip100	200	191	23.29	3340	0.0116	777.886	38.744	20.0776	1
hat-26_lmi	DNA/hAT-Blackjack	1677	1633	43.4	2632	0.0116	1142.29	30.5312	37.4138	2
hat-27_lmi	DNA/hAT-Tip100	3604	3489	23.17	2385	0.0116	552.605	27.666	19.9741	7
hat-27_lsal	DNA/hAT-Blackjack	444	427	45.98	1364	0.0116	627.167	15.8224	39.6379	1
hat-3_ap	DNA/hAT-Tip100	1470	1423	37.4	4178	0.0116	1562.57	48.4648	32.2414	3
hat-3_df	DNA/hAT-Ac	3875	3783	32.2	779	0.0116	250.838	9.0364	27.7586	13
hat-3_lmi	DNA/hAT-Tip100	8043	7918	27.64	4666	0.0116	1289.68	54.1256	23.8276	7
hat-33_lmi	DNA/hAT-Charlie	10946	10608	22.81	2975	0.0116	678.597	34.51	19.6638	12
hat-4_ap	DNA/hAT-hATm	684	652	29.03	3428	0.0116	995.148	39.7648	25.0259	2
hat-4_pba	DNA/hAT-Blackjack	4353	4223	15.03	6675	0.0116	1003.25	77.43	12.9569	28
hat-8_ap	DNA/hAT-hATm	8764	8494	37.1	2875	0.0116	1066.62	33.35	31.9828	17
hat-8_lmi	DNA/hAT-Tip100	301	289	31.29	4019	0.0116	1257.55	46.6204	26.9741	1
hat-n1_ppo	DNA/hAT-Charlie	312	311	4.66	184	0.0116	8.5744	2.1344	4.01724	2
hat-n10_rpr	DNA/hAT-Charlie	809	747	10.68	571	0.0116	60.9828	6.6236	9.2069	2
hat-n11_lmi	DNA/hAT-Charlie	286	273	36.68	4138	0.0116	1517.82	48.0008	31.6207	1
hat-n16_lmi	DNA/hAT-Tip100	6548	6223	33.61	1892	0.0116	635.901	21.9472	28.9741	20
hat-n16_rpr	DNA/hAT-Charlie	188	188	35.51	840	0.0116	298.284	9.744	30.6121	1
hat-n18_rpr	DNA/hAT-Charlie	1365	1336	17.57	956	0.0116	167.969	11.0896	15.1466	4
hat-n2_lmi	DNA/hAT-Tip100	110	110	22.4	4133	0.0116	925.792	47.9428	19.3103	1
hat-n20_rpr	DNA/hAT-Charlie	2907	2896	23.94	740	0.0116	177.156	8.584	20.6379	24
hat-n24_lsal	DNA/hAT-Charlie	324	321	47.87	2462	0.0116	1178.56	28.5592	41.2672	1
hat-n26_rpr	DNA/hAT-Charlie	260	255	24.59	414	0.0116	101.803	4.8024	21.1983	2
hat-n29_lmi	DNA/hAT-Tip100	1093	1090	27.42	1122	0.0116	307.652	13.0152	23.6379	3
hat-n3_ppo	DNA/hAT-Charlie	3323	3251	30.07	244	0.0116	73.3708	2.8304	25.9224	11
hat-n3_pxu	DNA/hAT-Charlie	32397	31313	23.66	235	0.0116	55.601	2.726	20.3966	127
hat-n33_rpr	DNA/hAT-Tip100	106	106	31.51	1868	0.0116	588.607	21.6688	27.1638	1
hat-n5_lsal	DNA/hAT-hATm	644	631	43.96	2715	0.0116	1193.51	31.494	37.8966	2
helitron-1_aae	RC/Helitron	3896	3551	43.85	8288	0.0116	3634.29	96.1408	37.8017	6
helitron-1_ap	RC/Helitron	6208	5883	42.5	2907	0.0116	1235.47	33.7212	36.6379	7
helitron-1_bm	RC/Helitron	12888	12604	13.89	5072	0.0116	704.501	58.8352	11.9741	19
helitron-1_dana	RC/Helitron	1524	1490	18.35	1839	0.0116	337.457	21.3324	15.819	5
helitron-1_del	RC/Helitron	760	724	7.04	1278	0.0116	89.9712	14.8248	6.06897	2
helitron-1_df	RC/Helitron	381	355	28.77	1333	0.0116	383.504	15.4628	24.8017	2
helitron-1_dple	RC/Helitron	53732	53211	6.86	1005	0.0116	68.943	11.658	5.91379	135
helitron-1_rpr	RC/Helitron	40050	39383	25	3281	0.0116	820.25	38.0596	21.5517	103
helitron-2_bta	RC/Helitron	13013	12388	39.83	5801	0.0116	2310.54	67.2916	34.3362	21
helitron-2_dbp	RC/Helitron	2392	2231	36.21	3876	0.0116	1403.5	44.9616	31.2155	5
helitron-2_df	RC/Helitron	11684	11311	19.8	2141	0.0116	423.918	24.8356	17.069	13
helitron-2_dple	RC/Helitron	55988	55446	9.62	2307	0.0116	221.933	26.7612	8.2931	71
helitron-2_hmm	RC/Helitron	62520	61613	35.03	7486	0.0116	2622.35	86.8376	30.1983	58
helitron-3_aae	RC/Helitron	14	-22	100	6792	0.0116	6792	78.7872	86.2069	1
helitron-3_dple	RC/Helitron	108980	107618	5.97	697	0.0116	41.6109	8.0852	5.14655	207
helitron-3_hmm	RC/Helitron	17864	17512	35.14	4946	0.0116	1738.02	57.3736	30.2931	21
helitron-3_lmi	RC/Helitron	14850	14582	38.42	6017	0.0116	2311.73	69.7972	33.1207	17
helitron-3_rpr	RC/Helitron	2403	2368	22.17	3686	0.0116	817.186	42.7576	19.1121	9
helitron-4_dple	RC/Helitron	49219	48384	18.7	2645	0.0116	494.615	30.682	16.1207	112
helitron-4_drh	RC/Helitron	4108	3949	37.41	4898	0.0116	1832.34	56.8168	32.25	10
helitron-4_hmm	RC/Helitron	362	345	21.54	3175	0.0116	683.895	36.83	18.569	1
helitron-5_dple	RC/Helitron	47994	47731	9.39	1567	0.0116	147.141	18.1772	8.09483	88
helitron-5_drh	RC/Helitron	2911	2738	35	4612	0.0116	1614.2	53.4992	30.1724	3
helitron-6_dple	RC/Helitron	188309	184268	14.82	1066	0.0116	157.981	12.3656	12.7759	561
helitron-7_dple	RC/Helitron	495497	490792	7	615	0.0116	43.05	7.134	6.03448	1096
helitron-7_drh	RC/Helitron	2456	2395	38.67	2908	0.0116	1124.52	33.7328	33.3362	5
helitron-8_dple	RC/Helitron	130686	128386	4.94	741	0.0116	36.6054	8.5956	4.25862	291
helitron-8_drh	RC/Helitron	4467	4312	39.69	3042	0.0116	1207.37	35.2872	34.2155	11
helitron-9_dple	RC/Helitron	14781	13858	9.21	3616	0.0116	333.034	41.9456	7.93966	18
helitron-like-1_hmel	RC/Helitron	11307	11008	28.59	419	0.0116	119.792	4.8604	24.6466	51
helitron-like-4a_hmel	RC/Helitron	2015	2000	25.38	984	0.0116	249.739	11.4144	21.8793	14
helitron-like-4b_hmel	RC/Helitron	3414	3374	27.96	946	0.0116	264.502	10.9736	24.1034	26
helitron-like-7_hmel	RC/Helitron	575	569	27.47	412	0.0116	113.176	4.7792	23.681	4
helitron-like-8_hmel	RC/Helitron	4492	4345	26.7	3792	0.0116	1012.46	43.9872	23.0172	21
helitron-n1_bm	RC/Helitron	12770	12289	24.95	432	0.0116	107.784	5.0112	21.5086	41
helitron-n1_lmi	RC/Helitron	809	800	22.82	2022	0.0116	461.42	23.4552	19.6724	6
helitron-n1_pba	RC/Helitron	4411	4307	15.17	1785	0.0116	270.784	20.706	13.0776	18
helitron-n1_ppo	RC/Helitron	135	127	19.01	174	0.0116	33.0774	2.0184	16.3879	2
helitron-n1_pxu	RC/Helitron	5534	5390	18.39	196	0.0116	36.0444	2.2736	15.8534	36
helitron-n13_lmi	RC/Helitron	270	259	20.66	2562	0.0116	529.309	29.7192	17.8103	1
helitron-n15_lmi	RC/Helitron	7125	7047	25.56	1808	0.0116	462.125	20.9728	22.0345	32
helitron-n1b_bm	RC/Helitron	1973	1884	20.43	266	0.0116	54.3438	3.0856	17.6121	13
helitron-n1b_ppo	RC/Helitron	4948	4789	32.43	727	0.0116	235.766	8.4332	27.9569	27
helitron-n1c_bm	RC/Helitron	125	125	19.09	211	0.0116	40.2799	2.4476	16.4569	1
helitron-n1c_lmi	RC/Helitron	6032	6005	20.47	1702	0.0116	348.399	19.7432	17.6466	51
helitron-n1d_lmi	RC/Helitron	1663	1627	23.31	872	0.0116	203.263	10.1152	20.0948	11
helitron-n1d_ppo	RC/Helitron	864	809	23.33	184	0.0116	42.9272	2.1344	20.1121	6
helitron-n2_dbp	RC/Helitron	3531	3503	17.26	1870	0.0116	322.762	21.692	14.8793	4
helitron-n2_hmm	RC/Helitron	540	536	18.77	1102	0.0116	206.845	12.7832	16.181	5
helitron-n2_lmi	RC/Helitron	3613	3526	14.28	3039	0.0116	433.969	35.2524	12.3103	8
helitron-n23_lmi	RC/Helitron	781	765	22.36	1374	0.0116	307.226	15.9384	19.2759	7
helitron-n24_lmi	RC/Helitron	308	299	26.38	1122	0.0116	295.984	13.0152	22.7414	2
helitron-n2b1_hmm	RC/Helitron	165	164	11.38	479	0.0116	54.5102	5.5564	9.81034	1
helitron-n3_lmi	RC/Helitron	421	398	27.96	1659	0.0116	463.856	19.2444	24.1034	3
helitron-n3_ppo	RC/Helitron	856	848	18.85	252	0.0116	47.502	2.9232	16.25	10
helitron-n3_pxu	RC/Helitron	7456	7342	18.84	293	0.0116	55.2012	3.3988	16.2414	62
helitron-n4_lmi	RC/Helitron	5123	5032	20.39	2403	0.0116	489.972	27.8748	17.5776	34
helitron-n4_ppo	RC/Helitron	107	106	21.93	132	0.0116	28.9476	1.5312	18.9052	4
helitron-n5_ppo	RC/Helitron	17994	17310	25.07	274	0.0116	68.6918	3.1784	21.6121	86
helitron-n6_ppo	RC/Helitron	248	237	22.12	190	0.0116	42.028	2.204	19.069	3
helitron-n6_rpr	RC/Helitron	2623	2556	25.82	1162	0.0116	300.028	13.4792	22.2586	7
helitron-n6b_ppo	RC/Helitron	2717	2638	26.18	405	0.0116	106.029	4.698	22.569	18
helitron-n7_ppo	RC/Helitron	15239	14787	26.94	408	0.0116	109.915	4.7328	23.2241	77
helitron-n7_pxu	RC/Helitron	3662	3638	10.67	160	0.0116	17.072	1.856	9.19828	66
helitron2_ag	RC/Helitron	5854	5550	30.62	6365	0.0116	1948.96	73.834	26.3966	2
hobo	DNA/hAT-hobo	151	150	14.57	3016	0.0116	439.431	34.9856	12.5603	1
homo6	DNA/hAT-Pegasus	355	346	23.06	3944	0.0116	909.486	45.7504	19.8793	2
hopebm2	LINE/R1	27551	26405	39.37	4047	0.0116	1593.3	46.9452	33.9397	25
i-1_hmel	LINE/I	29527	28542	40.43	5519	0.0116	2231.33	64.0204	34.8534	42
i-2_bm	LINE/I	4966	4668	43.62	5480	0.0116	2390.38	63.568	37.6034	4
i-2b_hmm	LINE/I	1067	1017	34.82	1889	0.0116	657.75	21.9124	30.0172	3
i-jockey-1_dple	LINE/I-Jockey	191266	188385	12.79	2161	0.0116	276.392	25.0676	11.0259	353
ifp2	DNA/PiggyBac	4073	3929	27.61	2475	0.0116	683.347	28.71	23.8017	5
isl2eu-3n1_cfl	DNA/PIF-Spy	2304	2270	19.24	780	0.0116	150.072	9.048	16.5862	9
isl2eu-7_cfl	DNA/PIF-Harbinger	3762	3650	40.46	2905	0.0116	1175.36	33.698	34.8793	7
jockey-1_del	LINE/I-Jockey	15	7	46.53	3901	0.0116	1815.14	45.2516	40.1121	1
jockey-1_dwi	LINE/I-Jockey	859	807	41.42	4683	0.0116	1939.7	54.3228	35.7069	1
jockey-1_hmel	LINE/I-Jockey	6644	5990	38.1	5183	0.0116	1974.72	60.1228	32.8448	6
jockey-1_ppo	LINE/I-Jockey	2757	2620	38.56	2535	0.0116	977.496	29.406	33.2414	12
jockey-1b_hmel	LINE/I-Jockey	2348	2236	40.16	3361	0.0116	1349.78	38.9876	34.6207	4
jockey-2_df	LINE/I-Jockey	1038	997	35.95	4790	0.0116	1722.01	55.564	30.9914	2
jockey-2_hmel	LINE/I-Jockey	230	129	38.57	5084	0.0116	1960.9	58.9744	33.25	2
jockey-2_hmm	LINE/I-Jockey	2566	2451	41.19	4804	0.0116	1978.77	55.7264	35.5086	3
jockey-3_dgri	LINE/I-Jockey	366	349	24.2	4713	0.0116	1140.55	54.6708	20.8621	1
jockey-3_dvi	LINE/I-Jockey	380	369	36.56	5343	0.0116	1953.4	61.9788	31.5172	1
jockey-3_hmel	LINE/I-Jockey	16711	15770	38.63	5234	0.0116	2021.89	60.7144	33.3017	19
jockey-4_deu	LINE/I-Jockey	501	423	46.98	4227	0.0116	1985.84	49.0332	40.5	2
jockey-4_hmel	LINE/I-Jockey	16487	16145	34.49	4424	0.0116	1525.84	51.3184	29.7328	22
jockey-4_hmm	LINE/I-Jockey	4589	4380	44	4884	0.0116	2148.96	56.6544	37.931	2
jockey-5_df	LINE/I-Jockey	1956	1913	45.74	3230	0.0116	1477.4	37.468	39.431	1
jockey-5_hmel	LINE/I-Jockey	1579	1513	43.21	4133	0.0116	1785.87	47.9428	37.25	4
jockey-5b_hmm	LINE/I-Jockey	2692	2579	38.48	1746	0.0116	671.861	20.2536	33.1724	1
jockey-6_del	LINE/I-Jockey	935	896	41.76	4722	0.0116	1971.91	54.7752	36	1
jockey-6_hmel	LINE/I-Jockey	3161	3081	45.56	1724	0.0116	785.454	19.9984	39.2759	5
jockey-7_dk	LINE/I-Jockey	753	715	38.37	1460	0.0116	560.202	16.936	33.0776	2
jockey-7_hmm	LINE/I-Jockey	3041	2938	44.7	2608	0.0116	1165.78	30.2528	38.5345	6
jockey-8_hmel	LINE/I-Jockey	3245	3141	42.32	1750	0.0116	740.6	20.3	36.4828	7
kabuki_bm	LTR/Gypsy	423	404	41.64	1165	0.0116	485.106	13.514	35.8966	1
kiri-1_hmm	LINE/L2	927	730	42.1	4507	0.0116	1897.45	52.2812	36.2931	1
kiri-10_hmm	LINE/L2	1751	1595	40.6	3004	0.0116	1219.62	34.8464	35	3
kiri-12_hmm	LINE/L2	9333	9090	38.65	2504	0.0116	967.796	29.0464	33.319	24
kiri-13_hmm	LINE/L2	420	416	29.9	2081	0.0116	622.219	24.1396	25.7759	2
kiri-20_hmm	LINE/L2	23316	22681	39.88	3117	0.0116	1243.06	36.1572	34.3793	38
kiri-3_hmm	LINE/L2	188	187	33.82	4670	0.0116	1579.39	54.172	29.1552	1
kiri-5_hmm	LINE/L2	256	255	42.48	2741	0.0116	1164.38	31.7956	36.6207	1
kolobok-1_dbp	DNA/Kolobok-Hydra	682	657	40.68	2765	0.0116	1124.8	32.074	35.069	1
kolobok-1_sin	DNA/Kolobok-Hydra	611	563	40.61	2775	0.0116	1126.93	32.19	35.0086	1
kolobok-n1_aec	DNA/Kolobok-T2	2706	2621	25.31	8251	0.0116	2088.33	95.7116	21.819	6
kolobok-n1_rpr	DNA/Kolobok-Hydra	470	454	23.86	908	0.0116	216.649	10.5328	20.569	1
l1b_bm	LINE/I-Jockey	217	214	38.4	939	0.0116	360.576	10.8924	33.1034	1
l1bm	LINE/I-Jockey	1213	1176	35.2	3187	0.0116	1121.82	36.9692	30.3448	5
l2-1_bm	LINE/L2	1340	1276	42.79	3514	0.0116	1503.64	40.7624	36.8879	1
l2-1_dple	LINE/L2	38774	38444	8.48	2096	0.0116	177.741	24.3136	7.31034	86
l2-1_hmel	LINE/L2	224	209	29.29	3314	0.0116	970.671	38.4424	25.25	1
l2-10_hmel	LINE/L2	4547	4365	32.41	2378	0.0116	770.71	27.5848	27.9397	10
l2-13_hmel	LINE/L2	657	633	15.2	3395	0.0116	516.04	39.382	13.1034	1
l2-14_hmel	LINE/L2	138	136	24.7	4804	0.0116	1186.59	55.7264	21.2931	1
l2-15_hmel	LINE/L2	3848	3733	40.65	2643	0.0116	1074.38	30.6588	35.0431	15
l2-2_dple	LINE/L2	126835	124611	13.11	3120	0.0116	409.032	36.192	11.3017	288
l2-2_hmel	LINE/L2	233	223	35.5	2978	0.0116	1057.19	34.5448	30.6034	1
l2-3_dple	LINE/L2	15592	15227	8.11	1749	0.0116	141.844	20.2884	6.99138	37
l2-4_dple	LINE/L2	18491	18396	2.33	1307	0.0116	30.4531	15.1612	2.00862	38
l2-6_hmel	LINE/L2	2624	2534	40.67	2492	0.0116	1013.5	28.9072	35.0603	3
l2-8_hmel	LINE/L2	2219	2146	38.87	1807	0.0116	702.381	20.9612	33.5086	8
l2-8_nvi	LINE/L2	2782	2758	15.75	5587	0.0116	879.952	64.8092	13.5776	7
l2-9_hmel	LINE/L2	3300	3207	39.37	1854	0.0116	729.92	21.5064	33.9397	7
ldt1	LINE/I-Jockey	1615	1544	42.7	5677	0.0116	2424.08	65.8532	36.8103	1
line-4_dple	LINE	6256	5319	4	1889	0.0116	75.56	21.9124	3.44828	19
line1_bm	LINE/I-Jockey	3324	3189	33.69	5158	0.0116	1737.73	59.8328	29.0431	8
loa-1_mma	LINE/R1-LOA	150	149	29.34	5198	0.0116	1525.09	60.2968	25.2931	1
ltr-1_dple	LTR	103402	102359	10.93	1704	0.0116	186.247	19.7664	9.42241	319
ltr-16_hm_i	LTR	232	220	21.35	1390	0.0116	296.765	16.124	18.4052	2
ltr-2_dple	LTR	27884	27215	19.42	2373	0.0116	460.837	27.5268	16.7414	100
ltr-3_dple	LTR	31795	31384	6.84	512	0.0116	35.0208	5.9392	5.89655	88
ltr-4_dple	LTR	28843	28509	12.28	3890	0.0116	477.692	45.124	10.5862	68
ltr-4_hm	LTR/Pao	548	523	38.2	2073	0.0116	791.886	24.0468	32.931	1
ltr-5_dple	LTR	129141	121408	11.99	3697	0.0116	443.27	42.8852	10.3362	961
ltr-6_dple	LTR	11572	11538	19.26	1322	0.0116	254.617	15.3352	16.6034	26
lydia_i	LTR/Gypsy	31922	31136	36.93	6054	0.0116	2235.74	70.2264	31.8362	25
mag	LTR/Gypsy	1321	1224	39.68	4564	0.0116	1811	52.9424	34.2069	3
mar1_bm	DNA/TcMar-Tc1	178354	174256	27.42	1310	0.0116	359.202	15.196	23.6379	351
mariam1	DNA/TcMar-Mariner	1230	1185	32.14	1284	0.0116	412.678	14.8944	27.7069	3
marina	DNA/TcMar-Mariner	1695	1630	36.33	1267	0.0116	460.301	14.6972	31.319	4
mariner_am	DNA/TcMar-Mariner	169	169	11.57	937	0.0116	108.411	10.8692	9.97414	1
mariner_ca	DNA/TcMar-Mariner	1113	1079	41.7	1290	0.0116	537.93	14.964	35.9483	2
mariner_hc	DNA/TcMar-Mariner	36439	35055	27.52	1255	0.0116	345.376	14.558	23.7241	88
mariner-1_amel	DNA/TcMar-Tc1	18382	18021	25.22	1305	0.0116	329.121	15.138	21.7414	44
mariner-1_bm	DNA/TcMar-Mariner	7021	6931	12.83	2386	0.0116	306.124	27.6776	11.0603	8
mariner-1_bte	DNA/TcMar-Mariner	490	475	30.95	1290	0.0116	399.255	14.964	26.681	3
mariner-1_dbi	DNA/TcMar-Mariner	128	128	37.33	1327	0.0116	495.369	15.3932	32.181	1
mariner-1_dpe	DNA/TcMar-Mariner	12445	11665	40.95	1295	0.0116	530.303	15.022	35.3017	13
mariner-1_dple	DNA/TcMar-Mariner	52915	52294	12.49	1373	0.0116	171.488	15.9268	10.7672	78
mariner-1_hmel	DNA/TcMar-Tc1	1979	1956	36.86	1590	0.0116	586.074	18.444	31.7759	3
mariner-1_hmm	DNA/TcMar-Mariner	3933	3887	21.57	1322	0.0116	285.155	15.3352	18.5948	9
mariner-1_lsal	DNA/TcMar-Mariner	1680	1490	40.56	1299	0.0116	526.874	15.0684	34.9655	4
mariner-1_pba	DNA/TcMar-Mariner	9186	9130	25.61	1297	0.0116	332.162	15.0452	22.0776	10
mariner-1_rpr	DNA/TcMar-Mariner	1402	1358	17.74	1296	0.0116	229.91	15.0336	15.2931	2
mariner-10_bm	DNA/TcMar-Tc1	1013	999	39.57	1978	0.0116	782.695	22.9448	34.1121	3
mariner-10_lhu	DNA/TcMar-Mariner	4027	3979	16.9	1287	0.0116	217.503	14.9292	14.569	8
mariner-100_hsal	DNA/TcMar-Mariner	435	434	31	1286	0.0116	398.66	14.9176	26.7241	2
mariner-11_bm	DNA/TcMar-Tc1	18129	17809	37.09	1277	0.0116	473.639	14.8132	31.9741	26
mariner-12_lhu	DNA/TcMar-Mariner	36845	36318	20.76	1287	0.0116	267.181	14.9292	17.8966	48
mariner-12_sin	DNA/TcMar-Mariner	1099	1061	36.42	1284	0.0116	467.633	14.8944	31.3966	1
mariner-13_cfl	DNA/TcMar-Tc1	184	178	28.1	1301	0.0116	365.581	15.0916	24.2241	1
mariner-13_hsal	DNA/TcMar-Mariner	578	562	47.68	1291	0.0116	615.549	14.9756	41.1034	1
mariner-14_dbp	DNA/TcMar-Mariner	15915	15758	9.03	1287	0.0116	116.216	14.9292	7.78448	19
mariner-14_lhu	DNA/TcMar-Mariner	227	219	31.96	1293	0.0116	413.243	14.9988	27.5517	1
mariner-15_hsal	DNA/TcMar-Mariner	218	215	28.81	1320	0.0116	380.292	15.312	24.8362	1
mariner-15_sin	DNA/TcMar-Tc1	396	388	11.86	2688	0.0116	318.797	31.1808	10.2241	3
mariner-16_sin	DNA/TcMar-Tc1	387	381	7.94	2597	0.0116	206.202	30.1252	6.84483	3
mariner-17_lsal	DNA/TcMar-Tc1	2253	2169	17.05	1218	0.0116	207.669	14.1288	14.6983	4
mariner-17_rpr	DNA/TcMar-Mariner	390	368	35.04	1293	0.0116	453.067	14.9988	30.2069	1
mariner-17_sin	DNA/TcMar-Tc1	3094	3002	36.4	1606	0.0116	584.584	18.6296	31.3793	6
mariner-18_aec	DNA/TcMar-Mariner	3543	3477	22.29	1288	0.0116	287.095	14.9408	19.2155	7
mariner-18_lsal	DNA/TcMar-Tc1	2909	2877	33.32	1306	0.0116	435.159	15.1496	28.7241	3
mariner-19_rpr	DNA/TcMar-Mariner	6865	6563	27.79	1258	0.0116	349.598	14.5928	23.9569	13
mariner-2_aec	DNA/TcMar-Mariner	455	447	42.05	1291	0.0116	542.865	14.9756	36.25	1
mariner-2_bm	DNA/TcMar-Tc1	20473	19529	35.6	1278	0.0116	454.968	14.8248	30.6897	36
mariner-2_der	DNA/TcMar-Mariner	18692	18432	8.77	1628	0.0116	142.776	18.8848	7.56034	33
mariner-2_df	DNA/TcMar-Mariner	1538	1510	14.32	1325	0.0116	189.74	15.37	12.3448	6
mariner-2_dro	DNA/TcMar-Mariner	491	465	30.68	1328	0.0116	407.43	15.4048	26.4483	2
mariner-2_mma	DNA/TcMar-Mariner	270	262	25.67	1291	0.0116	331.4	14.9756	22.1293	2
mariner-2_pba	DNA/TcMar-Mariner	643	636	22.86	1317	0.0116	301.066	15.2772	19.7069	1
mariner-20_hsal	DNA/TcMar-Mariner	2267	2181	29.62	1288	0.0116	381.506	14.9408	25.5345	5
mariner-24_aec	DNA/TcMar-Mariner	204	204	32.29	1288	0.0116	415.895	14.9408	27.8362	1
mariner-24_hsal	DNA/TcMar-Mariner	4541	4455	25.81	1287	0.0116	332.175	14.9292	22.25	8
mariner-24_sin	DNA/TcMar-Mariner	7180	7095	25.85	1270	0.0116	328.295	14.732	22.2845	15
mariner-25_hsal	DNA/TcMar-Mariner	154	154	35.96	1287	0.0116	462.805	14.9292	31	1
mariner-26_lmi	DNA/TcMar-Tc1	476	460	42.62	1820	0.0116	775.684	21.112	36.7414	3
mariner-27_aec	DNA/TcMar-Mariner	2863	2762	45.38	1287	0.0116	584.041	14.9292	39.1207	7
mariner-28_sin	DNA/TcMar-Mariner	257	249	42.12	1226	0.0116	516.391	14.2216	36.3103	1
mariner-3_ace	DNA/TcMar-Tc1	4303	4232	29.05	1302	0.0116	378.231	15.1032	25.0431	6
mariner-3_cfl	DNA/TcMar-Mariner	355	343	29.24	1299	0.0116	379.828	15.0684	25.2069	1
mariner-3_drh	DNA/TcMar-Mariner	204	200	15.15	1244	0.0116	188.466	14.4304	13.0603	1
mariner-3_dt	DNA/TcMar-Mariner	1136	1136	22.48	1630	0.0116	366.424	18.908	19.3793	3
mariner-3_ppo	DNA/TcMar-Mariner	813	752	40.13	1296	0.0116	520.085	15.0336	34.5948	4
mariner-30_aec	DNA/TcMar-Mariner	21503	21042	28.2	1322	0.0116	372.804	15.3352	24.3103	55
mariner-33_hsal	DNA/TcMar-Mariner	1030	999	29.57	1292	0.0116	382.044	14.9872	25.4914	8
mariner-38_hsal	DNA/TcMar-Mariner	1719	1614	45.58	1291	0.0116	588.438	14.9756	39.2931	2
mariner-4_ace	DNA/TcMar-Tc1	1322	1286	34.92	1303	0.0116	455.008	15.1148	30.1034	3
mariner-4_bm	DNA/TcMar-Mariner	49455	47586	40.02	1291	0.0116	516.658	14.9756	34.5	88
mariner-4_cfl	DNA/TcMar-Mariner	1263	1214	24.46	1344	0.0116	328.742	15.5904	21.0862	1
mariner-4_dy	DNA/TcMar-Tc1	6207	6169	10.74	1292	0.0116	138.761	14.9872	9.25862	7
mariner-4_mma	DNA/TcMar-Mariner	389	371	39.86	1290	0.0116	514.194	14.964	34.3621	1
mariner-4_sin	DNA/TcMar-Mariner	6778	6682	30.38	1296	0.0116	393.725	15.0336	26.1897	16
mariner-40_hsal	DNA/TcMar-Mariner	622	599	42.22	1284	0.0116	542.105	14.8944	36.3966	2
mariner-40_lsal	DNA/TcMar-Mariner	214	208	31.03	1294	0.0116	401.528	15.0104	26.75	1
mariner-42_hsal	DNA/TcMar-Mariner	1412	1362	33.9	1287	0.0116	436.293	14.9292	29.2241	4
mariner-49_hsal	DNA/TcMar-Mariner	3456	3380	37.04	1294	0.0116	479.298	15.0104	31.931	6
mariner-5_ace	DNA/TcMar-Mariner	1337	1310	33.95	1286	0.0116	436.597	14.9176	29.2672	4
mariner-5_bm	DNA/TcMar-Tc1	62863	61712	18.76	1316	0.0116	246.882	15.2656	16.1724	119
mariner-5_dbi	DNA/TcMar-Mariner	1619	1548	28.05	1115	0.0116	312.757	12.934	24.181	4
mariner-5_del	DNA/TcMar-Tc1	1078	1027	38.01	1054	0.0116	400.625	12.2264	32.7672	1
mariner-5_hmm	DNA/TcMar-Mariner	8112	7892	12.02	1265	0.0116	152.053	14.674	10.3621	9
mariner-50_hsal	DNA/TcMar-Mariner	818	793	29	1311	0.0116	380.19	15.2076	25	1
mariner-50_lsal	DNA/TcMar-Tc1	484	461	35.58	1314	0.0116	467.521	15.2424	30.6724	1
mariner-6_aec	DNA/TcMar-Mariner	126	108	17.9	1290	0.0116	230.91	14.964	15.431	1
mariner-6_bm	DNA/TcMar-Mariner	4006	3937	28.88	1264	0.0116	365.043	14.6624	24.8966	7
mariner-6_df	DNA/TcMar-Mariner	1879	1843	33.5	1296	0.0116	434.16	15.0336	28.8793	4
mariner-6_hsal	DNA/TcMar-Tc1	31620	31278	21.02	1299	0.0116	273.05	15.0684	18.1207	49
mariner-6_rpr	DNA/TcMar-Mariner	176	171	32.6	1294	0.0116	421.844	15.0104	28.1034	1
mariner-62_hsal	DNA/TcMar-Tc1	2681	2651	12.33	2666	0.0116	328.718	30.9256	10.6293	15
mariner-7_hmm	DNA/TcMar-Tc1	11293	11075	18.28	841	0.0116	153.735	9.7556	15.7586	29
mariner-7_pba	DNA/TcMar-Mariner	580	561	43.71	1293	0.0116	565.17	14.9988	37.681	1
mariner-74_hsal	DNA/TcMar-Mariner	25269	24058	42.52	1295	0.0116	550.634	15.022	36.6552	59
mariner-75_lmi	DNA/TcMar-Tc1	417	403	31.78	1319	0.0116	419.178	15.3004	27.3966	1
mariner-78_lmi	DNA/TcMar-Fot1	1597	1547	42.83	2472	0.0116	1058.76	28.6752	36.9224	3
mariner-84_hsal	DNA/TcMar-Tc1	982	865	35.1	1302	0.0116	457.002	15.1032	30.2586	2
mariner-9_ace	DNA/TcMar-Mariner	1946	1871	40.85	1294	0.0116	528.599	15.0104	35.2155	1
mariner-9_rpr	DNA/TcMar-Mariner	1764	1736	27.74	1312	0.0116	363.949	15.2192	23.9138	2
mariner-9_sin	DNA/TcMar-Mariner	45	43	37.14	1297	0.0116	481.706	15.0452	32.0172	1
mariner-93_hsal	DNA/TcMar-Mariner	5508	5459	15.94	1290	0.0116	205.626	14.964	13.7414	9
mariner-98_hsal	DNA/TcMar-Mariner	10919	10748	26.22	1292	0.0116	338.762	14.9872	22.6034	19
mariner-99_hsal	DNA/TcMar-Mariner	11298	11048	29.99	1288	0.0116	386.271	14.9408	25.8534	19
mariner-n1_ace	DNA/TcMar-Mariner	826	811	36.05	902	0.0116	325.171	10.4632	31.0776	2
mariner-n1_sin	DNA/TcMar-Mariner	323	317	39.36	907	0.0116	356.995	10.5212	33.931	1
mariner-n12_rpr	DNA/TcMar-Tc1	319	285	14.74	909	0.0116	133.987	10.5444	12.7069	1
mariner-n12b_rpr	DNA/TcMar-Tc1	1067	1057	21.85	1026	0.0116	224.181	11.9016	18.8362	2
mariner-n13_hsal	DNA/TcMar-Mariner	3847	3774	11.61	847	0.0116	98.3367	9.8252	10.0086	24
mariner-n13_rpr	DNA/TcMar-Mariner	7773	7588	21.86	909	0.0116	198.707	10.5444	18.8448	22
mariner-n15_rpr	DNA/TcMar-Mariner	611	568	22.96	915	0.0116	210.084	10.614	19.7931	2
mariner-n2_lmi	DNA/TcMar-Tc1	172	165	28.95	1085	0.0116	314.108	12.586	24.9569	2
mariner-n2_ph	DNA/TcMar-Tigger	2872	2330	26.05	1084	0.0116	282.382	12.5744	22.4569	1
mariner-n2_sin	DNA/TcMar-Mariner	105	105	21.33	868	0.0116	185.144	10.0688	18.3879	1
mariner-n20_lsal	DNA/TcMar-Mariner	1094	1002	30.46	922	0.0116	280.841	10.6952	26.2586	2
mariner-n20b_lsal	DNA/TcMar-Mariner	339	339	33.25	931	0.0116	309.558	10.7996	28.6638	2
mariner-n20c_lsal	DNA/TcMar-Mariner	200	199	32.99	925	0.0116	305.158	10.73	28.4397	1
mariner-n22_ag	DNA/TcMar-Tc1	5567	5470	19.49	1410	0.0116	274.809	16.356	16.8017	28
mariner-n23_hsal	DNA/TcMar-Tc1	107	104	40.63	970	0.0116	394.111	11.252	35.0259	2
mariner-n26_rpr	DNA/TcMar-Mariner	163	143	37.18	987	0.0116	366.967	11.4492	32.0517	1
mariner-n3_ppo	DNA/TcMar-Mariner	1303	1278	22.15	567	0.0116	125.591	6.5772	19.0948	5
mariner-n38_lsal	DNA/TcMar-Mariner	1927	1904	14.1	389	0.0116	54.849	4.5124	12.1552	8
mariner-n5_hsal	DNA/TcMar-Tc1	1812	1788	13.39	1540	0.0116	206.206	17.864	11.5431	8
mariner-n5_sin	DNA/TcMar-Mariner	2153	2103	24.5	906	0.0116	221.97	10.5096	21.1207	4
mariner-n6_lsal	DNA/TcMar-Mariner	366	364	20.81	519	0.0116	108.004	6.0204	17.9397	2
mariner-n6b_lsal	DNA/TcMar-Mariner	208	205	5.19	533	0.0116	27.6627	6.1828	4.47414	1
mariner1_dya	DNA/TcMar-Mariner	2109	2043	36.62	1299	0.0116	475.694	15.0684	31.569	3
medea	DNA/TcMar-Tc1	1047	1025	27.28	21482	0.0116	5860.29	249.191	23.5172	6
msat-2_rpr	Satellite	1663	1640	21.67	821	0.0116	177.911	9.5236	18.681	3
msat-3_ag	Satellite	502	485	28.49	252	0.0116	71.7948	2.9232	24.5603	2
nhat-10_hmel	DNA/hAT-Charlie	1218	1195	9.65	503	0.0116	48.5395	5.8348	8.31897	3
nhat-6_hmel	DNA/hAT-Tip100	238	223	30.97	475	0.0116	147.107	5.51	26.6983	1
nimb-15_lmi	LINE/I	29	15	30.56	5787	0.0116	1768.51	67.1292	26.3448	2
nimb-34_lmi	LINE/I	701	653	25.28	5905	0.0116	1492.78	68.498	21.7931	2
nimb-4_lmi	LINE/I	141	141	23.59	5948	0.0116	1403.13	68.9968	20.3362	1
nmar-14_hmel	DNA/TcMar-Tc1	2153	2115	30.35	1636	0.0116	496.526	18.9776	26.1638	3
nmar-16_hmel	DNA	24640	24183	26.8	1511	0.0116	404.948	17.5276	23.1034	58
nmar-18_hmel	DNA/TcMar-Tc1	2255	2161	36.08	1565	0.0116	564.652	18.154	31.1034	4
nmar-2_hmel	DNA/hAT-Ac	62102	58630	20.69	3608	0.0116	746.495	41.8528	17.8362	211
nmar-21_hmel	DNA/TcMar-Mariner	2249	2208	18.66	939	0.0116	175.217	10.8924	16.0862	3
nmar-4_hmel	DNA	366	358	30.92	2780	0.0116	859.576	32.248	26.6552	2
nmar-5_hmel	DNA/TcMar-Tigger	781	745	20.89	334	0.0116	69.7726	3.8744	18.0086	3
nmar-9_hmel	DNA/TcMar-Fot1	3982	3855	32.95	1863	0.0116	613.859	21.6108	28.4052	6
nonltr-4_ppo	Retroposon	256	216	28.83	406	0.0116	117.05	4.7096	24.8534	1
npif-4_hmel	DNA/Zator	5555	5378	19.49	578	0.0116	112.652	6.7048	16.8017	27
npiggybac-4_hmel	DNA/PiggyBac	1388	1329	5.94	920	0.0116	54.648	10.672	5.12069	3
npiggybac-6_hmel	DNA/PiggyBac	181	172	26.37	1280	0.0116	337.536	14.848	22.7328	1
npiggybac-8_hmel	DNA/PiggyBac	679	638	38.9	1323	0.0116	514.647	15.3468	33.5345	1
ntc3-3_hmel	DNA/TcMar-Tc1	433	413	39.28	1470	0.0116	577.416	17.052	33.8621	1
p-1_lhu	DNA/P	1412	1382	11.39	4310	0.0116	490.909	49.996	9.81897	9
penelope-1_dple	Penelope	2272809	2231892	12.46	1984	0.0116	247.206	23.0144	10.7414	9901
penelope-1_hmm	Penelope	490	432	36.34	5820	0.0116	2114.99	67.512	31.3276	1
penelope-2_dple	Penelope	366945	362383	9.29	1386	0.0116	128.759	16.0776	8.00862	565
penelope-2_hmm	Penelope	76	64	28.1	290	0.0116	81.49	3.364	24.2241	2
penelope-27_lmi	Penelope	21	17	36.3	1875	0.0116	680.625	21.75	31.2931	1
penelope-5_lmi	Penelope	1752	1185	43.07	2873	0.0116	1237.4	33.3268	37.1293	8
piggybac-1_bm	DNA/PiggyBac	3276	3199	24.38	2467	0.0116	601.455	28.6172	21.0172	4
piggybac-1_dan	DNA/PiggyBac	2858	2716	41.22	2735	0.0116	1127.37	31.726	35.5345	4
piggybac-1_dbi	DNA/PiggyBac	2470	2419	16.74	1721	0.0116	288.095	19.9636	14.431	5
piggybac-1_hmel	DNA/PiggyBac	457	454	29.84	3110	0.0116	928.024	36.076	25.7241	2
piggybac-10_lmi	DNA/PiggyBac	504	500	46.02	2403	0.0116	1105.86	27.8748	39.6724	3
piggybac-14_lmi	DNA/PiggyBac	226	223	32.73	2428	0.0116	794.684	28.1648	28.2155	1
piggybac-16_lmi	DNA/PiggyBac	315	296	38.78	2342	0.0116	908.228	27.1672	33.431	1
piggybac-2_dbp	DNA/PiggyBac	1675	1623	40.19	2744	0.0116	1102.81	31.8304	34.6466	1
piggybac-2_deu	DNA/PiggyBac	2006	1931	38.59	2796	0.0116	1078.98	32.4336	33.2672	2
piggybac-2_hmel	DNA/PiggyBac	2404	2404	0.8	2418	0.0116	19.344	28.0488	0.689655	1
piggybac-21_lmi	DNA/PiggyBac	1459	1456	11.65	2549	0.0116	296.959	29.5684	10.0431	3
piggybac-26_lmi	DNA/PiggyBac	384	364	40.64	2408	0.0116	978.611	27.9328	35.0345	1
piggybac-27_lmi	DNA/PiggyBac	937	907	40.8	2569	0.0116	1048.15	29.8004	35.1724	2
piggybac-3_dbp	DNA/PiggyBac	600	583	40.66	2308	0.0116	938.433	26.7728	35.0517	1
piggybac-30_lmi	DNA/PiggyBac	1202	1152	43.64	2472	0.0116	1078.78	28.6752	37.6207	1
piggybac-4_hmm	DNA/PiggyBac	5585	5312	43.36	2015	0.0116	873.704	23.374	37.3793	10
piggybac-5_hmm	DNA/PiggyBac	1024	1024	1.58	1093	0.0116	17.2694	12.6788	1.36207	2
piggybac-5_lsal	DNA/PiggyBac	281	275	37.25	2213	0.0116	824.342	25.6708	32.1121	1
piggybac-n11_lmi	DNA/PiggyBac	476	476	38.48	1687	0.0116	649.158	19.5692	33.1724	2
pogo-1_dple	DNA/TcMar-Pogo	9537	9132	20.45	2005	0.0116	410.022	23.258	17.6293	21
polinton-1_ace	DNA/Maverick	596	573	18.59	14410	0.0116	2678.82	167.156	16.0259	2
polinton-1_tc	DNA/Maverick	360	358	34.41	13486	0.0116	4640.53	156.438	29.6638	1
polinton-3_lmi	DNA/Maverick	1313	1255	41.06	5107	0.0116	2096.93	59.2412	35.3966	1
proto2-1_bm	LINE/Proto2	12609	12322	38.53	1110	0.0116	427.683	12.876	33.2155	22
proto2-1_hmel	LINE/Proto2	6220	5896	42.89	2147	0.0116	920.848	24.9052	36.9741	6
proto2-1_ppo	LINE/Proto2	5696	5511	41.82	2840	0.0116	1187.69	32.944	36.0517	17
proto2-1_pxu	LINE/Proto2	497	493	41.09	513	0.0116	210.792	5.9508	35.4224	3
proto2-2_hmm	LINE/Proto2	975	959	43.85	2505	0.0116	1098.44	29.058	37.8017	2
proto2-3_hmel	LINE/Proto2	10268	10033	41.06	1824	0.0116	748.934	21.1584	35.3966	11
r1-1_aec	LINE/R1	5988	5707	34.52	3994	0.0116	1378.73	46.3304	29.7586	10
r1-1_bm	LINE/R1	1238	1203	36.27	2930	0.0116	1062.71	33.988	31.2672	4
r1-1_cfl	LINE/R1	7516	7152	37.88	4097	0.0116	1551.94	47.5252	32.6552	35
r1-1_dple	LINE/R1	84435	84302	3.4	2739	0.0116	93.126	31.7724	2.93103	267
r1-1_hmel	LINE/R1	15360	14774	41.88	3013	0.0116	1261.84	34.9508	36.1034	23
r1-1_hmm	LINE/R1	2422	2268	40.82	5443	0.0116	2221.83	63.1388	35.1897	10
r1-1_hsal	LINE/R1	4109	3995	36.13	5095	0.0116	1840.82	59.102	31.1466	15
r1-1_ppo	LINE/R1	6217	5945	36.32	5389	0.0116	1957.28	62.5124	31.3103	12
r1-1_sin	LINE/R1	587	546	36.36	5091	0.0116	1851.09	59.0556	31.3448	6
r1-15_ppo	LINE/R1	1515	1469	20.08	298	0.0116	59.8384	3.4568	17.3103	13
r1-2_dple	LINE/R1	37260	36885	14.89	1066	0.0116	158.727	12.3656	12.8362	79
r1-3_dple	LINE/R1	25130	24890	12.73	1171	0.0116	149.068	13.5836	10.9741	41
r1-3_sin	LINE/R1	2715	2509	35.16	3592	0.0116	1262.95	41.6672	30.3103	2
r1-4_bm	LINE/R1	13435	12909	37.67	3196	0.0116	1203.93	37.0736	32.4741	13
r1-4_dple	LINE/R1	53602	49120	18.22	1877	0.0116	341.989	21.7732	15.7069	205
r1-5_bm	LINE/R1	12030	11622	35.8	5102	0.0116	1826.52	59.1832	30.8621	12
r1-5_dple	LINE/R1	19256	19143	10.45	1968	0.0116	205.656	22.8288	9.00862	36
r1-6_bm	LINE/R1	340	332	42.25	1735	0.0116	733.038	20.126	36.4224	1
r1-7_ppo	LINE/R1	890	781	22.74	178	0.0116	40.4772	2.0648	19.6034	4
r2_bm	LINE/R2	5895	5720	36.48	4212	0.0116	1536.54	48.8592	31.4483	3
r2-hero-1_dple	LINE/R2-Hero	2502967	2482024	9.95	2513	0.0116	250.043	29.1508	8.57759	5432
r4_hmel	LINE/Dong-R4	4072	3863	23	4364	0.0116	1003.72	50.6224	19.8276	17
rep-1_hmm	Unknown	4845	4104	27.59	1001	0.0116	276.176	11.6116	23.7845	11
rep-3_lmi	Unknown	55043	53727	21.99	1500	0.0116	329.85	17.4	18.9569	262
rep-4_pba	DNA/Kolobok-T2	4975	4831	18.04	2757	0.0116	497.363	31.9812	15.5517	34
rep-6_lmi	Unknown	793	787	24.53	16159	0.0116	3963.8	187.444	21.1466	2
rtag4	LINE/R1	878	789	32.52	7072	0.0116	2299.81	82.0352	28.0345	3
rte-1_bm	LINE/RTE-BovB	3695	3673	34.47	2197	0.0116	757.306	25.4852	29.7155	3
rte-1_dpl	LINE/RTE-BovB	19308	19088	7.71	2585	0.0116	199.304	29.986	6.64655	49
rte-1_hme	LINE/RTE-BovB	1891	1828	23.43	3701	0.0116	867.144	42.9316	20.1983	16
rte-1_ppo	LINE/RTE-BovB	7559	7416	36.85	949	0.0116	349.707	11.0084	31.7672	24
rte-10_hmel	LINE/RTE-RTE	33268	32536	37.18	1652	0.0116	614.214	19.1632	32.0517	100
rte-10_pxu	LINE/RTE-RTE	1186	1115	34.24	329	0.0116	112.65	3.8164	29.5172	2
rte-11_hmel	LINE/RTE-RTE	3900	3735	36.3	1624	0.0116	589.512	18.8384	31.2931	2
rte-11_hmm	LINE/RTE-RTE	8826	8574	37.39	3225	0.0116	1205.83	37.41	32.2328	2
rte-12_hmel	LINE/RTE-RTE	2739	2704	35.05	1025	0.0116	359.262	11.89	30.2155	8
rte-12_hmm	LINE/RTE-RTE	5104	4848	43.58	2064	0.0116	899.491	23.9424	37.569	2
rte-12_lmi	LINE/RTE-BovB	1348	1298	45.61	3322	0.0116	1515.16	38.5352	39.319	2
rte-13_hmel	LINE/RTE-RTE	17057	16319	39.44	3598	0.0116	1419.05	41.7368	34	17
rte-14_hmel	LINE/RTE-RTE	2612	2527	27.94	886	0.0116	247.548	10.2776	24.0862	9
rte-15_ppo	LINE/RTE-BovB	7951	7722	38.95	1100	0.0116	428.45	12.76	33.5776	26
rte-15_pxu	LINE/RTE-RTE	239	235	21.09	197	0.0116	41.5473	2.2852	18.181	1
rte-16_hmel	LINE/RTE-RTE	48500	46979	36.01	4083	0.0116	1470.29	47.3628	31.0431	41
rte-17_ppo	LINE/RTE-RTE	674	670	37.57	371	0.0116	139.385	4.3036	32.3879	2
rte-19_hmel	LINE/RTE-RTE	7476	7347	31.84	1280	0.0116	407.552	14.848	27.4483	20
rte-19_ppo	LINE/RTE-RTE	4515	4245	38.14	3406	0.0116	1299.05	39.5096	32.8793	6
rte-2_bm	LINE/RTE-RTE	6496	6186	37.26	3238	0.0116	1206.48	37.5608	32.1207	6
rte-2_dpl	LINE/RTE-BovB	207751	207109	2.68	3242	0.0116	86.8856	37.6072	2.31034	205
rte-2_hmel	LINE/RTE-RTE	3090	2984	34.7	3169	0.0116	1099.64	36.7604	29.9138	5
rte-2_lva	LINE/RTE-RTE	151	143	28.44	5082	0.0116	1445.32	58.9512	24.5172	1
rte-20_hmel	LINE/RTE-RTE	16724	16344	29.13	3169	0.0116	923.13	36.7604	25.1121	27
rte-20_hmm	LINE/RTE-RTE	2562	2530	32.06	907	0.0116	290.784	10.5212	27.6379	6
rte-20_ppo	LINE/RTE-RTE	508	500	36.31	342	0.0116	124.18	3.9672	31.3017	2
rte-21_ppo	LINE/RTE-RTE	8619	8382	41.51	2690	0.0116	1116.62	31.204	35.7845	12
rte-29_ppo	LINE/RTE-BovB	4205	4056	36.67	1601	0.0116	587.087	18.5716	31.6121	7
rte-3_bm	LINE/RTE-BovB	3253	3166	37.35	1495	0.0116	558.383	17.342	32.1983	9
rte-3_dpl	LINE/RTE-RTE	51879	51533	12.85	2831	0.0116	363.784	32.8396	11.0776	114
rte-3_hmel	LINE/RTE-BovB	2766	2644	41.24	3252	0.0116	1341.12	37.7232	35.5517	6
rte-3_mma	LINE/RTE-BovB	616	595	40.86	3126	0.0116	1277.28	36.2616	35.2241	2
rte-3_pxu	LINE/RTE-RTE	1075	1045	34.91	565	0.0116	197.242	6.554	30.0948	4
rte-36_lmi	LINE/RTE-BovB	438	422	44.89	3012	0.0116	1352.09	34.9392	38.6983	1
rte-38_ppo	LINE/RTE-BovB	1180	1168	31.61	179	0.0116	56.5819	2.0764	27.25	7
rte-4_bm	LINE/RTE-RTE	14753	14522	30	2754	0.0116	826.2	31.9464	25.8621	22
rte-4_dpl	LINE/RTE-BovB	67981	67693	5.16	3282	0.0116	169.351	38.0712	4.44828	94
rte-4_hmel	LINE/RTE-RTE	22811	22162	31.37	4412	0.0116	1384.04	51.1792	27.0431	31
rte-4_ppo	LINE/RTE-RTE	2371	2276	39.31	3095	0.0116	1216.64	35.902	33.8879	3
rte-5_dpl	LINE/RTE-RTE	73606	72154	8.49	2915	0.0116	247.483	33.814	7.31897	126
rte-5_hmel	LINE/RTE-BovB	212	212	44.18	3942	0.0116	1741.58	45.7272	38.0862	1
rte-5_pxu	LINE/RTE-BovB	1837	1795	31.8	640	0.0116	203.52	7.424	27.4138	6
rte-51_lmi	LINE/RTE-BovB	226	215	17.34	3027	0.0116	524.882	35.1132	14.9483	2
rte-6_bm	LINE/RTE-BovB	1455	1433	30.9	1556	0.0116	480.804	18.0496	26.6379	6
rte-6_dpl	LINE/RTE-RTE	14692	14574	8.8	2171	0.0116	191.048	25.1836	7.58621	20
rte-6_hmel	LINE/RTE-RTE	14985	14748	33.3	2401	0.0116	799.533	27.8516	28.7069	23
rte-6_hmm	LINE/RTE-RTE	20415	19684	36.87	4352	0.0116	1604.58	50.4832	31.7845	29
rte-6_ppo	LINE/RTE-BovB	5651	5558	35.98	989	0.0116	355.842	11.4724	31.0172	18
rte-6_pxu	LINE/RTE-BovB	1263	1255	36.9	250	0.0116	92.25	2.9	31.8103	6
rte-7_dpl	LINE/RTE-RTE	10957	10820	8.79	1333	0.0116	117.171	15.4628	7.57759	22
rte-7_hmel	LINE/RTE-RTE	1637	1567	34.19	4054	0.0116	1386.06	47.0264	29.4741	2
rte-8_hmel	LINE/RTE-RTE	12572	12147	40.66	3267	0.0116	1328.36	37.8972	35.0517	10
rte-8_pxu	LINE/RTE-BovB	1151	1123	40.96	370	0.0116	151.552	4.292	35.3103	3
rte-9_lmi	LINE/RTE-BovB	677	654	46.48	3100	0.0116	1440.88	35.96	40.069	1
rte-9_ppo	LINE/RTE-BovB	58145	56668	19.84	3333	0.0116	661.267	38.6628	17.1034	339
rte-9_pxu	LINE/RTE-BovB	1355	1344	25.64	332	0.0116	85.1248	3.8512	22.1034	6
sake2_bm	LINE/L2	510	418	32.54	3192	0.0116	1038.68	37.0272	28.0517	2
sart-1_cf	LINE/R1	470	454	14.31	6969	0.0116	997.264	80.8404	12.3362	5
sart-1_hmm	LINE/R1	42690	40373	39.93	6011	0.0116	2400.19	69.7276	34.4224	41
sart-1_pxu	LINE/R1	4732	4520	39.18	4759	0.0116	1864.58	55.2044	33.7759	7
sart-1b_hmm	LINE/R1	16552	15616	40.52	6010	0.0116	2435.25	69.716	34.931	18
sart1	LINE/R1	3601	3406	38.38	6702	0.0116	2572.23	77.7432	33.0862	4
sart1_r1_hmel	LINE/R1	1382	1286	34	3577	0.0116	1216.18	41.4932	29.3103	4
sartbm3	LINE/R1	323	321	16.79	5585	0.0116	937.721	64.786	14.4741	3
sartpx1	LINE/R1	3834	3696	42.88	5981	0.0116	2564.65	69.3796	36.9655	5
sarttc6	LINE/R1	108	107	14.66	5774	0.0116	846.468	66.9784	12.6379	1
sat-1_lva	Satellite	1502	1477	17.38	6803	0.0116	1182.36	78.9148	14.9828	11
sola1-1_bm	DNA/Sola-1	1263	1249	30.81	3740	0.0116	1152.29	43.384	26.5603	3
sola1-2_bm	DNA/Sola-1	494	478	41.35	3302	0.0116	1365.38	38.3032	35.6466	1
sola1-7_lmi	DNA/Sola-1	1247	1217	44.45	2708	0.0116	1203.71	31.4128	38.319	1
sola2-2_lhu	DNA/Sola-2	286	277	40.54	3608	0.0116	1462.68	41.8528	34.9483	1
tart_dv	LINE/I-Jockey	2081	1981	23.12	15099	0.0116	3490.89	175.148	19.931	7
tc1-1_dple	DNA/TcMar-Tc1	402231	402050	0.5	1323	0.0116	6.615	15.3468	0.431034	418
tc1-2_dple	DNA/TcMar-Tc1	285117	284872	0.41	2496	0.0116	10.2336	28.9536	0.353448	216
tc1-3_dple	DNA/TcMar-Tc1	88357	87830	5.18	1606	0.0116	83.1908	18.6296	4.46552	82
tc1-4_dple	DNA/TcMar-Tc1	49972	49114	16.31	1615	0.0116	263.406	18.734	14.0603	62
te-3_lva	Unknown	478	448	11.36	2660	0.0116	302.176	30.856	9.7931	2
te-x-4_nvi	Unknown	251	249	45.77	1080	0.0116	494.316	12.528	39.4569	1
transib-1_lhu	DNA/CMC-Transib	1402	1374	46.21	4304	0.0116	1988.88	49.9264	39.8362	4
transib-1_ppo	DNA/CMC-Transib	163	161	27.78	1774	0.0116	492.817	20.5784	23.9483	1
transib1_nvi	DNA/CMC-Transib	2146	2053	42.39	3506	0.0116	1486.19	40.6696	36.5431	1
tras-1_hmm	LINE/R1	2695	2561	46.61	3005	0.0116	1400.63	34.858	40.181	1
tras-1_mse	LINE/R1	3587	3466	41.73	5104	0.0116	2129.9	59.2064	35.9741	5
tras-2_pxu	LINE/R1	1394	1340	39.77	6692	0.0116	2661.41	77.6272	34.2845	1
tras1	LINE/R1	5776	5629	42.02	7850	0.0116	3298.57	91.06	36.2241	3
tras1_r1_hmel	LINE/R1	372	358	40.68	3918	0.0116	1593.84	45.4488	35.069	1
tras3_bm	LINE/R1	4846	4715	45.8	8005	0.0116	3666.29	92.858	39.4828	7
tras9_sc	LINE/R1	408	390	38.47	1908	0.0116	734.008	22.1328	33.1638	1
tsessebeii	DNA/TcMar-Tc1	180	180	32.31	2026	0.0116	654.601	23.5016	27.8534	1
unknown-1_dple	Unknown	50546	49915	11.49	452	0.0116	51.9348	5.2432	9.90517	157
unknown-10_dple	Unknown	49742	49215	7.83	1130	0.0116	88.479	13.108	6.75	158
unknown-11_dple	Unknown	2022	1971	9.17	1296	0.0116	118.843	15.0336	7.90517	7
unknown-12_dple	Unknown	17747	17536	11.35	337	0.0116	38.2495	3.9092	9.78448	65
unknown-13_dple	Unknown	31490	31008	14.73	2840	0.0116	418.332	32.944	12.6983	75
unknown-14_dple	Unknown	77891	74388	13.67	2295	0.0116	313.726	26.622	11.7845	342
unknown-15_dple	Unknown	20930	20561	6.04	391	0.0116	23.6164	4.5356	5.2069	62
unknown-16_dple	Unknown	26850	26535	9.84	323	0.0116	31.7832	3.7468	8.48276	91
unknown-17_dple	Unknown	16158	15911	12.88	2403	0.0116	309.506	27.8748	11.1034	43
unknown-18_dple	Unknown	154744	116433	17.36	2306	0.0116	400.322	26.7496	14.9655	977
unknown-19_dple	Unknown	25868	25526	11.77	572	0.0116	67.3244	6.6352	10.1466	65
unknown-2_dple	Unknown	19758	19528	6.76	416	0.0116	28.1216	4.8256	5.82759	56
unknown-20_dple	Unknown	38500	37910	12.15	1331	0.0116	161.716	15.4396	10.4741	92
unknown-21_dple	Unknown	10241	10170	5.56	895	0.0116	49.762	10.382	4.7931	32
unknown-22_dple	Unknown	9299	8957	16.11	2123	0.0116	342.015	24.6268	13.8879	26
unknown-23_dple	Unknown	164007	158494	23.72	2361	0.0116	560.029	27.3876	20.4483	623
unknown-24_dple	Unknown	7398	7280	17.75	2400	0.0116	426	27.84	15.3017	14
unknown-25_dple	Unknown	16937	16670	10.71	361	0.0116	38.6631	4.1876	9.23276	59
unknown-26_dple	Unknown	18909	18106	13.43	2388	0.0116	320.708	27.7008	11.5776	46
unknown-27_dple	Unknown	20086	19847	6.92	2514	0.0116	173.969	29.1624	5.96552	41
unknown-28_dple	Unknown	60086	57702	22.55	4672	0.0116	1053.54	54.1952	19.4397	226
unknown-29_dple	Unknown	25403	24886	12.35	3321	0.0116	410.144	38.5236	10.6466	92
unknown-3_dple	Unknown	54043	53719	11.69	1818	0.0116	212.524	21.0888	10.0776	52
unknown-30_dple	Unknown	22063	21588	13.62	3669	0.0116	499.718	42.5604	11.7414	24
unknown-31_dple	Unknown	17309	16758	10.58	656	0.0116	69.4048	7.6096	9.12069	65
unknown-32_dple	Unknown	82800	81477	12.62	2655	0.0116	335.061	30.798	10.8793	235
unknown-34_dple	Unknown	214713	212186	14.03	351	0.0116	49.2453	4.0716	12.0948	834
unknown-35_dple	Unknown	13102	12932	19.33	2908	0.0116	562.116	33.7328	16.6638	18
unknown-36_dple	Unknown	27409	27056	22.88	4309	0.0116	985.899	49.9844	19.7241	60
unknown-37_dple	Unknown	9846	9821	4.47	257	0.0116	11.4879	2.9812	3.85345	44
unknown-38_dple	Unknown	15298	15093	16.5	333	0.0116	54.945	3.8628	14.2241	55
unknown-39_dple	Unknown	30431	30240	6.01	1481	0.0116	89.0081	17.1796	5.18103	45
unknown-4_dple	Unknown	228733	226898	6.86	392	0.0116	26.8912	4.5472	5.91379	716
unknown-40_dple	Unknown	13155	12903	11.81	1269	0.0116	149.869	14.7204	10.181	68
unknown-41_dple	Unknown	10723	10610	14.44	357	0.0116	51.5508	4.1412	12.4483	38
unknown-42_dple	Unknown	122501	113870	16.05	2268	0.0116	364.014	26.3088	13.8362	418
unknown-5_dple	Unknown	20884	19730	17.73	3559	0.0116	631.011	41.2844	15.2845	105
unknown-6_dple	Unknown	49047	47241	10.02	3584	0.0116	359.117	41.5744	8.63793	69
unknown-7_dple	Unknown	22519	22277	6.01	928	0.0116	55.7728	10.7648	5.18103	85
unknown-8_dple	Unknown	79195	78220	7.66	1924	0.0116	147.378	22.3184	6.60345	198
unknown-9_dple	Unknown	66241	64983	12.03	3641	0.0116	438.012	42.2356	10.3707	118
zator-1_dpu	DNA/Zator	1064	1000	38.26	3100	0.0116	1186.06	35.96	32.9828	3
zenon_bm	LINE/CR1	96354	93872	40.12	3016	0.0116	1210.02	34.9856	34.5862	173
zenon-1_hmel	LINE/CR1-Zenon	31496	30440	38.92	3397	0.0116	1322.11	39.4052	33.5517	59
zenon-1_ppo	LINE/CR1-Zenon	12886	12379	31.9	1493	0.0116	476.267	17.3188	27.5	45
zenon-1_pxu	LINE/CR1-Zenon	4572	4230	36.73	782	0.0116	287.229	9.0712	31.6638	10
zenon-1b_ppo	LINE/CR1-Zenon	1158	1054	27.52	235	0.0116	64.672	2.726	23.7241	9
zenon-2_hmel	LINE/CR1-Zenon	81196	78755	40.91	3585	0.0116	1466.62	41.586	35.2672	167
zenon-2_pxu	LINE/CR1-Zenon	11824	11429	36.47	389	0.0116	141.868	4.5124	31.4397	53
zenon-2c_ppo	LINE/CR1-Zenon	26779	25887	38.58	443	0.0116	170.909	5.1388	33.2586	114
zenon-3_hmel	LINE/CR1-Zenon	37199	35948	41.05	3622	0.0116	1486.83	42.0152	35.3879	84
zenon-3_ppo	LINE/CR1-Zenon	3372	3230	31.03	628	0.0116	194.868	7.2848	26.75	21
zenon-3_pxu	LINE/CR1-Zenon	965	881	20.29	392	0.0116	79.5368	4.5472	17.4914	5
zenon-4_ppo	LINE/CR1-Zenon	1349	1252	16.52	387	0.0116	63.9324	4.4892	14.2414	13
zenon-4_pxu	LINE/CR1-Zenon	612	588	26.48	303	0.0116	80.2344	3.5148	22.8276	5
zenon-5_ppo	LINE/CR1-Zenon	1331	1288	31.7	177	0.0116	56.109	2.0532	27.3276	7

[truncated: 1 more sheets: Table_S10]
