# Supplementary material for: Migrators within migrators: exploring transposable element dynamics in the monarch butterfly, Danaus plexippus
Source: Mob DNA. 2022 Feb 16;13:5. doi: 10.1186/s13100-022-00263-5 (PMC8848866; doi:10.1186/s13100-022-00263-5)
Supplement: Supplementary file 10 — Additional file 10: Dataset S1. Coordinates and classification of all transposable element sequences identified in the monarch genome using the de novo library in conjunction with RepBase Arthropoda library and Dfam, in bed format. [file 13100_2022_263_MOESM10_ESM.bed]

NC_045808.1	9197564	9198087	LINE/R2-Hero	3161	+
NC_045808.1	916861	916980	LINE/RTE-BovB	748	+
NC_045808.1	10601509	10602286	Simple_repeat	664	+
NC_045808.1	4794566	4794730	LINE/Penelope	981	+
NC_045808.1	1885185	1885291	Unknown	458	+
NC_045808.1	10606863	10607129	Unknown	1314	+
NC_045808.1	6548920	6549129	LTR/Gypsy	686	+
NC_045808.1	1641062	1641700	DNA/TcMar-Mariner	4718	+
NC_045808.1	276200	276325	Unknown	772	+
NC_045808.1	5088133	5088434	SINE	2432	+
NC_045808.1	10538862	10539038	LINE/I-Jockey	914	+
NC_045808.1	2462948	2463120	SINE	1510	+
NC_045808.1	3063110	3063245	LINE/R2-Hero	801	+
NC_045808.1	1462094	1462471	DNA/TcMar-Mariner	1020	+
NC_045808.1	5078234	5078480	SINE	883	+
NC_045808.1	1543325	1543429	LINE/R2-Hero	643	+
NC_045808.1	1988645	1988800	LINE/Penelope	697	+
NC_045808.1	1844689	1845850	DNA/TcMar-Tc1	10492	+
NC_045808.1	1294025	1294448	LINE/I-Jockey	1956	+
NC_045808.1	2510429	2510562	LINE/R2-Hero	679	+
NC_045808.1	8925914	8926194	LINE/R1	570	+
NC_045808.1	1099224	1099439	LTR/Gypsy	768	+
NC_045808.1	411371	411837	LINE/Penelope	2851	+
NC_045808.1	437923	438078	Unknown	875	+
NC_045808.1	7328912	7329285	LINE/RTE-BovB	672	+
NC_045808.1	1151088	1151237	LINE/Penelope	580	+
NC_045808.1	4363016	4363140	SINE	1028	+
NC_045808.1	4090298	4090485	LTR/Gypsy	481	+
NC_045808.1	4220593	4221070	DNA/Academ-1	1368	+
NC_045808.1	9805686	9806171	LINE/R2-Hero	2762	+
NC_045808.1	10613855	10613982	LINE/Penelope	574	+
NC_045808.1	2959244	2959633	LINE/CR1	576	+
NC_045808.1	5050153	5050441	SINE	1642	+
NC_045808.1	4882775	4883006	Unknown	521	+
NC_045808.1	4106364	4106856	LINE/R2-Hero	2547	+
NC_045808.1	1362661	1362847	LTR/Gypsy	688	+
NC_045808.1	5954654	5955349	LINE/CR1	1531	+
NC_045808.1	4219381	4219688	LINE/Penelope	2233	+
NC_045808.1	10569461	10569728	LINE/Penelope	559	+
NC_045808.1	3973614	3973994	Unknown	2698	+
NC_045808.1	9573911	9574032	LINE/Penelope	592	+
NC_045808.1	1115449	1116067	RC/Helitron	4346	+
NC_045808.1	1252758	1252894	LINE/Penelope	751	+
NC_045808.1	176959	177071	Unknown	559	+
NC_045808.1	3309527	3310129	RC/Helitron	4383	+
NC_045808.1	8522692	8523124	LINE/R2-Hero	3070	+
NC_045808.1	2145207	2145585	Unknown	3099	+
NC_045808.1	731076	731307	LINE/RTE-RTE	1457	+
NC_045808.1	769451	769592	LINE/R2-Hero	912	+
NC_045808.1	1124609	1124923	Unknown	538	+
NC_045808.1	5586746	5587505	DNA/TcMar-Mariner	620	+
NC_045808.1	400499	400762	Unknown	701	+
NC_045808.1	3257213	3257347	LINE/Penelope	774	+
NC_045808.1	2289527	2289789	Unknown	675	+
NC_045808.1	7655531	7655660	RC/Helitron	461	+
NC_045808.1	5943635	5943882	LINE/Penelope	1578	+
NC_045808.1	6415540	6415749	LTR/Gypsy	875	+
NC_045808.1	3060629	3060793	LINE/R2-Hero	815	+
NC_045808.1	2392049	2392323	RC/Helitron	787	+
NC_045808.1	6747896	6748044	LINE/Penelope	971	+
NC_045808.1	10487340	10487505	LINE/I-Jockey	798	+
NC_045808.1	8744623	8744763	LINE/Penelope	712	+
NC_045808.1	4439654	4439832	LTR/Gypsy	948	+
NC_045808.1	4082176	4082781	DNA/TcMar-Mariner	1973	+
NC_045808.1	3272004	3272188	Unknown	816	+
NC_045808.1	2759686	2760028	Unknown	2333	+
NC_045808.1	3072669	3073035	Unknown	2298	+
NC_045808.1	8746982	8747122	LINE/Penelope	712	+
NC_045808.1	7547971	7548110	LINE/Penelope	612	+
NC_045808.1	913078	913292	LTR	710	+
NC_045808.1	1978992	1980313	DNA/TcMar-Tc1	12020	+
NC_045808.1	2841096	2842161	LTR/Gypsy	724	+
NC_045808.1	9236669	9237783	LINE/R2-Hero	8454	+
NC_045808.1	6494840	6495744	DNA/TcMar-Tc1	4444	+
NC_045808.1	2624483	2625207	DNA/hAT-Tip100	2582	+
NC_045808.1	9482511	9482993	RC/Helitron	1662	+
NC_045808.1	3067318	3067786	Unknown	1184	+
NC_045808.1	1727690	1728108	DNA/TcMar-Tc1	1554	+
NC_045808.1	9368949	9369159	Unknown	487	+
NC_045808.1	583875	584077	DNA/TcMar-Tc1	466	+
NC_045808.1	8185964	8186070	LINE/Penelope	654	+
NC_045808.1	3256017	3256239	LINE/Penelope	1637	+
NC_045808.1	1195241	1195376	LINE/Penelope	516	+
NC_045808.1	6252094	6252449	LINE/Penelope	809	+
NC_045808.1	8493210	8493330	LINE/Penelope	1052	+
NC_045808.1	6677176	6677430	SINE	1962	+
NC_045808.1	724414	724644	LINE/Penelope	1219	+
NC_045808.1	3343254	3343490	LINE/L2	444	+
NC_045808.1	1696217	1696379	LINE/R2-Hero	1278	+
NC_045808.1	533015	533313	SINE	2397	+
NC_045808.1	1955210	1955355	LINE/Penelope	987	+
NC_045808.1	1904602	1904752	LINE/Penelope	556	+
NC_045808.1	2781073	2781251	LTR/Gypsy	679	+
NC_045808.1	2630164	2630277	LINE/Penelope	942	+
NC_045808.1	305576	305951	Unknown	679	+
NC_045808.1	2260858	2261086	DNA/hAT-Charlie	490	+
NC_045808.1	134801	134945	LINE/Penelope	1210	+
NC_045808.1	421505	421929	LINE/Penelope	2258	+
NC_045808.1	9546195	9546400	LINE/Penelope	870	+
NC_045808.1	5106096	5106756	DNA/hAT-Ac	408	+
NC_045808.1	3983578	3984189	DNA/TcMar-Mariner	1890	+
NC_045808.1	8702046	8702285	LINE/Penelope	714	+
NC_045808.1	5904269	5904495	LINE/Penelope	882	+
NC_045808.1	2407837	2408012	LTR/Gypsy	771	+
NC_045808.1	1023673	1023784	LINE/Penelope	705	+
NC_045808.1	10432285	10432855	LINE/R2-Hero	4776	+
NC_045808.1	8958035	8958352	LTR	606	+
NC_045808.1	3759920	3760199	LINE/Penelope	702	+
NC_045808.1	316055	316281	Unknown	1843	+
NC_045808.1	1650162	1650365	Unknown	1301	+
NC_045808.1	1465739	1465931	LINE/RTE-RTE	476	+
NC_045808.1	3996927	3997394	Unknown	3760	+
NC_045808.1	4945097	4945416	LINE/R2-Hero	2148	+
NC_045808.1	1304238	1304421	RC/Helitron	427	+
NC_045808.1	4423562	4423667	LINE/Penelope	629	+
NC_045808.1	7186329	7186826	RC/Helitron	3654	+
NC_045808.1	14217	15670	LINE/I-Jockey	4094	+
NC_045808.1	4065572	4066042	RC/Helitron	432	+
NC_045808.1	1584456	1584602	LINE/Penelope	825	+
NC_045808.1	2853663	2854093	RC/Helitron	1350	+
NC_045808.1	3311149	3311469	RC/Helitron	573	+
NC_045808.1	880179	880818	DNA	1095	+
NC_045808.1	8593321	8593518	LINE/Penelope	892	+
NC_045808.1	12371	12892	RC/Helitron	3239	+
NC_045808.1	7812144	7812278	LINE/Penelope	739	+
NC_045808.1	5337267	5337557	SINE	2120	+
NC_045808.1	4131789	4132820	LINE/R1	1121	+
NC_045808.1	400997	401132	LTR/Gypsy	606	+
NC_045808.1	2951313	2951518	LTR/Gypsy	1232	+
NC_045808.1	9519043	9519185	LINE/Penelope	928	+
NC_045808.1	5714320	5714465	LINE/Penelope	523	+
NC_045808.1	5497180	5497302	LINE/Penelope	720	+
NC_045808.1	5126459	5126803	LINE/Penelope	553	+
NC_045808.1	3481724	3481917	DNA/TcMar-Tc1	468	+
NC_045808.1	162747	162859	LINE/Penelope	816	+
NC_045808.1	2482392	2483371	DNA/TcMar-Mariner	511	+
NC_045808.1	1849483	1849604	LINE/Penelope	875	+
NC_045808.1	6436367	6436509	LINE/Penelope	670	+
NC_045808.1	3654122	3654273	LINE/Penelope	953	+
NC_045808.1	7466969	7467185	Unknown	553	+
NC_045808.1	5846581	5846726	LINE/Penelope	874	+
NC_045808.1	1970218	1971074	LINE/R2-Hero	1131	+
NC_045808.1	6800133	6800424	SINE	2090	+
NC_045808.1	9615377	9615500	Unknown	619	+
NC_045808.1	3314479	3314706	LTR/Gypsy	961	+
NC_045808.1	421351	421486	Unknown	631	+
NC_045808.1	6482162	6482430	Unknown	510	+
NC_045808.1	6484186	6484726	LINE/Penelope	2309	+
NC_045808.1	2105767	2105889	LINE/Penelope	430	+
NC_045808.1	4129716	4130102	Unknown	1947	+
NC_045808.1	8862605	8862721	Unknown	412	+
NC_045808.1	8602416	8602624	LINE/Penelope	1381	+
NC_045808.1	7178317	7178443	LINE/Penelope	689	+
NC_045808.1	2867752	2868820	LINE/R2-Hero	7138	+
NC_045808.1	3020215	3020328	LINE/Penelope	913	+
NC_045808.1	1389764	1390252	LINE/Penelope	2048	+
NC_045808.1	1151633	1152303	LINE/I-Jockey	3022	+
NC_045808.1	604158	604426	LINE/I-Jockey	718	+
NC_045808.1	7697123	7697252	LTR/Gypsy	489	+
NC_045808.1	9613409	9613526	LTR	661	+
NC_045808.1	7626660	7627440	LINE/CR1	493	+
NC_045808.1	881959	882474	RC/Helitron	2982	+
NC_045808.1	5740144	5740418	LINE/Penelope	962	+
NC_045808.1	6505583	6506845	LINE/R2-Hero	8674	+
NC_045808.1	1376247	1376580	LINE/R2-Hero	2338	+
NC_045808.1	111389	111510	LINE/Penelope	487	+
NC_045808.1	1982705	1982976	Unknown	883	+
NC_045808.1	9002981	9003171	SINE	1600	+
NC_045808.1	10590317	10590460	RC/Helitron	524	+
NC_045808.1	5438553	5438923	DNA/TcMar-Tc1	407	+
NC_045808.1	2928237	2928508	Unknown	784	+
NC_045808.1	3658127	3658309	LINE/R2-Hero	917	+
NC_045808.1	6454253	6454433	Unknown	477	+
NC_045808.1	7575508	7575674	LINE/Penelope	764	+
NC_045808.1	4024936	4025201	Unknown	569	+
NC_045808.1	2338949	2339252	LTR	1198	+
NC_045808.1	597886	598452	DNA/TcMar-Tc1	832	+
NC_045808.1	1118686	1118991	LTR	2310	+
NC_045808.1	6246920	6247078	LINE/RTE-RTE	426	+
NC_045808.1	4253719	4254011	Unknown	1294	+
NC_045808.1	8369365	8369901	DNA/PiggyBac	3565	+
NC_045808.1	1261953	1262149	LTR/Gypsy	868	+
NC_045808.1	4125494	4126204	LTR/Copia	1651	+
NC_045808.1	707940	708309	LINE/CR1	1069	+
NC_045808.1	5200512	5200772	Simple_repeat	773	+
NC_045808.1	10221324	10221518	LTR/Gypsy	923	+
NC_045808.1	874030	874145	DNA	763	+
NC_045808.1	3536751	3537196	LINE/R2-Hero	2062	+
NC_045808.1	5953528	5953694	LTR/Gypsy	632	+
NC_045808.1	4050733	4050947	LTR/Gypsy	745	+
NC_045808.1	2575476	2576208	RC/Helitron	3210	+
NC_045808.1	952152	952448	LINE/Proto2	1017	+
NC_045808.1	7852058	7852200	LINE/Penelope	692	+
NC_045808.1	2402136	2402277	LINE/Penelope	766	+
NC_045808.1	585423	585621	LTR/Gypsy	937	+
NC_045808.1	3541711	3541876	LINE/Penelope	801	+
NC_045808.1	8376990	8377323	DNA/TcMar-Mariner	2072	+
NC_045808.1	2141733	2141849	Unknown	860	+
NC_045808.1	1586914	1587888	Unknown	5177	+
NC_045808.1	8390739	8390855	Unknown	619	+
NC_045808.1	990985	991531	LINE/Proto2	536	+
NC_045808.1	10009295	10009653	LINE/Penelope	522	+
NC_045808.1	132992	133111	LTR	411	+
NC_045808.1	10563413	10563597	LTR/Gypsy	822	+
NC_045808.1	2025716	2025831	LINE/Penelope	435	+
NC_045808.1	1114950	1115451	LINE/RTE-RTE	4126	+
NC_045808.1	1637425	1637575	Unknown	853	+
NC_045808.1	8904264	8906112	Unknown	10382	+
NC_045808.1	8745550	8745742	LTR/Gypsy	936	+
NC_045808.1	4971531	4972160	LTR/Gypsy	1205	+
NC_045808.1	6453294	6453660	LINE/Penelope	2512	+
NC_045808.1	8950160	8950261	LTR	735	+
NC_045808.1	8135840	8136030	DNA/TcMar-Tc1	884	+
NC_045808.1	570180	570299	LINE/Penelope	594	+
NC_045808.1	5784357	5784811	RC/Helitron	2032	+
NC_045808.1	2230902	2232202	LINE/Penelope	11781	+
NC_045808.1	6412572	6413646	LINE/I-Jockey	846	+
NC_045808.1	285423	285720	DNA/hAT-hATm	439	+
NC_045808.1	1661214	1661337	DNA/TcMar-Mariner	403	+
NC_045808.1	552188	552295	LTR	747	+
NC_045808.1	8874774	8874919	LINE/R2-Hero	1006	+
NC_045808.1	8939606	8939797	Unknown	434	+
NC_045808.1	7440892	7441467	RC/Helitron	4217	+
NC_045808.1	1705342	1705878	LINE/R2-Hero	3836	+
NC_045808.1	339815	339974	LTR	552	+
NC_045808.1	6228583	6229069	LTR	3619	+
NC_045808.1	495872	496194	LINE/Penelope	865	+
NC_045808.1	8931976	8932198	LTR/Gypsy	918	+
NC_045808.1	584396	585188	DNA/TcMar-Tc1	2527	+
NC_045808.1	10216556	10216750	LTR/Gypsy	923	+
NC_045808.1	4299971	4301403	LINE/R2-Hero	7522	+
NC_045808.1	4772679	4772874	LTR/Gypsy	778	+
NC_045808.1	8998889	8999079	SINE	1600	+
NC_045808.1	7370834	7370970	DNA/TcMar-Mariner	721	+
NC_045808.1	3048625	3048825	LINE/Penelope	1246	+
NC_045808.1	6325779	6325970	Unknown	646	+
NC_045808.1	1591193	1591382	LTR/Gypsy	762	+
NC_045808.1	4417598	4417706	LINE/L2	591	+
NC_045808.1	2992305	2992420	LINE/Penelope	429	+
NC_045808.1	3678179	3678383	DNA/hAT-Ac	837	+
NC_045808.1	859282	859619	LINE/R2-Hero	2236	+
NC_045808.1	7291352	7291525	LINE/CR1	1154	+
NC_045808.1	2718190	2718518	LINE/R1	2044	+
NC_045808.1	1933071	1933284	DNA/hAT-Charlie	406	+
NC_045808.1	10499581	10499773	LINE/I-Jockey	678	+
NC_045808.1	2523637	2523814	LINE/R2-Hero	1023	+
NC_045808.1	7347963	7348440	Unknown	2500	+
NC_045808.1	3018945	3019089	LINE/Penelope	1146	+
NC_045808.1	4132844	4133114	RC/Helitron	1893	+
NC_045808.1	2021722	2021837	LINE/Penelope	435	+
NC_045808.1	8686444	8686551	LINE/Penelope	516	+
NC_045808.1	9258882	9259056	SINE	1441	+
NC_045808.1	3463042	3463274	LINE/R2-Hero	1621	+
NC_045808.1	4969847	4970852	LTR/Gypsy	2657	+
NC_045808.1	536109	536410	LINE/Penelope	1204	+
NC_045808.1	9637634	9637813	LTR/Gypsy	824	+
NC_045808.1	4913774	4913881	LINE/Penelope	905	+
NC_045808.1	7768352	7768648	LINE/Penelope	896	+
NC_045808.1	1660539	1660733	LINE/R2-Hero	1178	+
NC_045808.1	5156622	5156915	SINE	2310	+
NC_045808.1	2643060	2643331	LINE/Penelope	779	+
NC_045808.1	3566404	3566671	LINE/Penelope	659	+
NC_045808.1	941695	942293	RC/Helitron	4376	+
NC_045808.1	4183081	4183224	LTR	448	+
NC_045808.1	1426406	1426865	Simple_repeat	764	+
NC_045808.1	21214	21829	RC/Helitron	4683	+
NC_045808.1	9033637	9033937	SINE	2479	+
NC_045808.1	6594309	6594615	Unknown	926	+
NC_045808.1	10453452	10454640	LTR/Copia	3414	+
NC_045808.1	7658400	7658543	RC/Helitron	526	+
NC_045808.1	4315043	4315181	LINE/Penelope	761	+
NC_045808.1	8239105	8240429	LINE/Penelope	11102	+
NC_045808.1	6237823	6238104	LTR	917	+
NC_045808.1	8858413	8858660	LTR	923	+
NC_045808.1	8937979	8938183	LTR/Gypsy	877	+
NC_045808.1	1051643	1051862	DNA/TcMar-Tc1	524	+
NC_045808.1	6409663	6409872	LTR/Gypsy	875	+
NC_045808.1	1547908	1548501	DNA/TcMar-Mariner	2884	+
NC_045808.1	4881132	4881413	LINE/Penelope	2338	+
NC_045808.1	10239800	10239940	LINE/Penelope	941	+
NC_045808.1	8480719	8481002	Unknown	1455	+
NC_045808.1	9229170	9229324	LINE/R2-Hero	1237	+
NC_045808.1	2687697	2687851	Unknown	417	+
NC_045808.1	10576754	10577132	Unknown	2974	+
NC_045808.1	8370110	8370412	DNA/PiggyBac	2459	+
NC_045808.1	4105170	4105976	DNA/TcMar-Mariner	1892	+
NC_045808.1	10114579	10114740	Unknown	663	+
NC_045808.1	1747912	1749830	DNA/TcMar-Tc1	17573	+
NC_045808.1	2811904	2813217	DNA/TcMar-Tc1	11923	+
NC_045808.1	9023107	9023235	LINE/Penelope	702	+
NC_045808.1	2457734	2457835	LTR	702	+
NC_045808.1	5342086	5342305	DNA/hAT-Charlie	493	+
NC_045808.1	5962157	5962433	RC/Helitron	1960	+
NC_045808.1	8384878	8385117	DNA/hAT-Ac	1056	+
NC_045808.1	1952876	1953111	RC/Helitron	605	+
NC_045808.1	4964941	4965925	LINE/Penelope	4756	+
NC_045808.1	6661893	6662009	LINE/Penelope	505	+
NC_045808.1	4532043	4533310	DNA/TcMar-Mariner	5250	+
NC_045808.1	6603607	6603896	LINE/R2-Hero	1848	+
NC_045808.1	1366736	1367570	RC/Helitron	4427	+
NC_045808.1	82956	83865	LINE/R1	1608	+
NC_045808.1	2317913	2318210	SINE	2478	+
NC_045808.1	1743440	1744762	DNA/TcMar-Tc1	12030	+
NC_045808.1	5584549	5584799	SINE	1964	+
NC_045808.1	1247113	1247423	LINE/Penelope	674	+
NC_045808.1	173834	173980	Unknown	465	+
NC_045808.1	8588010	8588119	LINE/R2-Hero	651	+
NC_045808.1	1540235	1540481	LINE/L2	433	+
NC_045808.1	5114959	5115910	LINE/Penelope	2614	+
NC_045808.1	724676	724907	LINE/RTE-RTE	1466	+
NC_045808.1	2281671	2281795	LINE/Penelope	470	+
NC_045808.1	5224309	5224606	LTR	1371	+
NC_045808.1	6507787	6508005	LINE/R2-Hero	1562	+
NC_045808.1	7970051	7970425	LINE/R2-Hero	2919	+
NC_045808.1	8913084	8913374	SINE	2012	+
NC_045808.1	7668648	7668799	LINE/Penelope	706	+
NC_045808.1	1419400	1419658	LINE/R2-Hero	1893	+
NC_045808.1	2522335	2523155	LINE/CR1-Zenon	710	+
NC_045808.1	2697471	2697719	DNA/TcMar-Fot1	676	+
NC_045808.1	3224221	3224333	LINE/Penelope	503	+
NC_045808.1	7171018	7171190	DNA/TcMar-Tc1	525	+
NC_045808.1	1643623	1643926	Unknown	982	+
NC_045808.1	3290772	3290913	Unknown	1188	+
NC_045808.1	1088474	1089434	DNA/TcMar-Tc1	8720	+
NC_045808.1	1777967	1778345	Unknown	1729	+
NC_045808.1	5390741	5390852	LINE/Penelope	609	+
NC_045808.1	1293555	1293824	RC/Helitron	913	+
NC_045808.1	9053319	9053532	DNA/Academ-1	514	+
NC_045808.1	4076758	4077086	RC/Helitron	1295	+
NC_045808.1	3962314	3962434	LINE/Penelope	857	+
NC_045808.1	10581571	10581763	Unknown	477	+
NC_045808.1	435391	435638	LINE/Penelope	558	+
NC_045808.1	2290036	2290240	Unknown	430	+
NC_045808.1	2617356	2617935	LTR	2720	+
NC_045808.1	1060011	1060290	SINE	2084	+
NC_045808.1	2011013	2011163	LINE/Penelope	875	+
NC_045808.1	878013	878378	LINE/Penelope	1957	+
NC_045808.1	2163188	2163582	LINE/R2-Hero	2522	+
NC_045808.1	5966468	5966798	RC/Helitron	2001	+
NC_045808.1	8921024	8921219	LTR/Gypsy	1043	+
NC_045808.1	3639944	3640595	RC/Helitron	4188	+
NC_045808.1	8906114	8906381	LTR/Gypsy	477	+
NC_045808.1	4627448	4627622	DNA/CMC-Chapaev-3	638	+
NC_045808.1	1940254	1941523	LTR	4885	+
NC_045808.1	6803978	6805266	LINE/Penelope	7188	+
NC_045808.1	1856543	1856682	LINE/L2	488	+
NC_045808.1	3448884	3449466	RC/Helitron	3983	+
NC_045808.1	287572	287733	Unknown	571	+
NC_045808.1	8560083	8560651	RC/Helitron	4246	+
NC_045808.1	1364823	1365502	RC/Helitron	3719	+
NC_045808.1	2602731	2603032	SINE	2504	+
NC_045808.1	5125837	5126017	LINE/R2-Hero	1191	+
NC_045808.1	4938050	4938160	LINE/Penelope	497	+
NC_045808.1	865804	866373	LINE/R2-Hero	729	+
NC_045808.1	8883166	8883327	LINE/R2-Hero	1244	+
NC_045808.1	1540736	1541596	LINE/L2	3221	+
NC_045808.1	421921	422131	Unknown	808	+
NC_045808.1	9549772	9549977	LINE/Penelope	870	+
NC_045808.1	499136	499246	RC/Helitron	658	+
NC_045808.1	8761823	8762243	DNA/hAT-Ac	993	+
NC_045808.1	340241	340394	LINE/Penelope	939	+
NC_045808.1	4113765	4114039	RC/Helitron	2031	+
NC_045808.1	7283627	7283829	Unknown	1294	+
NC_045808.1	9971827	9972000	LINE/RTE-BovB	878	+
NC_045808.1	2720904	2721309	LINE/CR1-Zenon	656	+
NC_045808.1	2558755	2558946	LTR/Gypsy	1088	+
NC_045808.1	5780021	5780538	LINE/Penelope	4561	+
NC_045808.1	31706	32439	LTR/Gypsy	535	+
NC_045808.1	159878	160372	Simple_repeat	498	+
NC_045808.1	6038851	6038992	LINE/Penelope	421	+
NC_045808.1	5328767	5329393	RC/Helitron	4654	+
NC_045808.1	9932915	9933032	LINE/R1	874	+
NC_045808.1	1144029	1144699	LINE/I-Jockey	3016	+
NC_045808.1	852169	852351	LINE/R2-Hero	1248	+
NC_045808.1	1205677	1205870	LTR/Gypsy	897	+
NC_045808.1	1785992	1786108	LINE/Penelope	994	+
NC_045808.1	2625504	2625874	LINE/CR1	536	+
NC_045808.1	2296942	2297251	SINE	2479	+
NC_045808.1	2833412	2833701	SINE	1646	+
NC_045808.1	1633545	1633760	LTR	518	+
NC_045808.1	3046007	3046132	LINE/Penelope	736	+
NC_045808.1	7465463	7466383	LINE/RTE-BovB	6944	+
NC_045808.1	9485270	9485566	LINE/R2-Hero	2110	+
NC_045808.1	2769269	2769472	SINE	1623	+
NC_045808.1	2683349	2683476	LINE/Penelope	678	+
NC_045808.1	1942525	1943787	LTR	6061	+
NC_045808.1	7556647	7556786	LINE/Penelope	602	+
NC_045808.1	475546	475769	LINE/Penelope	1329	+
NC_045808.1	5877202	5877591	Unknown	3377	+
NC_045808.1	7310672	7311353	Unknown	5304	+
NC_045808.1	1909406	1909600	Unknown	563	+
NC_045808.1	1854688	1856628	Simple_repeat	890	+
NC_045808.1	6861448	6862404	LINE/Penelope	8061	+
NC_045808.1	929006	929357	Unknown	2013	+
NC_045808.1	6085382	6086339	LINE/R1	4155	+
NC_045808.1	2874636	2874756	Unknown	502	+
NC_045808.1	10056731	10056876	LINE/Penelope	733	+
NC_045808.1	692309	692487	Unknown	876	+
NC_045808.1	1427597	1428201	DNA/CMC-Chapaev-3	704	+
NC_045808.1	7371784	7371934	LINE/Penelope	1214	+
NC_045808.1	7284777	7284999	LTR/Gypsy	762	+
NC_045808.1	2621209	2621694	LINE/R2-Hero	1463	+
NC_045808.1	3332038	3332160	DNA/hAT-Charlie	444	+
NC_045808.1	10011322	10011834	LINE/R2-Hero	3408	+
NC_045808.1	3672635	3672784	LINE/I-Jockey	572	+
NC_045808.1	2003037	2003138	LINE/Penelope	593	+
NC_045808.1	9149222	9149439	LINE/Penelope	1289	+
NC_045808.1	10609759	10610137	Unknown	3040	+
NC_045808.1	8611158	8611259	LINE/Penelope	623	+
NC_045808.1	2117229	2118848	RC/Helitron	6339	+
NC_045808.1	3684955	3685302	LINE/RTE-BovB	2417	+
NC_045808.1	4530057	4530324	DNA/TcMar-Mariner	1178	+
NC_045808.1	6518217	6518475	LINE/I-Jockey	515	+
NC_045808.1	5897833	5898066	LINE/L2	554	+
NC_045808.1	10114440	10114579	RC/Helitron	738	+
NC_045808.1	9916156	9916765	LINE/RTE-BovB	4917	+
NC_045808.1	1382940	1383293	LINE/R2-Hero	2073	+
NC_045808.1	3198405	3198671	Simple_repeat	608	+
NC_045808.1	132929	133048	LINE/Penelope	777	+
NC_045808.1	8197167	8197329	LINE/I-Jockey	420	+
NC_045808.1	1919604	1919789	LINE/R2-Hero	948	+
NC_045808.1	5957024	5959517	DNA/TcMar-Tc1	22637	+
NC_045808.1	1796679	1796880	LTR/Gypsy	793	+
NC_045808.1	5233352	5233500	LINE/Penelope	541	+
NC_045808.1	773945	774534	LTR	454	+
NC_045808.1	7296343	7297401	LINE/Penelope	4360	+
NC_045808.1	6480741	6480843	LINE/Penelope	500	+
NC_045808.1	5742812	5743158	LINE/Penelope	484	+
NC_045808.1	2684968	2685186	Unknown	733	+
NC_045808.1	3708345	3708625	LINE/R2-Hero	1781	+
NC_045808.1	4940604	4940969	LINE/Penelope	2200	+
NC_045808.1	1653099	1653453	RC/Helitron	449	+
NC_045808.1	3036940	3037290	Unknown	2389	+
NC_045808.1	472815	472933	Unknown	422	+
NC_045808.1	10615780	10615892	LINE/Penelope	588	+
NC_045808.1	1685320	1685497	LTR/Gypsy	1023	+
NC_045808.1	7768548	7768649	LTR	813	+
NC_045808.1	1009015	1009419	LINE/Penelope	2833	+
NC_045808.1	10342708	10343133	DNA/TcMar-Tc1	495	+
NC_045808.1	1103329	1103532	LTR/Gypsy	940	+
NC_045808.1	2604851	2605307	SINE	1135	+
NC_045808.1	2757976	2758334	LINE/R2-Hero	1354	+
NC_045808.1	4584022	4584138	LINE/Penelope	474	+
NC_045808.1	10345270	10345580	LINE/R1	1701	+
NC_045808.1	8996593	8996705	LINE/Penelope	622	+
NC_045808.1	8758136	8758355	Unknown	544	+
NC_045808.1	10227754	10227964	Unknown	539	+
NC_045808.1	6509201	6509947	LTR	6015	+
NC_045808.1	8199278	8199506	SINE	1853	+
NC_045808.1	8918281	8918414	LINE/Penelope	445	+
NC_045808.1	1143484	1143633	LINE/Penelope	580	+
NC_045808.1	1428912	1429113	LTR/Gypsy	946	+
NC_045808.1	4042543	4042731	LTR/Gypsy	932	+
NC_045808.1	1214068	1214260	LTR/Gypsy	1021	+
NC_045808.1	1833770	1833891	LINE/Penelope	875	+
NC_045808.1	6680218	6680494	LINE/Penelope	1150	+
NC_045808.1	3528906	3529053	LINE/Penelope	838	+
NC_045808.1	1618748	1619010	Unknown	724	+
NC_045808.1	5416481	5416683	Unknown	455	+
NC_045808.1	1623659	1623803	SINE	1257	+
NC_045808.1	9727312	9727846	LINE/R2-Hero	2727	+
NC_045808.1	1654353	1655676	DNA/TcMar-Tc1	12030	+
NC_045808.1	5795401	5795543	LINE/Penelope	830	+
NC_045808.1	549069	549461	LINE/Penelope	1885	+
NC_045808.1	4056110	4056214	LINE/Penelope	414	+
NC_045808.1	2369060	2369613	RC/Helitron	2819	+
NC_045808.1	6562685	6562805	LINE/Penelope	655	+
NC_045808.1	1248848	1249204	Unknown	2726	+
NC_045808.1	8939078	8939381	Unknown	865	+
NC_045808.1	9495618	9495889	RC/Helitron	493	+
NC_045808.1	2377507	2377766	Simple_repeat	1228	+
NC_045808.1	961370	961565	LTR/Gypsy	903	+
NC_045808.1	10524727	10524916	LTR/Gypsy	721	+
NC_045808.1	6592868	6593498	DNA/TcMar-Tc1	5617	+
NC_045808.1	2285934	2286058	LINE/Penelope	439	+
NC_045808.1	1042672	1042817	SINE	1133	+
NC_045808.1	2859232	2859430	LTR/Gypsy	793	+
NC_045808.1	5311714	5312340	RC/Helitron	4654	+
NC_045808.1	6531008	6531342	Unknown	2166	+
NC_045808.1	1992693	1992913	Unknown	449	+
NC_045808.1	5473556	5473731	LTR	524	+
NC_045808.1	8309828	8309970	LINE/Penelope	682	+
NC_045808.1	10454950	10455676	LTR/Copia	805	+
NC_045808.1	3869	4054	LINE/R1	649	+
NC_045808.1	10613393	10613777	Unknown	807	+
NC_045808.1	4015930	4016310	Unknown	2735	+
NC_045808.1	784198	784345	Unknown	712	+
NC_045808.1	9987089	9987199	LINE/R2-Hero	731	+
NC_045808.1	8390009	8390126	Unknown	612	+
NC_045808.1	5560721	5563147	LINE/R2-Hero	12812	+
NC_045808.1	2915232	2915727	DNA/TcMar-Mariner	524	+
NC_045808.1	1593231	1593413	LINE/Penelope	1153	+
NC_045808.1	7978863	7979065	Unknown	728	+
NC_045808.1	3513199	3513326	LINE/Penelope	423	+
NC_045808.1	6746605	6746921	LINE/Penelope	604	+
NC_045808.1	9184988	9185109	RC/Helitron	604	+
NC_045808.1	1015472	1015660	LINE/L2	433	+
NC_045808.1	10478586	10478964	Simple_repeat	771	+
NC_045808.1	646571	646776	LTR/Gypsy	861	+
NC_045808.1	8248867	8248982	LINE/R2-Hero	748	+
NC_045808.1	9376644	9376760	LINE/R2-Hero	870	+
NC_045808.1	7441983	7442093	LINE/R2-Hero	808	+
NC_045808.1	7388494	7388614	LINE/RTE-BovB	623	+
NC_045808.1	2323156	2324463	DNA/TcMar-Tc1	11998	+
NC_045808.1	9836871	9837604	LINE/R1	5173	+
NC_045808.1	4624660	4625147	RC/Helitron	1846	+
NC_045808.1	1505766	1506059	SINE	2278	+
NC_045808.1	3537999	3538199	LTR/Gypsy	821	+
NC_045808.1	2840157	2840433	Unknown	605	+
NC_045808.1	4118626	4119228	LINE/R2	888	+
NC_045808.1	1067752	1068053	LINE/R2-Hero	626	+
NC_045808.1	6413715	6413864	Unknown	645	+
NC_045808.1	2825942	2826053	LINE/Penelope	601	+
NC_045808.1	5320072	5320359	SINE	2095	+
NC_045808.1	2471930	2472211	LINE/CR1-Zenon	687	+
NC_045808.1	566445	566972	RC/Helitron	3457	+
NC_045808.1	420723	420846	SINE	1050	+
NC_045808.1	2952320	2952709	LINE/CR1	547	+
NC_045808.1	5197491	5197734	LINE/Penelope	551	+
NC_045808.1	425173	425380	LTR/Gypsy	836	+
NC_045808.1	1693835	1694025	LINE/CR1	719	+
NC_045808.1	1412846	1413148	SINE	2478	+
NC_045808.1	10178306	10178442	LINE/Penelope	790	+
NC_045808.1	10514810	10514991	LTR/Gypsy	689	+
NC_045808.1	3033773	3034032	Unknown	594	+
NC_045808.1	879631	879836	LTR/Gypsy	1111	+
NC_045808.1	9181347	9181500	Unknown	490	+
NC_045808.1	2156473	2158455	LINE/Penelope	17854	+
NC_045808.1	4939261	4939435	LTR	562	+
NC_045808.1	7075788	7076530	LINE/CR1-Zenon	786	+
NC_045808.1	769889	770077	LTR/Gypsy	952	+
NC_045808.1	644565	644777	LTR/Gypsy	761	+
NC_045808.1	5324802	5325001	DNA/hAT-Charlie	411	+
NC_045808.1	7696892	7697120	DNA/TcMar-Mariner	1151	+
NC_045808.1	8843471	8843755	SINE	1821	+
NC_045808.1	1974568	1974677	LINE/Penelope	581	+
NC_045808.1	7346456	7346598	LTR/Gypsy	681	+
NC_045808.1	2087014	2087193	LINE/R2-Hero	1124	+
NC_045808.1	1349617	1349989	LINE/CR1-Zenon	550	+
NC_045808.1	3694231	3694335	LINE/Penelope	665	+
NC_045808.1	5539423	5539797	DNA/TcMar-Tc1	1135	+
NC_045808.1	584077	584393	DNA/TcMar-Tc1	2806	+
NC_045808.1	5739659	5740135	LINE/R2-Hero	1201	+
NC_045808.1	2757574	2757814	LINE/Penelope	514	+
NC_045808.1	2630912	2631096	LINE/Penelope	1043	+
NC_045808.1	1592146	1592321	LINE/Penelope	1035	+
NC_045808.1	6436735	6436993	Unknown	809	+
NC_045808.1	715584	715958	LINE/CR1	1246	+
NC_045808.1	2408258	2408436	Unknown	400	+
NC_045808.1	1924522	1924672	LINE/Penelope	673	+
NC_045808.1	565913	566126	LTR/Gypsy	950	+
NC_045808.1	2990885	2991272	RC/Helitron	798	+
NC_045808.1	6418814	6419888	LINE/I-Jockey	846	+
NC_045808.1	4545007	4545170	Unknown	411	+
NC_045808.1	9107381	9107554	SINE	1433	+
NC_045808.1	8197491	8198730	LINE/I-Jockey	837	+
NC_045808.1	753798	753924	LINE/Penelope	508	+
NC_045808.1	3875169	3875496	LINE/R2-Hero	1352	+
NC_045808.1	6181180	6181463	LINE/Penelope	1280	+
NC_045808.1	4277278	4277552	SINE	1672	+
NC_045808.1	1092911	1093522	LINE/Penelope	3166	+
NC_045808.1	7344211	7344348	LTR/Gypsy	667	+
NC_045808.1	5119013	5119193	LINE/R2-Hero	1191	+
NC_045808.1	1461843	1462041	DNA/TcMar-Mariner	773	+
NC_045808.1	2384658	2385103	RC/Helitron	1067	+
NC_045808.1	6977427	6977587	LTR	464	+
NC_045808.1	10062771	10063272	LINE/R2-Hero	2275	+
NC_045808.1	2907383	2907505	LINE/R2-Hero	880	+
NC_045808.1	9612087	9612402	DNA/TcMar-Tc1	605	+
NC_045808.1	5575249	5575511	RC/Helitron	947	+
NC_045808.1	828573	828831	Unknown	856	+
NC_045808.1	2144762	2145201	Unknown	2373	+
NC_045808.1	1329306	1329637	RC/Helitron	502	+
NC_045808.1	5693014	5693151	RC/Helitron	473	+
NC_045808.1	2499007	2499271	SINE	1498	+
NC_045808.1	648002	648210	LTR/Gypsy	819	+
NC_045808.1	2719888	2720482	LINE/CR1-Zenon	474	+
NC_045808.1	8297947	8298210	Unknown	758	+
NC_045808.1	2331984	2332287	LTR	1198	+
NC_045808.1	5728476	5728625	LINE/Penelope	625	+
NC_045808.1	4591597	4591812	LTR/Gypsy	1050	+
NC_045808.1	5201557	5201728	LTR/Gypsy	875	+
NC_045808.1	2601873	2602385	RC/Helitron	3855	+
NC_045808.1	4535226	4535425	DNA/TcMar-Mariner	889	+
NC_045808.1	8384048	8384523	DNA/hAT-Ac	692	+
NC_045808.1	6224711	6225197	LTR	3636	+
NC_045808.1	3001906	3002149	SINE	1481	+
NC_045808.1	2916288	2916627	Unknown	1876	+
NC_045808.1	3301664	3301794	LINE/Penelope	525	+
NC_045808.1	436616	436801	LTR/Gypsy	875	+
NC_045808.1	809254	810562	DNA/TcMar-Tc1	11903	+
NC_045808.1	4528274	4529793	LTR/Gypsy	636	+
NC_045808.1	4123163	4125171	LTR/Copia	3285	+
NC_045808.1	1961491	1961856	LTR/Gypsy	821	+
NC_045808.1	2270749	2271001	LINE/Penelope	1373	+
NC_045808.1	1540527	1540681	LINE/Penelope	802	+
NC_045808.1	1694305	1694516	LTR/Gypsy	918	+
NC_045808.1	9828028	9828169	Unknown	660	+
NC_045808.1	10536574	10536760	LTR	414	+
NC_045808.1	7361852	7362145	LINE/CR1-Zenon	549	+
NC_045808.1	3126186	3126798	RC/Helitron	4549	+
NC_045808.1	653763	654232	RC/Helitron	3487	+
NC_045808.1	9301205	9301335	LINE/Penelope	446	+
NC_045808.1	9630331	9630605	LTR	1013	+
NC_045808.1	364183	364312	LINE/Penelope	705	+
NC_045808.1	9455331	9455581	LINE/R2-Hero	940	+
NC_045808.1	10108643	10108771	LTR	438	+
NC_045808.1	1648694	1648854	Unknown	1080	+
NC_045808.1	805661	806537	LINE/Penelope	5600	+
NC_045808.1	9808743	9809022	LINE/CR1	568	+
NC_045808.1	6419957	6420106	Unknown	645	+
NC_045808.1	8360025	8360460	Unknown	3683	+
NC_045808.1	2964552	2964928	Unknown	2755	+
NC_045808.1	2715582	2716501	LINE/Penelope	1931	+
NC_045808.1	8747905	8748016	LTR/Gypsy	560	+
NC_045808.1	1984843	1984954	Unknown	425	+
NC_045808.1	8030702	8030992	LINE/Penelope	917	+
NC_045808.1	5157954	5159389	LINE/R2-Hero	2568	+
NC_045808.1	2170894	2171042	LINE/Penelope	753	+
NC_045808.1	2865627	2865796	Unknown	1112	+
NC_045808.1	1664727	1665037	SINE	1948	+
NC_045808.1	7728591	7728692	LTR	616	+
NC_045808.1	9228583	9228837	RC/Helitron	528	+
NC_045808.1	8880747	8880908	LINE/R2-Hero	1244	+
NC_045808.1	984222	984420	LTR/Gypsy	799	+
NC_045808.1	5122688	5123639	LINE/Penelope	2614	+
NC_045808.1	1251622	1251959	Unknown	2602	+
NC_045808.1	10504615	10505366	RC/Helitron	3229	+
NC_045808.1	8653139	8653462	DNA/TcMar-Tc1	697	+
NC_045808.1	4880519	4880823	LINE/Penelope	2312	+
NC_045808.1	1879008	1879285	RC/Helitron	503	+
NC_045808.1	8518700	8518933	LINE/I-Jockey	1178	+
NC_045808.1	9053013	9053137	DNA/Academ-1	447	+
NC_045808.1	1621532	1621784	Unknown	644	+
NC_045808.1	8882052	8882199	LINE/R2-Hero	1109	+
NC_045808.1	6599725	6599838	LINE/Penelope	570	+
NC_045808.1	2268836	2268981	Simple_repeat	501	+
NC_045808.1	9666126	9666337	LINE/R2-Hero	1405	+
NC_045808.1	8702185	8702312	LTR	621	+
NC_045808.1	1612764	1613081	Unknown	475	+
NC_045808.1	7358720	7358881	LINE/Penelope	454	+
NC_045808.1	3473358	3473552	DNA/TcMar-Tc1	569	+
NC_045808.1	1122082	1122390	LTR	2327	+
NC_045808.1	4635433	4635656	Unknown	1296	+
NC_045808.1	6697166	6697830	LINE/Penelope	4775	+
NC_045808.1	3037355	3037614	Unknown	594	+
NC_045808.1	4977085	4977917	LINE/Penelope	7135	+
NC_045808.1	5346591	5347276	Unknown	2415	+
NC_045808.1	7366751	7366941	LTR/Gypsy	688	+
NC_045808.1	9176310	9176416	LINE/Penelope	422	+
NC_045808.1	8272282	8272745	LINE/Penelope	2964	+
NC_045808.1	2723974	2724166	LTR/Gypsy	938	+
NC_045808.1	8414692	8414840	LINE/Penelope	1274	+
NC_045808.1	7933996	7934172	Unknown	1141	+
NC_045808.1	242694	242842	LINE/Penelope	707	+
NC_045808.1	7357825	7358118	LINE/CR1-Zenon	549	+
NC_045808.1	4042305	4042533	LINE/Penelope	1775	+
NC_045808.1	744221	744400	Unknown	887	+
NC_045808.1	2827399	2827517	LINE/Penelope	809	+
NC_045808.1	6666112	6666273	LINE/Penelope	698	+
NC_045808.1	2787452	2788116	LTR/Gypsy	968	+
NC_045808.1	9305845	9305957	LINE/Penelope	672	+
NC_045808.1	406297	406763	LINE/Penelope	2851	+
NC_045808.1	8721989	8722170	LINE/Penelope	568	+
NC_045808.1	8478355	8478533	Unknown	846	+
NC_045808.1	3024148	3024346	LTR/Gypsy	1049	+
NC_045808.1	2011568	2011812	SINE	1727	+
NC_045808.1	4057581	4057795	LINE/Penelope	669	+
NC_045808.1	6487202	6487582	Unknown	1531	+
NC_045808.1	5109582	5110242	DNA/hAT-Ac	408	+
NC_045808.1	10298309	10298564	DNA/PIF-Spy	485	+
NC_045808.1	9463491	9463635	LINE/Penelope	880	+
NC_045808.1	9104470	9104676	LINE/Penelope	608	+
NC_045808.1	10594597	10594892	LINE/R2-Hero	2155	+
NC_045808.1	5947940	5948127	LTR/Gypsy	490	+
NC_045808.1	4526690	4528108	LTR/Gypsy	1524	+
NC_045808.1	2563623	2564691	RC/Helitron	4567	+
NC_045808.1	5629155	5629400	LINE/Penelope	427	+
NC_045808.1	9809402	9809539	LINE/CR1	440	+
NC_045808.1	8864553	8864676	LINE/Penelope	468	+
NC_045808.1	5929797	5930494	LINE/Penelope	878	+
NC_045808.1	1689316	1689480	LINE/RTE-BovB	468	+
NC_045808.1	1792330	1792545	Unknown	531	+
NC_045808.1	8940515	8940701	LINE/R2-Hero	1423	+
NC_045808.1	8142262	8142440	Unknown	516	+
NC_045808.1	2120588	2120754	RC/Helitron	1378	+
NC_045808.1	2365045	2365335	RC/Helitron	1199	+
NC_045808.1	4031417	4031591	LTR/Gypsy	757	+
NC_045808.1	4357684	4357904	SINE	1691	+
NC_045808.1	3737760	3737890	SINE	649	+
NC_045808.1	8865797	8866032	LINE/Penelope	1737	+
NC_045808.1	2302255	2302480	Unknown	461	+
NC_045808.1	5102868	5103103	Unknown	430	+
NC_045808.1	8297023	8297947	DNA/TcMar-Tc1	8365	+
NC_045808.1	1048608	1048827	DNA/TcMar-Tc1	588	+
NC_045808.1	5229575	5229799	LINE/Penelope	834	+
NC_045808.1	8922480	8923791	DNA/TcMar-Tc1	11954	+
NC_045808.1	4313493	4314098	RC/Helitron	4490	+
NC_045808.1	9867084	9867627	DNA/PiggyBac	771	+
NC_045808.1	3656795	3656980	Unknown	585	+
NC_045808.1	9489317	9489880	RC/Helitron	4039	+
NC_045808.1	5223339	5223479	LINE/Penelope	710	+
NC_045808.1	984732	985078	Unknown	2226	+
NC_045808.1	9968728	9968874	LINE/R2-Hero	835	+
NC_045808.1	8761517	8761653	DNA/hAT-Ac	521	+
NC_045808.1	1773863	1776074	DNA/TcMar-Tc1	20248	+
NC_045808.1	5072287	5073522	LINE/Penelope	590	+
NC_045808.1	3033358	3033708	Unknown	2423	+
NC_045808.1	1184601	1184837	LINE/R1	1455	+
NC_045808.1	8250184	8251194	LINE/R2-Hero	8135	+
NC_045808.1	6562718	6562933	LTR	742	+
NC_045808.1	7327491	7327878	Unknown	3460	+
NC_045808.1	8693914	8694046	LINE/Penelope	612	+
NC_045808.1	5060007	5060308	SINE	2373	+
NC_045808.1	1730394	1730594	Simple_repeat	577	+
NC_045808.1	4723448	4723567	LINE/Penelope	659	+
NC_045808.1	2769949	2770063	SINE	948	+
NC_045808.1	7651019	7651213	SINE	1673	+
NC_045808.1	5511414	5511632	Unknown	500	+
NC_045808.1	2560958	2561727	LINE/Penelope	3220	+
NC_045808.1	8249003	8249977	LINE/L2	6785	+
NC_045808.1	6880633	6880989	LINE/R2-Hero	2461	+
NC_045808.1	2142084	2142332	Unknown	1618	+
NC_045808.1	2629441	2629793	Unknown	1277	+
NC_045808.1	9478895	9479377	RC/Helitron	1662	+
NC_045808.1	964486	965116	LINE/R1	2388	+
NC_045808.1	2978410	2978750	LTR	2761	+
NC_045808.1	5245636	5246361	LINE/R2-Hero	5095	+
NC_045808.1	2503763	2503968	Unknown	1137	+
NC_045808.1	610775	610996	Unknown	475	+
NC_045808.1	1771288	1771893	RC/Helitron	4710	+
NC_045808.1	5379128	5379303	Unknown	462	+
NC_045808.1	9295469	9295838	RC/Helitron	2472	+
NC_045808.1	1481892	1482181	SINE	2119	+
NC_045808.1	671126	671483	Unknown	1231	+
NC_045808.1	7362741	7362902	LINE/Penelope	454	+
NC_045808.1	8837524	8838747	LINE/Penelope	6187	+
NC_045808.1	9177952	9178237	LINE/CR1-Zenon	487	+
NC_045808.1	4112506	4113764	LINE/R1	1156	+
NC_045808.1	7318446	7318747	SINE	2370	+
NC_045808.1	2099063	2099179	LTR/Gypsy	503	+
NC_045808.1	7761846	7761962	LINE/Penelope	486	+
NC_045808.1	3213151	3213307	LINE/Penelope	940	+
NC_045808.1	10455983	10457452	LTR/Copia	588	+
NC_045808.1	786756	787684	Unknown	6062	+
NC_045808.1	4040301	4040644	LINE/Penelope	979	+
NC_045808.1	8191153	8191331	LTR/Gypsy	958	+
NC_045808.1	7591062	7591227	LINE/Penelope	498	+
NC_045808.1	10367701	10367896	Unknown	1491	+
NC_045808.1	3333844	3333976	LINE/R2-Hero	821	+
NC_045808.1	763698	765167	LINE/R2-Hero	12854	+
NC_045808.1	2958237	2958442	LTR/Gypsy	1232	+
NC_045808.1	4432206	4432335	LINE/Penelope	1078	+
NC_045808.1	663229	663582	DNA/TcMar-Tc1	3193	+
NC_045808.1	8727951	8728063	LTR/Gypsy	429	+
NC_045808.1	1300532	1300773	LINE/Penelope	2136	+
NC_045808.1	5292316	5292468	LINE/Penelope	672	+
NC_045808.1	3702057	3702651	RC/Helitron	4053	+
NC_045808.1	3061683	3062155	LINE/R2-Hero	3548	+
NC_045808.1	605788	606073	LINE/I-Jockey	746	+
NC_045808.1	1160114	1160267	LTR/Gypsy	496	+
NC_045808.1	5542107	5543428	DNA/TcMar-Tc1	12020	+
NC_045808.1	1634131	1634641	LTR	4042	+
NC_045808.1	9264369	9264594	LINE/CR1	1213	+
NC_045808.1	2138622	2138850	LINE/Penelope	749	+
NC_045808.1	10459311	10459887	RC/Helitron	3962	+
NC_045808.1	8996838	8997039	LINE/RTE-RTE	544	+
NC_045808.1	346739	346961	LTR/Gypsy	778	+
NC_045808.1	8972937	8973084	LINE/Penelope	998	+
NC_045808.1	5231921	5232130	Unknown	1498	+
NC_045808.1	1278272	1278573	SINE	2568	+
NC_045808.1	8761072	8761297	DNA/hAT-Ac	841	+
NC_045808.1	1257717	1257839	LINE/Penelope	671	+
NC_045808.1	8946189	8946296	LINE/R2-Hero	825	+
NC_045808.1	6964842	6964970	LINE/Penelope	733	+
NC_045808.1	10525092	10525424	DNA/TcMar-Tc1	907	+
NC_045808.1	10615949	10616194	LINE/R1	724	+
NC_045808.1	3838049	3838275	Unknown	1038	+
NC_045808.1	5837912	5838015	LINE/R2-Hero	525	+
NC_045808.1	7966779	7966895	LINE/Penelope	1024	+
NC_045808.1	9780049	9780384	Unknown	2119	+
NC_045808.1	644156	644344	Unknown	733	+
NC_045808.1	7189598	7189801	LINE/L2	447	+
NC_045808.1	8873905	8874435	DNA/TcMar-Mariner	897	+
NC_045808.1	5515677	5515860	Unknown	537	+
NC_045808.1	2865951	2866130	Unknown	1191	+
NC_045808.1	4530327	4531746	LTR/Gypsy	558	+
NC_045808.1	9453656	9453811	LINE/Penelope	862	+
NC_045808.1	10536542	10536665	LINE/Penelope	521	+
NC_045808.1	6466699	6466844	LINE/Penelope	1132	+
NC_045808.1	7075165	7075794	LINE/CR1-Zenon	1309	+
NC_045808.1	1661681	1661867	LINE/R2-Hero	743	+
NC_045808.1	5223224	5223340	SINE	870	+
NC_045808.1	6532332	6532789	LINE/Penelope	1122	+
NC_045808.1	10343133	10343748	Simple_repeat	820	+
NC_045808.1	10502116	10504053	LINE/R2-Hero	2941	+
NC_045808.1	5837258	5837419	Unknown	502	+
NC_045808.1	180675	180785	LINE/Penelope	669	+
NC_045808.1	8187035	8187711	RC/Helitron	4732	+
NC_045808.1	9000930	9001131	LINE/RTE-RTE	531	+
NC_045808.1	10465285	10465755	LINE/R1	549	+
NC_045808.1	4363550	4363687	SINE	1075	+
NC_045808.1	2633808	2634036	Unknown	1330	+
NC_045808.1	4980670	4980952	SINE	1696	+
NC_045808.1	992463	993729	DNA/TcMar-Mariner	5960	+
NC_045808.1	7703764	7703964	Unknown	502	+
NC_045808.1	4726815	4726925	LINE/Penelope	687	+
NC_045808.1	2789777	2789918	LTR/Gypsy	403	+
NC_045808.1	4161410	4161711	SINE	2535	+
NC_045808.1	595120	595375	LINE/Penelope	1043	+
NC_045808.1	2662317	2662643	SINE	2230	+
NC_045808.1	1193019	1193323	Unknown	1590	+
NC_045808.1	3822668	3822773	LINE/Penelope	442	+
NC_045808.1	975506	975842	LINE/R2-Hero	1688	+
NC_045808.1	2559222	2559361	Unknown	715	-
NC_045808.1	3707042	3707148	LTR	734	-
NC_045808.1	1908830	1909004	LTR/Gypsy	622	-
NC_045808.1	1174270	1174421	LINE/Penelope	760	-
NC_045808.1	2101539	2101717	LINE/R2-Hero	1214	-
NC_045808.1	1676436	1676591	SINE	1186	-
NC_045808.1	1150434	1150684	DNA/TcMar-Tc1	752	-
NC_045808.1	5646817	5646937	LINE/Penelope	630	-
NC_045808.1	2270751	2270999	Unknown	482	-
NC_045808.1	1812847	1813104	SINE	1655	-
NC_045808.1	6578038	6578422	Unknown	1233	-
NC_045808.1	4779862	4780129	Unknown	907	-
NC_045808.1	10556111	10556237	LINE/Penelope	447	-
NC_045808.1	8318073	8319511	LINE/Penelope	4199	-
NC_045808.1	5744350	5744960	RC/Helitron	4835	-
NC_045808.1	9849663	9850020	LTR/Copia	455	-
NC_045808.1	2551788	2551966	LINE/Penelope	719	-
NC_045808.1	14012	14215	Unknown	1294	-
NC_045808.1	8174999	8175117	LINE/Penelope	534	-
NC_045808.1	7930105	7930610	LINE/Penelope	1462	-
NC_045808.1	9669761	9671380	LINE/RTE-RTE	14219	-
NC_045808.1	493280	493404	LINE/R1	1012	-
NC_045808.1	2362767	2363070	SINE	2301	-
NC_045808.1	3988838	3988967	LINE/R2-Hero	860	-
NC_045808.1	9906979	9907334	LTR/Gypsy	1587	-
NC_045808.1	9269274	9269842	LINE/R1	411	-
NC_045808.1	3336075	3336287	LINE/Penelope	1291	-
NC_045808.1	1055998	1056139	LINE/Penelope	855	-
NC_045808.1	2622572	2623017	Unknown	1688	-
NC_045808.1	4834956	4835452	SINE	2472	-
NC_045808.1	1521809	1521959	LINE/Penelope	1005	-
NC_045808.1	1210283	1210466	LINE/Penelope	617	-
NC_045808.1	5621141	5621824	Unknown	5868	-
NC_045808.1	8864554	8864717	Unknown	468	-
NC_045808.1	2601761	2601876	LINE/Penelope	666	-
NC_045808.1	9884332	9885486	LINE/RTE-RTE	3547	-
NC_045808.1	6545573	6546256	RC/Helitron	4757	-
NC_045808.1	500784	500925	RC/Helitron	428	-
NC_045808.1	331476	331587	LINE/Penelope	550	-
NC_045808.1	7340783	7341042	LINE/R1	1692	-
NC_045808.1	2717678	2717877	Unknown	877	-
NC_045808.1	8432820	8432929	LINE/Penelope	617	-
NC_045808.1	4004230	4004725	LINE/RTE-BovB	593	-
NC_045808.1	2365521	2365751	DNA/hAT-Charlie	661	-
NC_045808.1	1820471	1820632	LTR/Gypsy	584	-
NC_045808.1	7196964	7197124	DNA/Academ-1	592	-
NC_045808.1	676312	676477	LTR/Gypsy	903	-
NC_045808.1	3617845	3618101	Unknown	1980	-
NC_045808.1	795953	797236	LINE/CR1	3176	-
NC_045808.1	2141361	2141513	LINE/R2-Hero	991	-
NC_045808.1	8618383	8618499	LINE/Penelope	446	-
NC_045808.1	6445489	6445948	LTR	2330	-
NC_045808.1	1011605	1011791	LINE/Penelope	428	-
NC_045808.1	6977499	6977616	LINE/Penelope	596	-
NC_045808.1	4222836	4223381	Unknown	3123	-
NC_045808.1	4037623	4037992	Unknown	3004	-
NC_045808.1	3878007	3878123	LINE/R2-Hero	949	-
NC_045808.1	7039998	7040246	LINE/RTE-BovB	2070	-
NC_045808.1	1955211	1955400	Unknown	604	-
NC_045808.1	10016735	10016851	LINE/Penelope	767	-
NC_045808.1	5102662	5102870	LINE/RTE-BovB	1334	-
NC_045808.1	1496328	1497653	LINE/L2	4507	-
NC_045808.1	5937559	5939210	Unknown	9270	-
NC_045808.1	1645692	1645914	LINE/Penelope	1697	-
NC_045808.1	8786591	8786753	LTR	707	-
NC_045808.1	2016273	2017194	RC/Helitron	6848	-
NC_045808.1	2699681	2699976	SINE	2205	-
NC_045808.1	6355469	6355747	LINE/RTE-RTE	1844	-
NC_045808.1	6996217	6996420	LTR/Gypsy	1159	-
NC_045808.1	4027399	4027524	LINE/Penelope	585	-
NC_045808.1	2970314	2970421	LTR	448	-
NC_045808.1	5942749	5942872	LTR/Gypsy	558	-
NC_045808.1	1315309	1315499	LTR/Gypsy	775	-
NC_045808.1	7118468	7118577	LINE/Penelope	452	-
NC_045808.1	6537668	6538232	Unknown	1851	-
NC_045808.1	821132	822152	LINE/R2-Hero	6582	-
NC_045808.1	2938563	2939448	LINE/Penelope	1720	-
NC_045808.1	2888526	2889140	Unknown	5324	-
NC_045808.1	450652	451260	LINE/R2-Hero	4052	-
NC_045808.1	3701303	3701466	LINE/R2-Hero	1096	-
NC_045808.1	2796169	2796339	LINE/R1	913	-
NC_045808.1	9270776	9270940	RC/Helitron	1360	-
NC_045808.1	9843659	9844780	LINE/R2-Hero	8668	-
NC_045808.1	968100	968704	LINE/R2-Hero	4325	-
NC_045808.1	4069413	4069586	SINE	1402	-
NC_045808.1	5102952	5103106	LINE/Penelope	974	-
NC_045808.1	838878	839171	Unknown	1639	-
NC_045808.1	7268263	7268396	RC/Helitron	675	-
NC_045808.1	1320459	1320849	Unknown	3421	-
NC_045808.1	7590195	7590747	RC/Helitron	432	-
NC_045808.1	8570167	8570271	LINE/Penelope	477	-
NC_045808.1	1510243	1510415	LINE/Penelope	975	-
NC_045808.1	3925434	3925658	LINE/Penelope	527	-
NC_045808.1	4505198	4505555	Unknown	2001	-
NC_045808.1	7403531	7403811	Unknown	628	-
NC_045808.1	1211007	1211495	LINE/R2-Hero	3732	-
NC_045808.1	6541321	6541817	LINE/R2-Hero	3676	-
NC_045808.1	1753081	1753311	LINE/Penelope	529	-
NC_045808.1	717242	717821	RC/Helitron	4515	-
NC_045808.1	1944962	1946239	LTR	4822	-
NC_045808.1	9247354	9247711	DNA/TcMar-Mariner	483	-
NC_045808.1	6423665	6423783	LINE/CR1-Zenon	401	-
NC_045808.1	10487307	10487422	Unknown	583	-
NC_045808.1	1648932	1650160	LINE/I-Jockey	2066	-
NC_045808.1	10485740	10486411	RC/Helitron	4588	-
NC_045808.1	9613391	9613504	LINE/Penelope	607	-
NC_045808.1	3675390	3675501	Unknown	654	-
NC_045808.1	8371568	8372878	DNA/TcMar-Tc1	11883	-
NC_045808.1	9009116	9009225	LINE/Penelope	650	-
NC_045808.1	3470771	3472396	LINE/RTE-RTE	3583	-
NC_045808.1	8768686	8768903	LINE/R2-Hero	1184	-
NC_045808.1	10674	11086	RC/Helitron	480	-
NC_045808.1	6055243	6055532	DNA/Sola-1	963	-
NC_045808.1	1904625	1904832	LTR	492	-
NC_045808.1	3990357	3990470	LINE/Penelope	408	-
NC_045808.1	7655502	7655639	RC/Helitron	400	-
NC_045808.1	8383145	8383335	LTR/Gypsy	724	-
NC_045808.1	10091093	10092021	LINE/RTE-RTE	1813	-
NC_045808.1	1419966	1420262	SINE	1676	-
NC_045808.1	724439	724585	LTR	633	-
NC_045808.1	6579508	6579951	Unknown	1301	-
NC_045808.1	9780706	9780920	Unknown	474	-
NC_045808.1	1821971	1822073	LINE/Penelope	645	-
NC_045808.1	6062316	6062629	DNA/Sola-1	1074	-
NC_045808.1	6531842	6532332	DNA/TcMar-Tc1	1386	-
NC_045808.1	7332711	7333015	Unknown	778	-
NC_045808.1	5123639	5123753	LINE/Penelope	780	-
NC_045808.1	2290107	2290262	Unknown	532	-
NC_045808.1	8866424	8866693	SINE	1920	-
NC_045808.1	1201751	1201934	LINE/Penelope	589	-
NC_045808.1	6685641	6685807	LINE/R1	892	-
NC_045808.1	9052784	9052955	RC/Helitron	555	-
NC_045808.1	1771068	1771268	LTR/Gypsy	703	-
NC_045808.1	6681929	6682094	LTR/Gypsy	868	-
NC_045808.1	10095665	10095974	Unknown	1996	-
NC_045808.1	433708	434192	LINE/Penelope	1426	-
NC_045808.1	9487320	9487591	Unknown	2203	-
NC_045808.1	9162372	9162484	LTR/Gypsy	696	-
NC_045808.1	2257887	2258340	LINE/Penelope	1187	-
NC_045808.1	9106495	9106789	Unknown	1869	-
NC_045808.1	5387459	5387575	LINE/Penelope	628	-
NC_045808.1	4996010	4996132	LINE/Penelope	671	-
NC_045808.1	5693960	5694237	Unknown	844	-
NC_045808.1	7033239	7033548	LINE/L2	443	-
NC_045808.1	2017355	2017593	SINE	1820	-
NC_045808.1	761047	761149	LINE/Penelope	428	-
NC_045808.1	9479358	9479756	LINE/L2	3095	-
NC_045808.1	6488359	6488550	LTR/Gypsy	932	-
NC_045808.1	7011511	7012038	DNA/TcMar-Tc1	4753	-
NC_045808.1	2915783	2916002	LINE/R1	424	-
NC_045808.1	1689622	1689814	LTR/Gypsy	947	-
NC_045808.1	1931906	1932147	LTR	850	-
NC_045808.1	7014602	7015923	DNA/TcMar-Tc1	11995	-
NC_045808.1	622813	623230	DNA/TcMar-Mariner	3144	-
NC_045808.1	1242809	1242997	LINE/R2-Hero	1253	-
NC_045808.1	2253901	2254123	LINE/Penelope	870	-
NC_045808.1	7125424	7125793	LINE/CR1	691	-
NC_045808.1	1997028	1997353	SINE	2092	-
NC_045808.1	8604288	8604448	DNA/TcMar-Tc1	646	-
NC_045808.1	1492115	1492555	LINE/R2-Hero	2512	-
NC_045808.1	5200679	5200844	DNA/Kolobok-T2	493	-
NC_045808.1	724151	724382	LINE/RTE-RTE	1457	-
NC_045808.1	773007	773401	LINE/R1	2019	-
NC_045808.1	2856631	2856939	LINE/Penelope	627	-
NC_045808.1	8375932	8376250	LINE/R2-Hero	2323	-
NC_045808.1	2836063	2836179	LINE/Penelope	1020	-
NC_045808.1	6485759	6486126	RC/Helitron	541	-
NC_045808.1	782936	783971	DNA/TcMar-Tc1	9384	-
NC_045808.1	3014328	3014575	LINE/RTE-RTE	609	-
NC_045808.1	2493364	2493558	LTR/Gypsy	614	-
NC_045808.1	2694374	2694521	LINE/Penelope	653	-
NC_045808.1	6534531	6535129	RC/Helitron	4346	-
NC_045808.1	4636929	4637253	DNA/hAT-Charlie	458	-
NC_045808.1	5758218	5758476	RC/Helitron	918	-
NC_045808.1	10510575	10511393	DNA/TcMar-Tc1	840	-
NC_045808.1	8805602	8805888	LINE/R2-Hero	1771	-
NC_045808.1	1699547	1700119	LINE/R1	1303	-
NC_045808.1	1651484	1652005	RC/Helitron	3264	-
NC_045808.1	2715098	2715568	LINE/Penelope	1135	-
NC_045808.1	3377	3846	LINE/R2-Hero	2610	-
NC_045808.1	1117314	1117575	Unknown	1325	-
NC_045808.1	3549893	3550325	LINE/R1	2861	-
NC_045808.1	1120677	1120939	Unknown	1318	-
NC_045808.1	6930390	6931121	DNA/TcMar-Tc1	2037	-
NC_045808.1	502918	503058	RC/Helitron	456	-
NC_045808.1	7237910	7238046	RC/Helitron	651	-
NC_045808.1	2835369	2835663	Unknown	1104	-
NC_045808.1	902761	903086	Unknown	2182	-
NC_045808.1	5757694	5757979	RC/Helitron	1391	-
NC_045808.1	1730090	1730443	Unknown	992	-
NC_045808.1	6807128	6807250	LINE/Penelope	472	-
NC_045808.1	1757725	1757883	LTR/Gypsy	716	-
NC_045808.1	4880498	4880636	Unknown	470	-
NC_045808.1	1252568	1252762	LTR	974	-
NC_045808.1	4819142	4819409	LINE/RTE-RTE	1377	-
NC_045808.1	4753402	4753504	LINE/Penelope	439	-
NC_045808.1	468873	469059	LINE/Penelope	409	-
NC_045808.1	9307972	9308219	LINE/CR1	488	-
NC_045808.1	4540052	4540267	LINE/Penelope	477	-
NC_045808.1	7698379	7699653	LINE/Penelope	6774	-
NC_045808.1	6588163	6588643	Unknown	2947	-
NC_045808.1	1737660	1737898	LINE/Penelope	532	-
NC_045808.1	1261057	1261181	LTR/Gypsy	521	-
NC_045808.1	2376431	2376555	LINE/Penelope	756	-
NC_045808.1	5870681	5870834	LINE/Penelope	1002	-
NC_045808.1	10100829	10101001	LTR	468	-
NC_045808.1	7316998	7317172	LTR/Gypsy	858	-
NC_045808.1	4038000	4038170	Unknown	789	-
NC_045808.1	4557545	4557776	LINE/CR1	1000	-
NC_045808.1	6452121	6453298	DNA/TcMar-Mariner	5656	-
NC_045808.1	4219367	4219495	Unknown	483	-
NC_045808.1	10539044	10539171	Unknown	733	-
NC_045808.1	1592322	1592513	LTR/Gypsy	906	-
NC_045808.1	9314730	9315247	LINE/R2-Hero	3927	-
NC_045808.1	687969	688271	SINE	1927	-
NC_045808.1	1647262	1648085	LINE/Penelope	5691	-
NC_045808.1	6964823	6964940	LTR	481	-
NC_045808.1	5693368	5693957	RC/Helitron	4295	-
NC_045808.1	927530	927818	LINE/CR1-Zenon	472	-
NC_045808.1	1189018	1189389	LINE/R2-Hero	1915	-
NC_045808.1	8202130	8202446	SINE	2318	-
NC_045808.1	2248422	2250901	LINE/RTE-BovB	22108	-
NC_045808.1	4030654	4031360	LINE/R2-Hero	2675	-
NC_045808.1	744018	744200	LTR/Gypsy	811	-
NC_045808.1	9892544	9894107	LINE/L2	1421	-
NC_045808.1	8933555	8934075	LINE/R2-Hero	3142	-
NC_045808.1	8946870	8947004	LINE/Penelope	1125	-
NC_045808.1	10093155	10093338	LINE/R1	1170	-
NC_045808.1	9833810	9834067	DNA/PiggyBac	443	-
NC_045808.1	10129700	10129841	LINE/R2-Hero	624	-
NC_045808.1	3480914	3481205	LINE/RTE-RTE	491	-
NC_045808.1	8693611	8693753	LINE/Penelope	477	-
NC_045808.1	601919	603555	RC/Helitron	5489	-
NC_045808.1	5308196	5308324	LINE/Penelope	498	-
NC_045808.1	2877101	2877215	LINE/Penelope	443	-
NC_045808.1	3293723	3293827	LINE/Penelope	475	-
NC_045808.1	7291029	7291237	LINE/Penelope	700	-
NC_045808.1	3980309	3982489	LINE/Penelope	4543	-
NC_045808.1	7941587	7941831	Unknown	668	-
NC_045808.1	2284061	2285101	LINE/Penelope	548	-
NC_045808.1	3093605	3094206	DNA/TcMar-Mariner	3605	-
NC_045808.1	4219957	4220272	DNA/Academ-1	686	-
NC_045808.1	913167	913319	LINE/Penelope	896	-
NC_045808.1	2464068	2464189	LINE/Penelope	653	-
NC_045808.1	9674376	9676197	LINE/R2-Hero	2502	-
NC_045808.1	5151998	5152896	LINE/RTE-RTE	1409	-
NC_045808.1	5425600	5425701	LINE/Penelope	668	-
NC_045808.1	750929	751501	Unknown	3935	-
NC_045808.1	284377	284531	Unknown	805	-
NC_045808.1	6680693	6681028	DNA/hAT-Charlie	493	-
NC_045808.1	7703819	7703969	LINE/Penelope	702	-
NC_045808.1	9171989	9172106	LINE/R1	848	-
NC_045808.1	896931	897959	DNA/TcMar-Tc1	9180	-
NC_045808.1	9294143	9294500	DNA/TcMar-Tc1	986	-
NC_045808.1	2616185	2616703	LINE/RTE-BovB	737	-
NC_045808.1	883280	883657	Unknown	3022	-
NC_045808.1	5070601	5070729	LINE/Penelope	672	-
NC_045808.1	1346740	1347310	LINE/L2	627	-
NC_045808.1	320851	320959	LINE/Penelope	733	-
NC_045808.1	1661473	1661658	LINE/R1	678	-
NC_045808.1	2482051	2482250	LINE/R1	460	-
NC_045808.1	8225276	8225398	LINE/Penelope	619	-
NC_045808.1	1663540	1663867	LINE/Penelope	1221	-
NC_045808.1	2685187	2685440	RC/Helitron	657	-
NC_045808.1	8919462	8920081	DNA/TcMar-Tc1	932	-
NC_045808.1	5497165	5497280	LTR	598	-
NC_045808.1	1825909	1826132	LINE/I-Jockey	919	-
NC_045808.1	3818576	3818681	LINE/Penelope	675	-
NC_045808.1	2327695	2328014	Unknown	2088	-
NC_045808.1	9629435	9629653	LINE/Penelope	1326	-
NC_045808.1	8885904	8886554	Unknown	1376	-
NC_045808.1	610851	610998	LINE/Penelope	883	-
NC_045808.1	5594440	5594621	DNA/PiggyBac	413	-
NC_045808.1	6507008	6507781	LINE/Penelope	4495	-
NC_045808.1	3876682	3877482	LINE/R2-Hero	5533	-
NC_045808.1	10581205	10581506	SINE	2469	-
NC_045808.1	730847	731044	LINE/Penelope	947	-
NC_045808.1	6803665	6803977	RC/Helitron	2179	-
NC_045808.1	3086254	3086389	LINE/Penelope	472	-
NC_045808.1	6789602	6789761	LINE/Penelope	574	-
NC_045808.1	8911565	8911763	LTR/Gypsy	894	-
NC_045808.1	1350464	1350580	LTR/Gypsy	484	-
NC_045808.1	4063050	4063185	LINE/Penelope	1055	-
NC_045808.1	5227402	5227971	LINE/R2-Hero	3322	-
NC_045808.1	9912227	9912453	LINE/R2-Hero	1325	-
NC_045808.1	465925	466739	LINE/R2-Hero	5625	-
NC_045808.1	8873348	8873606	LINE/Penelope	1052	-
NC_045808.1	1045731	1045850	LINE/Penelope	799	-
NC_045808.1	7336666	7337987	DNA/TcMar-Tc1	12010	-
NC_045808.1	9932555	9932680	LINE/Penelope	692	-
NC_045808.1	4046177	4046566	Unknown	3323	-
NC_045808.1	6422475	6422845	Unknown	2936	-
NC_045808.1	5316648	5316749	LINE/Penelope	587	-
NC_045808.1	1715255	1715553	SINE	2412	-
NC_045808.1	3256516	3256887	RC/Helitron	2950	-
NC_045808.1	9671713	9672429	DNA/TcMar-Tc1	2276	-
NC_045808.1	7878927	7879071	LINE/Penelope	1280	-
NC_045808.1	9874803	9878097	RC/Helitron	13275	-
NC_045808.1	3183746	3184303	RC/Helitron	3537	-
NC_045808.1	2651766	2652093	LTR	1516	-
NC_045808.1	1986198	1986305	LINE/Penelope	449	-
NC_045808.1	1112599	1112734	LINE/Penelope	438	-
NC_045808.1	9476064	9476238	LTR/Gypsy	731	-
NC_045808.1	5736581	5737076	LINE/RTE-RTE	3447	-
NC_045808.1	9197158	9197357	LINE/RTE-BovB	586	-
NC_045808.1	5506785	5506911	LINE/Penelope	517	-
NC_045808.1	7291522	7292741	DNA/TcMar-Tc1	11161	-
NC_045808.1	3301691	3301887	LTR	525	-
NC_045808.1	2421013	2421535	LINE/Penelope	3143	-
NC_045808.1	9109475	9109647	SINE	1374	-
NC_045808.1	1801220	1801380	Unknown	561	-
NC_045808.1	10538689	10538851	Unknown	480	-
NC_045808.1	10617476	10618231	LINE/R1	996	-
NC_045808.1	742069	743121	LINE/I-Jockey	7037	-
NC_045808.1	9483077	9483974	LINE/L2	7216	-
NC_045808.1	174389	174562	Unknown	853	-
NC_045808.1	874161	874304	LINE/Penelope	720	-
NC_045808.1	8030680	8030800	LTR	425	-
NC_045808.1	1718322	1719642	DNA/TcMar-Tc1	12000	-
NC_045808.1	475316	475550	LINE/R2-Hero	1645	-
NC_045808.1	959764	960772	LINE/R2-Hero	7374	-
NC_045808.1	3067063	3067325	Unknown	1011	-
NC_045808.1	3503299	3503531	DNA/hAT-Charlie	645	-
NC_045808.1	5445763	5447983	LINE/L2	3628	-
NC_045808.1	2131603	2132087	LINE/Penelope	540	-
NC_045808.1	4768011	4768122	LINE/Penelope	420	-
NC_045808.1	8534516	8534627	LINE/Penelope	507	-
NC_045808.1	7377595	7378274	DNA/TcMar-Mariner	917	-
NC_045808.1	3559725	3560239	LINE/R2-Hero	3649	-
NC_045808.1	485450	485769	Unknown	1974	-
NC_045808.1	1640800	1640928	LINE/R2-Hero	839	-
NC_045808.1	518506	518881	Unknown	2999	-
NC_045808.1	339773	339967	Unknown	552	-
NC_045808.1	7118170	7118356	Unknown	488	-
NC_045808.1	7239390	7239686	DNA/TcMar-Tc1	2695	-
NC_045808.1	9211465	9213233	LINE/R2-Hero	3155	-
NC_045808.1	8414885	8415037	LTR	642	-
NC_045808.1	9850041	9851024	RC/Helitron	2159	-
NC_045808.1	8965973	8966361	LTR	1408	-
NC_045808.1	1703191	1703439	LINE/L2	425	-
NC_045808.1	8211563	8211923	LINE/R2-Hero	2698	-
NC_045808.1	332882	333338	LINE/RTE-RTE	2028	-
NC_045808.1	6898649	6898783	LINE/Penelope	867	-
NC_045808.1	554604	554792	LTR	429	-
NC_045808.1	1225115	1225431	RC/Helitron	2239	-
NC_045808.1	785759	786300	LINE/R2-Hero	4226	-
NC_045808.1	6502981	6503546	DNA/TcMar-Mariner	1075	-
NC_045808.1	6436186	6436332	LTR/Gypsy	587	-
NC_045808.1	8862572	8862708	LINE/Penelope	757	-
NC_045808.1	9615345	9615491	LINE/I-Jockey	413	-
NC_045808.1	2485254	2485541	Unknown	880	-
NC_045808.1	3102915	3103096	LINE/Penelope	980	-
NC_045808.1	1909457	1909602	LINE/Penelope	774	-
NC_045808.1	3709717	3709840	LTR	676	-
NC_045808.1	2361483	2361713	DNA/hAT-Charlie	627	-
NC_045808.1	9104472	9104702	Unknown	555	-
NC_045808.1	4717671	4718226	RC/Helitron	2867	-
NC_045808.1	1639551	1639699	Unknown	462	-
NC_045808.1	1826292	1827656	LINE/I-Jockey	4891	-
NC_045808.1	9907326	9907886	LTR/Copia	1102	-
NC_045808.1	2001021	2001317	SINE	2322	-
NC_045808.1	1114098	1114234	LINE/Penelope	959	-
NC_045808.1	838501	838665	LTR/Gypsy	636	-
NC_045808.1	8805256	8805597	Unknown	1613	-
NC_045808.1	5954286	5954396	LINE/R1	435	-
NC_045808.1	8417275	8417443	SINE	821	-
NC_045808.1	8594186	8594476	SINE	2192	-
NC_045808.1	2782367	2783887	LINE/CR1-Zenon	1090	-
NC_045808.1	5192226	5192374	LINE/Penelope	822	-
NC_045808.1	4044764	4044869	LINE/Penelope	650	-
NC_045808.1	187314	187415	LINE/R2-Hero	721	-
NC_045808.1	9179991	9180165	LINE/Penelope	559	-
NC_045808.1	934605	934706	LTR/Gypsy	563	-
NC_045808.1	6657435	6657680	LINE/R2-Hero	1499	-
NC_045808.1	890727	890962	LTR	929	-
NC_045808.1	2683377	2683529	LTR	758	-
NC_045808.1	9841416	9842372	DNA/PiggyBac	1331	-
NC_045808.1	1242366	1242558	LTR/Gypsy	780	-
NC_045808.1	3859524	3859659	LINE/Penelope	586	-
NC_045808.1	500352	500775	LINE/R1	623	-
NC_045808.1	9162839	9162973	Unknown	581	-
NC_045808.1	8374050	8374430	DNA/TcMar-Mariner	3069	-
NC_045808.1	8333243	8333589	LINE/I-Jockey	1076	-
NC_045808.1	1119369	1119550	LTR/Gypsy	726	-
NC_045808.1	8867745	8868457	LINE/Penelope	6314	-
NC_045808.1	2623228	2623483	Unknown	583	-
NC_045808.1	2942478	2943094	LINE/Penelope	1017	-
NC_045808.1	3987123	3987618	LINE/RTE-BovB	606	-
NC_045808.1	505518	505975	LINE/R2-Hero	3129	-
NC_045808.1	4274506	4274733	LINE/Penelope	464	-
NC_045808.1	10621272	10621410	LINE/Penelope	504	-
NC_045808.1	7040596	7040715	LINE/Penelope	573	-
NC_045808.1	5756792	5757074	RC/Helitron	1317	-
NC_045808.1	213368	213539	LINE/R2-Hero	1026	-
NC_045808.1	985350	985455	Unknown	696	-
NC_045808.1	3823855	3824464	DNA	3537	-
NC_045808.1	1083958	1084164	LINE/Penelope	478	-
NC_045808.1	7248266	7248407	LINE/Penelope	811	-
NC_045808.1	8632955	8633087	LINE/Penelope	681	-
NC_045808.1	2485644	2487143	LINE/L2	4240	-
NC_045808.1	9901939	9902274	LTR/Copia	486	-
NC_045808.1	4218685	4218869	LTR/Gypsy	905	-
NC_045808.1	7686403	7686527	LINE/Penelope	802	-
NC_045808.1	1792327	1792547	LINE/Penelope	972	-
NC_045808.1	8173552	8174474	DNA/TcMar-Tc1	4816	-
NC_045808.1	3022017	3022213	LINE/R2-Hero	874	-
NC_045808.1	1639088	1639286	Unknown	592	-
NC_045808.1	10574664	10575018	RC/Helitron	2017	-
NC_045808.1	3850905	3851155	Unknown	526	-
NC_045808.1	5379178	5379305	LINE/Penelope	1086	-
NC_045808.1	973928	974050	LTR	629	-
NC_045808.1	3026834	3026953	LINE/CR1-Zenon	448	-
NC_045808.1	2852060	2852683	LINE/R2-Hero	4423	-
NC_045808.1	3632274	3632397	LINE/Penelope	589	-
NC_045808.1	589226	589413	LINE/RTE-BovB	724	-
NC_045808.1	881458	881730	Unknown	730	-
NC_045808.1	3472548	3472839	LINE/RTE-RTE	491	-
NC_045808.1	8519969	8520164	LINE/L2	599	-
NC_045808.1	4373942	4374086	LINE/R2-Hero	899	-
NC_045808.1	380787	380916	LINE/R2-Hero	989	-
NC_045808.1	2896785	2896980	LTR/Gypsy	906	-
NC_045808.1	1142828	1143080	DNA/TcMar-Tc1	810	-
NC_045808.1	9902606	9903334	LTR/Copia	754	-
NC_045808.1	1466636	1467009	Unknown	2374	-
NC_045808.1	1974061	1974225	LINE/R2-Hero	1109	-
NC_045808.1	8147978	8148276	SINE	2438	-
NC_045808.1	10581659	10581775	LINE/Penelope	512	-
NC_045808.1	10395343	10395893	RC/Helitron	4174	-
NC_045808.1	5932882	5933307	DNA/TcMar-Tc1	1278	-
NC_045808.1	3612501	3612781	Unknown	2427	-
NC_045808.1	5772459	5773101	RC/Helitron	4283	-
NC_045808.1	1011929	1012140	LINE/R2-Hero	1446	-
NC_045808.1	9843392	9843661	DNA/TcMar-Tc1	861	-
NC_045808.1	4779398	4779608	LTR/Gypsy	970	-
NC_045808.1	7496920	7497024	LINE/R1	553	-
NC_045808.1	3578402	3578651	LINE/Penelope	926	-
NC_045808.1	1151611	1151729	Unknown	657	-
NC_045808.1	4965809	4965975	Unknown	501	-
NC_045808.1	9676302	9676491	LTR/Gypsy	890	-
NC_045808.1	4221815	4222149	DNA/TcMar-Mariner	659	-
NC_045808.1	4007468	4007628	LINE/Penelope	414	-
NC_045808.1	999760	1001330	LINE/R2-Hero	961	-
NC_045808.1	1105682	1105923	LTR	1729	-
NC_045808.1	7293313	7293414	LINE/Penelope	432	-
NC_045808.1	289361	289518	LINE/Penelope	752	-
NC_045808.1	975888	976189	SINE	2426	-
NC_045808.1	4794594	4794751	LTR	704	-
NC_045808.1	6685532	6685642	LINE/RTE-RTE	786	-
NC_045808.1	5527784	5529095	DNA/TcMar-Tc1	11891	-
NC_045808.1	2481298	2481770	LINE/R1	799	-
NC_045808.1	453454	453640	LINE/Penelope	409	-
NC_045808.1	10597136	10597421	Unknown	1442	-
NC_045808.1	1929166	1929398	LINE/R2-Hero	1494	-
NC_045808.1	3031405	3031524	LINE/CR1-Zenon	459	-
NC_045808.1	2909038	2910584	LINE/Penelope	14085	-
NC_045808.1	3169960	3170152	LINE/Penelope	1356	-
NC_045808.1	2899863	2900048	LTR/Gypsy	724	-
NC_045808.1	9056179	9056522	DNA	2117	-
NC_045808.1	2399570	2400269	LINE/RTE-BovB	628	-
NC_045808.1	3271904	3272013	LINE/Penelope	865	-
NC_045808.1	8008821	8008941	LINE/Penelope	641	-
NC_045808.1	6533359	6533580	Unknown	852	-
NC_045808.1	6613846	6614130	Unknown	2460	-
NC_045808.1	276152	276324	LINE/I-Jockey	684	-
NC_045808.1	687852	687970	LINE/Penelope	532	-
NC_045808.1	7345026	7345359	Unknown	1222	-
NC_045808.1	988642	988814	RC/Helitron	1291	-
NC_045808.1	885785	885987	LTR/Gypsy	717	-
NC_045808.1	3306356	3306511	LINE/R2-Hero	944	-
NC_045808.1	8199846	8199994	LINE/Penelope	676	-
NC_045808.1	9754628	9754729	LINE/Penelope	505	-
NC_045808.1	9904273	9905377	LTR/Copia	1403	-
NC_045808.1	9285680	9285801	LINE/Penelope	743	-
NC_045808.1	9903599	9904043	LTR/Copia	532	-
NC_045808.1	4315625	4315924	DNA/TcMar-Mariner	2214	-
NC_045808.1	6423688	6425007	LINE/CR1	2877	-
NC_045808.1	6576874	6577013	LINE/Penelope	546	-
NC_045808.1	4241564	4241983	LINE/R1	3440	-
NC_045808.1	3031542	3031733	LTR/Gypsy	664	-
NC_045808.1	1296612	1296906	SINE	2386	-
NC_045808.1	9917604	9918868	LINE/RTE-RTE	1482	-
NC_045808.1	7155312	7155563	Unknown	1928	-
NC_045808.1	6550399	6550659	RC/Helitron	554	-
NC_045808.1	1984740	1984954	LINE/Penelope	562	-
NC_045808.1	1397647	1398309	LINE/Penelope	580	-
NC_045808.1	5692990	5693121	RC/Helitron	423	-
NC_045808.1	10569725	10569846	LINE/Penelope	713	-
NC_045808.1	7064943	7065073	RC/Helitron	499	-
NC_045808.1	4963306	4963588	LINE/Penelope	604	-
NC_045808.1	2786030	2786356	Unknown	2134	-
NC_045808.1	5680228	5680356	LINE/R2-Hero	893	-
NC_045808.1	2697561	2697718	Unknown	1067	-
NC_045808.1	2503513	2503751	LINE/R1	455	-
NC_045808.1	1122768	1122949	LTR/Gypsy	726	-
NC_045808.1	1211496	1211885	DNA/TcMar-Tc1	1061	-
NC_045808.1	9333717	9334015	SINE	2307	-
NC_045808.1	6133669	6133925	Unknown	955	-
NC_045808.1	2474501	2476306	LINE/R2-Hero	6724	-
NC_045808.1	9588783	9589170	LINE/R2-Hero	2648	-
NC_045808.1	4301448	4301734	Unknown	1148	-
NC_045808.1	4080159	4080401	LINE/Penelope	1990	-
NC_045808.1	2334638	2334957	Unknown	2088	-
NC_045808.1	2386736	2387096	RC/Helitron	977	-
NC_045808.1	2601517	2601761	LINE/R2-Hero	1740	-
NC_045808.1	308949	309063	LINE/Penelope	610	-
NC_045808.1	5688884	5689286	RC/Helitron	3050	-
NC_045808.1	10487514	10487636	Unknown	697	-
NC_045808.1	7333887	7334047	RC/Helitron	1074	-
NC_045808.1	4250911	4251133	Unknown	788	-
NC_045808.1	1202475	1204089	LINE/R2-Hero	9425	-
NC_045808.1	579225	579526	SINE	2401	-
NC_045808.1	2888244	2888379	LINE/Penelope	501	-
NC_045808.1	7812172	7812285	LTR	784	-
NC_045808.1	9816054	9816480	LINE/Penelope	426	-
NC_045808.1	3918738	3918871	LINE/Penelope	581	-
NC_045808.1	6081877	6082272	RC/Helitron	715	-
NC_045808.1	2584649	2585418	LINE/Penelope	1064	-
NC_045808.1	4016472	4017071	Unknown	3974	-
NC_045808.1	1786815	1786987	LINE/CR1	1081	-
NC_045808.1	2312042	2312376	LINE/R2-Hero	2064	-
NC_045808.1	5901838	5902141	LINE/Penelope	653	-
NC_045808.1	5523225	5523516	LINE/Penelope	643	-
NC_045808.1	7034479	7034589	LINE/Penelope	661	-
NC_045808.1	1067877	1067979	LINE/Penelope	514	-
NC_045808.1	2574914	2575208	LINE/Penelope	1513	-
NC_045808.1	7060293	7060560	SINE	1807	-
NC_045808.1	795010	795385	Unknown	3073	-
NC_045808.1	3308822	3309119	Unknown	1450	-
NC_045808.1	4077105	4077416	Unknown	631	-
NC_045808.1	9587501	9587977	RC/Helitron	2920	-
NC_045808.1	2309930	2310079	DNA/TcMar-Mariner	473	-
NC_045808.1	4031722	4032192	LINE/R2-Hero	2955	-
NC_045808.1	530758	531485	LINE/R2-Hero	5214	-
NC_045808.1	2279798	2280837	LINE/Penelope	548	-
NC_045808.1	5688486	5688768	Unknown	1066	-
NC_045808.1	1097224	1097452	LINE/Penelope	548	-
NC_045808.1	3818500	3818672	Unknown	415	-
NC_045808.1	5897137	5897264	LINE/Penelope	632	-
NC_045808.1	4648084	4648315	RC/Helitron	506	-
NC_045808.1	652902	653727	LINE/R1	614	-
NC_045808.1	1390594	1390742	LINE/Penelope	834	-
NC_045808.1	4625589	4626204	RC/Helitron	4668	-
NC_045808.1	1736742	1737631	LINE/R2-Hero	5792	-
NC_045808.1	1157346	1157658	Unknown	859	-
NC_045808.1	8758131	8758357	LINE/Penelope	716	-
NC_045808.1	300751	300873	LINE/Penelope	718	-
NC_045808.1	3475581	3476044	LINE/RTE-RTE	1323	-
NC_045808.1	6747898	6748092	Unknown	631	-
NC_045808.1	1992761	1992915	LINE/Penelope	743	-
NC_045808.1	9848807	9849591	LTR/Copia	734	-
NC_045808.1	3046013	3046162	LTR	693	-
NC_045808.1	1998451	1998623	DNA/Academ-1	413	-
NC_045808.1	8888270	8888395	SINE	546	-
NC_045808.1	6083221	6084131	Unknown	4021	-
NC_045808.1	2970361	2970477	LINE/Penelope	1031	-
NC_045808.1	6522452	6522680	LINE/Penelope	611	-
NC_045808.1	7316681	7316893	LINE/CR1	600	-
NC_045808.1	10092080	10092423	LINE/RTE-RTE	689	-
NC_045808.1	7027234	7027433	Unknown	492	-
NC_045808.1	189661	189773	LINE/Penelope	748	-
NC_045808.1	10594104	10594294	LINE/Penelope	1392	-
NC_045808.1	6615791	6615927	LINE/Penelope	775	-
NC_045808.1	3026971	3027154	LTR/Gypsy	791	-
NC_045808.1	6386851	6387098	SINE	2044	-
NC_045808.1	1867107	1867315	RC/Helitron	1076	-
NC_045808.1	4137268	4137919	LINE/R2-Hero	4502	-
NC_045808.1	1478053	1478732	RC/Helitron	4791	-
NC_045808.1	1492879	1493193	LINE/R2-Hero	1125	-
NC_045808.1	1769061	1769261	LTR/Gypsy	703	-
NC_045808.1	2600355	2601522	LINE/Penelope	550	-
NC_045808.1	9885753	9886431	RC/Helitron	544	-
NC_045808.1	1638282	1638419	Unknown	641	-
NC_045808.1	3735205	3735812	RC/Helitron	4394	-
NC_045808.1	9909737	9912162	LINE/L2	17265	-
NC_045808.1	1395443	1395652	SINE	1468	-
NC_045808.1	15749	15908	Unknown	1048	-
NC_045808.1	2925365	2925490	LINE/Penelope	434	-
NC_045808.1	8519195	8519388	LTR/Gypsy	823	-
NC_045808.1	2011042	2011204	LTR	561	-
NC_045808.1	5115910	5116024	LINE/Penelope	780	-
NC_045808.1	10186251	10186390	LINE/R2-Hero	963	-
NC_045808.1	9055305	9055420	LINE/Penelope	502	-
NC_045808.1	1043633	1043815	Unknown	1004	-
NC_045808.1	9160334	9160523	LTR/Gypsy	891	-
NC_045808.1	5511411	5511634	LINE/Penelope	515	-
NC_045808.1	4222148	4222592	Unknown	2439	-
NC_045808.1	970838	971016	LTR/Gypsy	775	-
NC_045808.1	5417601	5417774	LINE/R2-Hero	1246	-
NC_045808.1	5477567	5477732	LINE/Penelope	446	-
NC_045808.1	5931371	5931507	Unknown	728	-
NC_045808.1	2195130	2195248	LINE/Penelope	1036	-
NC_045808.1	820521	820715	LTR/Gypsy	983	-
NC_045808.1	6346456	6346603	LINE/Penelope	882	-
NC_045808.1	2790177	2790357	Unknown	586	-
NC_045808.1	980575	980869	SINE	2001	-
NC_045808.1	5757256	5757483	RC/Helitron	1476	-
NC_045808.1	5200498	5200616	LTR/Gypsy	465	-
NC_045808.1	3091981	3092711	DNA/TcMar-Mariner	1503	-
NC_045808.1	5962748	5964148	LINE/Penelope	12742	-
NC_045808.1	1640648	1640766	LTR/Gypsy	628	-
NC_045808.1	9308254	9308420	LINE/I-Jockey	420	-
NC_045808.1	3978611	3978953	LINE/R2-Hero	2362	-
NC_045808.1	8818604	8818895	LINE/R2-Hero	2034	-
NC_045808.1	10278444	10278692	LINE/R2-Hero	1430	-
NC_045808.1	502485	502885	LINE/R1	593	-
NC_045808.1	6616345	6616629	LINE/RTE-RTE	1770	-
NC_045808.1	1825326	1825837	Unknown	2495	-
NC_045808.1	1304684	1305607	DNA/TcMar-Tc1	8350	-
NC_045808.1	1069055	1069280	SINE	1306	-
NC_045808.1	1467126	1467327	LTR/Gypsy	927	-
NC_045808.1	3654124	3654322	Unknown	420	-
NC_045808.1	8443771	8443876	SINE	754	-
NC_045808.1	6254486	6254941	LINE/R2-Hero	3184	-
NC_045808.1	2570126	2570354	RC/Helitron	988	-
NC_045808.1	10310962	10311099	LINE/Penelope	772	-
NC_045808.1	995741	996921	LINE/R2-Hero	917	-
NC_045808.1	8628314	8628425	LINE/Penelope	595	-
NC_045808.1	1144007	1144125	Unknown	657	-
NC_045808.1	2121297	2121602	LINE/Penelope	492	-
NC_045808.1	5936421	5937460	Unknown	3731	-
NC_045808.1	905738	905895	LINE/R2-Hero	1025	-
NC_045808.1	2788262	2789774	DNA/TcMar-Tc1	13852	-
NC_045808.1	1169454	1169671	LINE/RTE-RTE	808	-
NC_045808.1	7269142	7269288	RC/Helitron	528	-
NC_045808.1	2657241	2657416	Unknown	431	-
NC_045808.1	2581561	2582555	RC/Helitron	3820	-
NC_045808.1	1085977	1086323	LINE/R1	432	-
NC_045808.1	1201513	1201682	LINE/L2	446	-
NC_045808.1	3291309	3291413	LINE/Penelope	538	-
NC_045808.1	3104610	3104775	LINE/Penelope	738	-
NC_045808.1	2366800	2367095	SINE	2272	-
NC_045808.1	4939910	4940116	DNA/hAT-Charlie	411	-
NC_045808.1	4805	4999	LINE/R2-Hero	1183	-
NC_045808.1	4092202	4092589	Unknown	3236	-
NC_045808.1	5616346	5616637	Unknown	1800	-
NC_045808.1	3974548	3974989	Unknown	3655	-
NC_045808.1	1138969	1140614	LINE/Penelope	14384	-
NC_045808.1	1212059	1212481	LINE/R2-Hero	2947	-
NC_045808.1	9058181	9058472	SINE	1871	-
NC_045808.1	2490318	2491252	RC/Helitron	3837	-
NC_045808.1	3014910	3015076	LTR/Gypsy	604	-
NC_045808.1	2484991	2485261	LINE/L2	548	-
NC_045808.1	3179951	3180508	RC/Helitron	3537	-
NC_045808.1	185545	186836	LINE/I-Jockey	2064	-
NC_045808.1	1623519	1623662	LINE/Penelope	1009	-
NC_045808.1	8170462	8170612	LTR	628	-
NC_045808.1	3187752	3188606	LINE/R2-Hero	4681	-
NC_045808.1	6325837	6325971	LINE/Penelope	847	-
NC_045808.1	2187592	2187704	LINE/R2-Hero	470	-
NC_045808.1	9908343	9908821	LINE/R1	651	-
NC_045808.1	10115154	10115453	Unknown	1316	-
NC_045808.1	398973	399243	LINE/Penelope	612	-
NC_045808.1	2138624	2138847	Unknown	449	-
NC_045808.1	10303700	10303825	LINE/Penelope	608	-
NC_045808.1	1090368	1090701	Unknown	985	-
NC_045808.1	899790	902170	LINE/RTE-BovB	21002	-
NC_045808.1	6454289	6454435	LINE/Penelope	899	-
NC_045808.1	5523587	5524250	DNA/TcMar-Tc1	1792	-
NC_045808.1	4590842	4591080	DNA/hAT-Charlie	440	-
NC_045808.1	2662943	2663167	Unknown	493	-
NC_045808.1	6460841	6462621	Unknown	8526	-
NC_045808.1	4063187	4063438	LINE/CR1-Zenon	490	-
NC_045808.1	9974	10609	DNA/TcMar-Tc1	5817	-
NC_045808.1	1293853	1293954	RC/Helitron	536	-
NC_045808.1	3877668	3877954	Unknown	1694	-
NC_045808.1	5594005	5594367	DNA/TcMar-Tc1	885	-
NC_045808.1	6524753	6524980	LINE/Penelope	651	-
NC_045808.1	9052072	9052788	LINE/Proto2	1878	-
NC_045808.1	5149071	5149964	LINE/RTE-RTE	1358	-
NC_045808.1	4546346	4546493	LINE/Penelope	931	-
NC_045808.1	10585780	10586158	LINE/Penelope	2597	-
NC_045808.1	10179158	10179515	LINE/R2-Hero	2616	-
NC_045808.1	1886149	1886260	LINE/Penelope	989	-
NC_045808.1	7301011	7301231	LINE/Penelope	1402	-
NC_045808.1	749106	749609	LINE/R1	1643	-
NC_045808.1	1539128	1539341	LTR	606	-
NC_045808.1	475785	476554	LINE/R2-Hero	1505	-
NC_045808.1	9919626	9921338	LTR/Gypsy	1745	-
NC_045808.1	4499057	4499232	LINE/Penelope	785	-
NC_045808.1	8154820	8155157	Unknown	689	-
NC_045808.1	9246082	9246631	LINE/R2-Hero	4046	-
NC_045808.1	3678448	3678586	Unknown	654	-
NC_045808.1	9206466	9206581	LINE/Penelope	475	-
NC_045808.1	4221451	4221775	DNA/Academ-1	623	-
NC_045808.1	2670908	2671097	Unknown	1361	-
NC_045808.1	6538228	6538426	LINE/Penelope	981	-
NC_045808.1	3672620	3672743	Unknown	612	-
NC_045808.1	9904089	9904197	DNA/TcMar-Tc1	582	-
NC_045808.1	310409	310517	LINE/Penelope	733	-
NC_045808.1	7281981	7283635	LINE/I-Jockey	1365	-
NC_045808.1	9462213	9462356	LINE/Penelope	783	-
NC_045808.1	1679545	1679740	LINE/CR1-Zenon	549	-
NC_045808.1	9053185	9053299	LINE/Proto2	433	-
NC_045808.1	6398100	6398211	LINE/Penelope	580	-
NC_045808.1	9834647	9835547	DNA/PiggyBac	884	-
NC_045808.1	8381604	8381951	LINE/R2-Hero	2646	-
NC_045808.1	9927084	9927330	Unknown	1991	-
NC_045808.1	8535219	8535547	Unknown	2029	-
NC_045808.1	315781	316046	Unknown	1072	-
NC_045808.1	8878352	8878559	LINE/RTE-RTE	678	-
NC_045808.1	7689766	7689898	LINE/Penelope	613	-
NC_045808.1	6478810	6479224	SINE	1637	-
NC_045808.1	1076397	1077003	Unknown	5185	-
NC_045808.1	1281697	1282163	LINE/Penelope	918	-
NC_045808.1	1796513	1796649	LINE/RTE-RTE	899	-
NC_045808.1	8330710	8331061	LINE/I-Jockey	1023	-
NC_045808.1	8961291	8961608	Unknown	2223	-
NC_045808.1	3280249	3280413	Unknown	529	-
NC_045808.1	3008621	3008737	LINE/R2-Hero	553	-
NC_045808.1	4088194	4088559	Unknown	2974	-
NC_045808.1	8386562	8386982	LINE/R2-Hero	2427	-
NC_045808.1	9913213	9914535	DNA/TcMar-Tc1	12010	-
NC_045808.1	7317233	7317406	LINE/R2-Hero	1381	-
NC_045808.1	9894449	9895338	LINE/RTE-BovB	3676	-
NC_045808.1	925647	925961	LINE/Penelope	580	-
NC_045808.1	4005947	4006076	LINE/R2-Hero	860	-
NC_045808.1	1351457	1352419	LINE/L2	638	-
NC_045808.1	5153864	5154057	LTR/Gypsy	1017	-
NC_045808.1	10604659	10605980	DNA/TcMar-Tc1	12020	-
NC_045808.1	7588594	7588985	RC/Helitron	432	-
NC_045808.1	8455229	8455439	SINE	1473	-
NC_045808.1	769034	769217	Unknown	1442	-
NC_045808.1	7123757	7125404	LINE/R2-Hero	5179	-
NC_045808.1	339869	339975	LINE/Penelope	639	-
NC_045808.1	3479138	3480762	LINE/RTE-RTE	3362	-
NC_045808.1	4237353	4237520	LINE/I-Jockey	957	-
NC_045808.1	3699836	3699973	SINE	798	-
NC_045808.1	910382	910496	LTR/Gypsy	627	-
NC_045808.1	7155877	7156098	Unknown	1264	-
NC_045808.1	2153017	2153203	LTR/Gypsy	808	-
NC_045808.1	3935058	3935379	DNA/hAT-Ac	441	-
NC_045808.1	4854786	4854970	RC/Helitron	631	-
NC_045808.1	319391	319505	LINE/Penelope	610	-
NC_045808.1	7409724	7410295	RC/Helitron	4109	-
NC_045808.1	1035664	1035968	LINE/Penelope	1737	-
NC_045808.1	2155404	2155512	LTR/Gypsy	641	-
NC_045808.1	8142297	8142442	LINE/Penelope	911	-
NC_045808.1	1038174	1038755	LINE/I-Jockey	773	-
NC_045808.1	2906873	2907303	DNA/hAT-Charlie	569	-
NC_045808.1	5515729	5515864	LINE/Penelope	815	-
NC_045808.1	3264133	3264301	LTR/Gypsy	913	-
NC_045808.1	2187169	2187288	LINE/Penelope	513	-
NC_045808.1	7118531	7118677	RC/Helitron	468	-
NC_045808.1	2253095	2253244	LINE/Penelope	939	-
NC_045808.1	4695230	4695444	LINE/I-Jockey	1202	-
NC_045808.1	7245599	7246041	LINE/R2-Hero	1554	-
NC_045808.1	1013615	1013845	LINE/Penelope	702	-
NC_045808.1	2096304	2096530	Unknown	419	-
NC_045808.1	2084967	2085146	Unknown	526	-
NC_045808.1	751701	751866	LTR/Gypsy	682	-
NC_045808.1	2566032	2566485	RC/Helitron	467	-
NC_045808.1	1004469	1004640	LTR/Gypsy	763	-
NC_045808.1	5376364	5376666	LINE/R2-Hero	2121	-
NC_045808.1	8185236	8185581	SINE	2172	-
NC_045808.1	352167	353801	LINE/R2-Hero	13316	-
NC_045808.1	474709	475309	LINE/I-Jockey	793	-
NC_045808.1	7306902	7307109	LTR/Gypsy	942	-
NC_045808.1	5955730	5956947	LTR/Gypsy	504	-
NC_045808.1	2083062	2083201	LINE/Penelope	625	-
NC_045808.1	2680659	2680928	Unknown	1127	-
NC_045808.1	1767316	1767422	LINE/Penelope	662	-
NC_045808.1	1104413	1104532	LINE/R2-Hero	968	-
NC_045808.1	31401	31637	LINE/Penelope	1105	-
NC_045808.1	2778427	2778855	RC/Helitron	2887	-
NC_045808.1	6470603	6470935	RC/Helitron	2348	-
NC_045808.1	6801354	6801576	LINE/Penelope	679	-
NC_045808.1	5333679	5333780	LINE/Penelope	587	-
NC_045808.1	1877249	1877583	RC/Helitron	785	-
NC_045808.1	9676516	9676753	LINE/R2-Hero	1240	-
NC_045808.1	10140946	10141235	SINE	1899	-
NC_045808.1	2248241	2248383	Unknown	406	-
NC_045808.1	1824879	1825327	LINE/I-Jockey	1941	-
NC_045808.1	4173314	4173494	LINE/R2-Hero	981	-
NC_045808.1	9914991	9916159	LINE/RTE-RTE	1392	-
NC_045808.1	8316958	8317602	LINE/Penelope	674	-
NC_045808.1	1196341	1196714	Unknown	2094	-
NC_045808.1	1885075	1885291	LINE/Penelope	761	-
NC_045808.1	5930490	5930593	LINE/Penelope	895	-
NC_045808.1	2688925	2689085	LINE/Penelope	688	-
NC_045808.1	2002311	2002483	DNA/Academ-1	413	-
NC_045808.1	6761235	6761339	LTR	784	-
NC_045808.1	10539890	10540008	LTR/Gypsy	528	-
NC_045808.1	9105145	9106138	RC/Helitron	1176	-
NC_045808.1	1482386	1483067	Unknown	4616	-
NC_045808.1	4695743	4695955	LINE/I-Jockey	1123	-
NC_045808.1	5744146	5744290	LINE/Penelope	639	-
NC_045808.1	806796	807122	Unknown	1246	-
NC_045808.1	6931117	6931463	DNA/TcMar-Tc1	991	-
NC_045808.1	6428934	6430246	LINE/CR1	2801	-
NC_045808.1	1109484	1109813	Unknown	1531	-
NC_045809.1	979731	980226	DNA/TcMar-Mariner	778	+
NC_045809.1	3592846	3593337	LINE/R2-Hero	3446	+
NC_045809.1	2449221	2449396	LINE/R1	968	+
NC_045809.1	1138697	1139073	Unknown	630	+
NC_045809.1	6997595	6997995	LINE/CR1-Zenon	659	+
NC_045809.1	6913661	6913926	LINE/Penelope	466	+
NC_045809.1	8706137	8706478	Unknown	1613	+
NC_045809.1	897212	897407	LTR/Gypsy	833	+
NC_045809.1	9249137	9249292	DNA/TcMar-Mariner	485	+
NC_045809.1	9646198	9646502	Unknown	2021	+
NC_045809.1	4015549	4015831	Unknown	1261	+
NC_045809.1	2734039	2734398	RC/Helitron	1358	+
NC_045809.1	8850573	8850695	LINE/Penelope	995	+
NC_045809.1	9831625	9831755	LINE/Penelope	470	+
NC_045809.1	2551807	2552104	Simple_repeat	1283	+
NC_045809.1	6187599	6187786	LINE/R2-Hero	1367	+
NC_045809.1	4497438	4497711	LINE/R2-Hero	2363	+
NC_045809.1	7364236	7365068	LINE/Penelope	1759	+
NC_045809.1	1983011	1983213	DNA	1580	+
NC_045809.1	1036338	1037401	LINE/R2-Hero	8085	+
NC_045809.1	5470984	5471177	LTR/Gypsy	838	+
NC_045809.1	9500037	9500307	DNA/TcMar-Mariner	883	+
NC_045809.1	4629311	4629545	LTR	811	+
NC_045809.1	1324572	1324678	RC/Helitron	514	+
NC_045809.1	2447239	2447540	LTR	1713	+
NC_045809.1	4921787	4922400	LINE/CR1	1239	+
NC_045809.1	4079200	4079350	LINE/Penelope	999	+
NC_045809.1	8696704	8697029	Unknown	993	+
NC_045809.1	9909390	9909496	Unknown	471	+
NC_045809.1	3966297	3967949	LINE/R2-Hero	5007	+
NC_045809.1	4554378	4555789	LINE/RTE-RTE	1468	+
NC_045809.1	6302429	6302868	LINE/R2-Hero	2551	+
NC_045809.1	2835455	2836493	DNA/TcMar-Tc1	9393	+
NC_045809.1	4721021	4721203	LINE/R2-Hero	1190	+
NC_045809.1	5771606	5771875	Simple_repeat	813	+
NC_045809.1	5439814	5439965	LINE/Penelope	779	+
NC_045809.1	2729347	2729838	RC/Helitron	3479	+
NC_045809.1	7164158	7164259	LTR	714	+
NC_045809.1	9657877	9658903	DNA/TcMar-Tc1	3314	+
NC_045809.1	8383193	8383525	Unknown	2503	+
NC_045809.1	7557326	7557439	LINE/Penelope	563	+
NC_045809.1	3157737	3158008	Unknown	987	+
NC_045809.1	2149968	2150071	LTR/Gypsy	448	+
NC_045809.1	4856151	4857482	LINE/Dong-R4	1180	+
NC_045809.1	8962045	8962344	SINE	2281	+
NC_045809.1	6686189	6686302	LINE/RTE-BovB	592	+
NC_045809.1	2859748	2859997	Unknown	748	+
NC_045809.1	6157249	6157430	LTR/Gypsy	900	+
NC_045809.1	5022289	5022549	LINE/Penelope	1299	+
NC_045809.1	3518484	3518740	Unknown	1934	+
NC_045809.1	1515109	1515245	LINE/CR1-Zenon	408	+
NC_045809.1	8819777	8819899	LTR	669	+
NC_045809.1	3886812	3886931	Unknown	599	+
NC_045809.1	3882875	3883069	LINE/Penelope	1140	+
NC_045809.1	1225673	1225814	Unknown	447	+
NC_045809.1	6887036	6888628	LINE/R1	1371	+
NC_045809.1	7028179	7028295	LTR	638	+
NC_045809.1	547665	547859	LTR/Gypsy	982	+
NC_045809.1	7386237	7386344	Unknown	663	+
NC_045809.1	3358280	3358393	RC/Helitron	703	+
NC_045809.1	2347316	2347585	Unknown	722	+
NC_045809.1	3646091	3646637	LINE/Penelope	2583	+
NC_045809.1	9130129	9130294	LINE/Penelope	1052	+
NC_045809.1	9864928	9865066	Unknown	630	+
NC_045809.1	9494743	9496586	LINE/R2-Hero	11051	+
NC_045809.1	10047773	10048121	LINE/R2-Hero	2255	+
NC_045809.1	3132118	3132301	LINE/R2-Hero	1200	+
NC_045809.1	4132459	4132577	DNA/Zator	559	+
NC_045809.1	3307975	3308089	LINE/Penelope	530	+
NC_045809.1	3833846	3835301	LTR/Gypsy	2084	+
NC_045809.1	4310163	4310369	LTR/Gypsy	602	+
NC_045809.1	2387661	2387787	LINE/CR1-Zenon	426	+
NC_045809.1	2308701	2308931	Simple_repeat	840	+
NC_045809.1	6625271	6625447	LINE/R2-Hero	1196	+
NC_045809.1	1533679	1533855	RC/Helitron	1060	+
NC_045809.1	5101418	5102729	DNA/TcMar-Tc1	11934	+
NC_045809.1	6707272	6707373	Unknown	586	+
NC_045809.1	3712391	3712960	DNA	3519	+
NC_045809.1	1530924	1531150	DNA/TcMar-Tc1	912	+
NC_045809.1	696463	696579	DNA/TcMar-Mariner	517	+
NC_045809.1	8683885	8684167	Unknown	696	+
NC_045809.1	2749373	2749487	LINE/Penelope	481	+
NC_045809.1	2377895	2378033	LINE/RTE-BovB	1099	+
NC_045809.1	6620334	6620588	LTR	767	+
NC_045809.1	2839561	2839675	LINE/Penelope	630	+
NC_045809.1	45440	45575	LINE/R2-Hero	980	+
NC_045809.1	5095155	5095437	RC/Helitron	411	+
NC_045809.1	7790612	7790972	Unknown	1640	+
NC_045809.1	658186	658629	DNA/TcMar-Tc1	555	+
NC_045809.1	8293181	8293324	LINE/Penelope	655	+
NC_045809.1	4889216	4889528	DNA/hAT-Ac	1569	+
NC_045809.1	903731	904431	DNA/TcMar-Mariner	1561	+
NC_045809.1	527681	527793	Unknown	561	+
NC_045809.1	9737111	9737221	LTR/Gypsy	439	+
NC_045809.1	899414	899698	LINE/Penelope	535	+
NC_045809.1	1354444	1355038	RC/Helitron	4135	+
NC_045809.1	5594028	5594353	RC/Helitron	2475	+
NC_045809.1	9375589	9375760	LINE/R2-Hero	1261	+
NC_045809.1	10139371	10139516	Unknown	496	+
NC_045809.1	2829331	2829569	LTR	764	+
NC_045809.1	1512092	1514469	LINE/RTE-RTE	7004	+
NC_045809.1	1469885	1470099	Unknown	551	+
NC_045809.1	7169044	7169199	LINE/Penelope	928	+
NC_045809.1	3117663	3117965	SINE	2322	+
NC_045809.1	9493078	9493759	DNA/hAT-Tip100	697	+
NC_045809.1	5578576	5580282	LINE/Penelope	14533	+
NC_045809.1	8669558	8669758	LINE/Penelope	447	+
NC_045809.1	7540128	7540299	LINE/R2-Hero	783	+
NC_045809.1	8049524	8050105	LINE/R2-Hero	2820	+
NC_045809.1	4405242	4405667	Unknown	957	+
NC_045809.1	1065929	1067360	LINE/R2-Hero	1011	+
NC_045809.1	3529280	3529584	SINE	2414	+
NC_045809.1	3234988	3235105	LTR	554	+
NC_045809.1	3832401	3833839	LTR/Gypsy	1683	+
NC_045809.1	4351466	4351576	LTR/Gypsy	532	+
NC_045809.1	1535131	1535703	RC/Helitron	3992	+
NC_045809.1	8644996	8645145	LTR	625	+
NC_045809.1	8838691	8838817	LINE/Penelope	531	+
NC_045809.1	4485831	4486147	LINE/Penelope	686	+
NC_045809.1	7476691	7476961	DNA/CMC-Chapaev-3	589	+
NC_045809.1	2847052	2847587	LINE/R2-Hero	4665	+
NC_045809.1	3632745	3632924	LTR/Gypsy	873	+
NC_045809.1	3680153	3680359	LTR/Gypsy	959	+
NC_045809.1	5222978	5223202	LINE/Penelope	507	+
NC_045809.1	4113782	4114041	Unknown	647	+
NC_045809.1	8806269	8807360	LINE/R2-Hero	7434	+
NC_045809.1	4569784	4571061	Unknown	8425	+
NC_045809.1	8955842	8956426	LINE/Penelope	1545	+
NC_045809.1	6166644	6166777	LINE/Penelope	862	+
NC_045809.1	5853789	5853904	LTR	569	+
NC_045809.1	10433230	10433375	Unknown	517	+
NC_045809.1	1965540	1965976	LINE/I-Jockey	2598	+
NC_045809.1	7427905	7428211	RC/Helitron	2174	+
NC_045809.1	6277381	6277682	SINE	2483	+
NC_045809.1	265264	266356	DNA/TcMar-Mariner	1905	+
NC_045809.1	8000072	8000718	Unknown	4367	+
NC_045809.1	7458344	7458492	DNA/TcMar-Tc1	678	+
NC_045809.1	6707155	6707272	RC/Helitron	621	+
NC_045809.1	97185	97401	LTR/Gypsy	914	+
NC_045809.1	2450222	2450561	Unknown	1183	+
NC_045809.1	2723559	2723721	LINE/Penelope	519	+
NC_045809.1	3667833	3668230	LINE/R2-Hero	2273	+
NC_045809.1	7391519	7391876	Unknown	2707	+
NC_045809.1	3006104	3006338	SINE	1803	+
NC_045809.1	4888515	4888618	LINE/Penelope	647	+
NC_045809.1	3419993	3420457	LINE/L2	4018	+
NC_045809.1	9984471	9984593	LINE/Penelope	705	+
NC_045809.1	7705902	7706241	Unknown	1545	+
NC_045809.1	7898059	7899366	RC/Helitron	3093	+
NC_045809.1	1789821	1789964	LINE/I-Jockey	558	+
NC_045809.1	8155347	8155803	RC/Helitron	3365	+
NC_045809.1	9195188	9196453	RC/Helitron	6718	+
NC_045809.1	4922454	4923243	LINE/CR1-Zenon	1235	+
NC_045809.1	1936301	1936838	LINE/Penelope	1678	+
NC_045809.1	75174	75329	LINE/Penelope	544	+
NC_045809.1	9966179	9966409	LINE/Penelope	596	+
NC_045809.1	8562997	8563645	LINE/R2-Hero	4182	+
NC_045809.1	9433316	9433439	LINE/R2-Hero	732	+
NC_045809.1	8798170	8798345	LTR/Gypsy	647	+
NC_045809.1	9544453	9544765	Unknown	1359	+
NC_045809.1	4888235	4888338	Unknown	402	+
NC_045809.1	3711149	3711961	RC/Helitron	1132	+
NC_045809.1	5953094	5953318	RC/Helitron	463	+
NC_045809.1	3368696	3368889	RC/Helitron	501	+
NC_045809.1	4823858	4824157	RC/Helitron	1039	+
NC_045809.1	80135	80406	DNA	635	+
NC_045809.1	2361428	2361557	LINE/Penelope	699	+
NC_045809.1	5605877	5607135	LINE/Penelope	5593	+
NC_045809.1	5984281	5984455	LINE/L2	1008	+
NC_045809.1	6791854	6792119	Unknown	1676	+
NC_045809.1	8877645	8878187	LINE/CR1	1795	+
NC_045809.1	672584	672721	Unknown	802	+
NC_045809.1	1822489	1823374	LINE/Penelope	2933	+
NC_045809.1	6850776	6851005	LTR/Gypsy	939	+
NC_045809.1	3610028	3611247	DNA/TcMar-Mariner	8004	+
NC_045809.1	3115652	3115806	Unknown	468	+
NC_045809.1	4834518	4835464	DNA/TcMar-Mariner	2590	+
NC_045809.1	4838610	4839124	LINE/R2-Hero	2447	+
NC_045809.1	2773698	2774271	LINE/RTE-BovB	1799	+
NC_045809.1	1702888	1703005	LINE/Penelope	646	+
NC_045809.1	4658304	4658592	Unknown	700	+
NC_045809.1	8737180	8737334	LTR/Gypsy	630	+
NC_045809.1	561595	562584	LINE/R2-Hero	1884	+
NC_045809.1	7960146	7961001	LINE/R2-Hero	5155	+
NC_045809.1	4559595	4559801	Unknown	1144	+
NC_045809.1	2822740	2823119	Unknown	3056	+
NC_045809.1	6209674	6209822	LINE/Penelope	863	+
NC_045809.1	4775447	4775693	LINE/Penelope	624	+
NC_045809.1	7281659	7282002	Unknown	2165	+
NC_045809.1	7522275	7522423	LINE/Penelope	475	+
NC_045809.1	2486721	2486951	Unknown	948	+
NC_045809.1	533022	533317	LINE/R2-Hero	1401	+
NC_045809.1	3511453	3511660	LTR/Gypsy	963	+
NC_045809.1	2825553	2825654	LTR	736	+
NC_045809.1	3365568	3366157	LINE/R2-Hero	4066	+
NC_045809.1	5963044	5963153	LINE/Penelope	432	+
NC_045809.1	3382631	3382868	LTR	1891	+
NC_045809.1	7373459	7373617	Unknown	518	+
NC_045809.1	8816368	8816581	LTR/Gypsy	925	+
NC_045809.1	2390305	2390549	LINE/I-Jockey	509	+
NC_045809.1	2473851	2473959	LINE/Penelope	594	+
NC_045809.1	3083972	3084827	LINE/Penelope	756	+
NC_045809.1	4906197	4906545	Unknown	715	+
NC_045809.1	1766009	1766141	Unknown	603	+
NC_045809.1	4251246	4251633	LINE/Proto2	750	+
NC_045809.1	629150	629349	LTR/Gypsy	963	+
NC_045809.1	7983715	7983995	SINE	1420	+
NC_045809.1	4345541	4345958	LINE/R2-Hero	1404	+
NC_045809.1	2770976	2771093	Unknown	619	+
NC_045809.1	6965751	6966252	LINE/CR1	858	+
NC_045809.1	3502389	3502523	LINE/Penelope	729	+
NC_045809.1	9044866	9045659	DNA/TcMar-Mariner	845	+
NC_045809.1	3642505	3643122	LINE/Penelope	2753	+
NC_045809.1	8166676	8166974	LTR	1062	+
NC_045809.1	1470815	1471108	SINE	2466	+
NC_045809.1	4245073	4245329	DNA/hAT-Charlie	673	+
NC_045809.1	3522888	3523085	LTR/Gypsy	821	+
NC_045809.1	2845362	2845522	Unknown	1165	+
NC_045809.1	1510198	1510482	LINE/CR1-Zenon	428	+
NC_045809.1	874216	874429	RC/Helitron	592	+
NC_045809.1	936614	936787	Unknown	632	+
NC_045809.1	9377545	9378066	LINE/RTE-BovB	1026	+
NC_045809.1	6824796	6825226	LINE/R2-Hero	3186	+
NC_045809.1	3519768	3519936	LTR/Gypsy	798	+
NC_045809.1	5982871	5983052	LINE/Penelope	557	+
NC_045809.1	8395102	8395213	LTR	425	+
NC_045809.1	3390406	3390668	Unknown	592	+
NC_045809.1	93193	93335	DNA/hAT-Ac	644	+
NC_045809.1	10346986	10347132	RC/Helitron	570	+
NC_045809.1	4855435	4855710	LINE/Dong-R4	1100	+
NC_045809.1	7413396	7413551	LINE/RTE-RTE	941	+
NC_045809.1	1799570	1799917	LINE/Penelope	1396	+
NC_045809.1	8593942	8594282	DNA/TcMar-Pogo	436	+
NC_045809.1	8582748	8582972	LTR/Gypsy	1004	+
NC_045809.1	7900978	7901167	LTR/Gypsy	999	+
NC_045809.1	881547	881664	LINE/Penelope	409	+
NC_045809.1	3555639	3555822	LTR/Gypsy	985	+
NC_045809.1	3382915	3383016	LINE/Penelope	503	+
NC_045809.1	5626141	5626634	LINE/Penelope	4395	+
NC_045809.1	7901169	7901855	RC/Helitron	4073	+
NC_045809.1	185979	186117	LINE/Penelope	451	+
NC_045809.1	4566615	4567436	RC/Helitron	758	+
NC_045809.1	4979433	4979738	Unknown	2597	+
NC_045809.1	647178	647550	Unknown	2973	+
NC_045809.1	4264787	4264923	LINE/L2	638	+
NC_045809.1	735950	736273	Unknown	1780	+
NC_045809.1	7211660	7211887	RC/Helitron	554	+
NC_045809.1	919490	919677	LTR/Gypsy	843	+
NC_045809.1	1837460	1837625	DNA/TcMar-Tc1	1016	+
NC_045809.1	3793247	3793779	LINE/R2-Hero	3969	+
NC_045809.1	191888	192031	LINE/Penelope	870	+
NC_045809.1	7537302	7538067	LINE/Penelope	6777	+
NC_045809.1	2059300	2059587	SINE	1838	+
NC_045809.1	9327804	9328264	LINE/Penelope	2084	+
NC_045809.1	6328911	6329368	RC/Helitron	2799	+
NC_045809.1	1957287	1957477	LTR/Gypsy	831	+
NC_045809.1	7168006	7168257	Unknown	517	+
NC_045809.1	637882	638027	LINE/Penelope	891	+
NC_045809.1	6411073	6411175	DNA/TcMar-Mariner	497	+
NC_045809.1	636920	637313	Unknown	1477	+
NC_045809.1	575178	575284	LINE/Penelope	494	+
NC_045809.1	3469331	3469454	LINE/RTE-BovB	633	+
NC_045809.1	3486289	3486397	Unknown	631	+
NC_045809.1	1531613	1531769	DNA/TcMar-Tc1	659	+
NC_045809.1	4720522	4720771	SINE	2115	+
NC_045809.1	2655312	2655426	LINE/Penelope	579	+
NC_045809.1	1759774	1760051	Unknown	681	+
NC_045809.1	3845096	3845513	LINE/Penelope	676	+
NC_045809.1	212893	213024	LINE/Penelope	444	+
NC_045809.1	2542659	2542793	LTR/Gypsy	508	+
NC_045809.1	8022005	8022391	Unknown	2420	+
NC_045809.1	5641278	5641389	LINE/Penelope	556	+
NC_045809.1	2772986	2773118	LINE/Penelope	718	+
NC_045809.1	8608850	8609082	DNA/TcMar-Mariner	1098	+
NC_045809.1	2405033	2406181	Unknown	2642	+
NC_045809.1	8712307	8712622	DNA/PiggyBac	449	+
NC_045809.1	4819777	4820230	DNA/TcMar-Mariner	572	+
NC_045809.1	4083920	4084996	LTR/Gypsy	1479	+
NC_045809.1	5080387	5080549	LINE/Penelope	910	+
NC_045809.1	4833251	4833563	DNA/TcMar-Mariner	506	+
NC_045809.1	4864620	4864752	LTR/Gypsy	689	+
NC_045809.1	1844792	1845537	LINE/I-Jockey	436	+
NC_045809.1	9390021	9390156	LINE/Penelope	521	+
NC_045809.1	696577	697205	DNA/TcMar-Mariner	4591	+
NC_045809.1	8254418	8254536	LINE/RTE-BovB	578	+
NC_045809.1	3690027	3690211	LINE/R1	1088	+
NC_045809.1	2150170	2151130	DNA/TcMar-Mariner	5379	+
NC_045809.1	7807777	7807911	LINE/Penelope	663	+
NC_045809.1	4964652	4964934	LINE/CR1-Zenon	518	+
NC_045809.1	9382908	9383090	LINE/Penelope	489	+
NC_045809.1	2990427	2990715	SINE	1806	+
NC_045809.1	4934944	4935476	Unknown	3676	+
NC_045809.1	8489208	8489326	LTR	843	+
NC_045809.1	6339424	6339527	LINE/Penelope	417	+
NC_045809.1	3597799	3597997	LTR	532	+
NC_045809.1	6667337	6667512	LINE/RTE-BovB	776	+
NC_045809.1	5597921	5598063	RC/Helitron	1022	+
NC_045809.1	8921931	8922826	LINE/I-Jockey	7382	+
NC_045809.1	6888647	6891825	LINE/R1	5211	+
NC_045809.1	8708892	8708995	LINE/R1	424	+
NC_045809.1	7034377	7034631	Unknown	1132	+
NC_045809.1	205326	205535	Unknown	924	+
NC_045809.1	7448703	7448819	LINE/Penelope	744	+
NC_045809.1	6418804	6419001	LTR/Gypsy	934	+
NC_045809.1	4921213	4921387	LTR/Gypsy	719	+
NC_045809.1	4846504	4847366	Unknown	3616	+
NC_045809.1	7474953	7475207	SINE	1943	+
NC_045809.1	5093983	5094096	LINE/Penelope	706	+
NC_045809.1	9156404	9156898	Unknown	962	+
NC_045809.1	8531094	8531509	Unknown	3584	+
NC_045809.1	969367	969508	LINE/Penelope	636	+
NC_045809.1	4727261	4727562	SINE	2585	+
NC_045809.1	105783	105892	DNA/TcMar-Tc1	631	+
NC_045809.1	3440956	3442055	DNA/TcMar-Tc1	9942	+
NC_045809.1	8534118	8534856	LINE/Penelope	1439	+
NC_045809.1	2616248	2616393	LTR/Gypsy	573	+
NC_045809.1	3060558	3061153	LINE/RTE-BovB	1305	+
NC_045809.1	7518791	7519747	DNA/hAT-Tip100	3693	+
NC_045809.1	4638668	4639074	LINE/R2-Hero	925	+
NC_045809.1	354816	354917	LINE/Penelope	450	+
NC_045809.1	5792283	5792547	SINE	2229	+
NC_045809.1	1212123	1212250	RC/Helitron	480	+
NC_045809.1	3639653	3640556	LINE/R2-Hero	6918	+
NC_045809.1	372636	372920	LINE/Penelope	1375	+
NC_045809.1	7081629	7082642	RC/Helitron	7293	+
NC_045809.1	9668973	9669810	DNA/TcMar-Mariner	899	+
NC_045809.1	4121448	4122095	LINE/CR1-Zenon	1127	+
NC_045809.1	6411190	6411466	RC/Helitron	1032	+
NC_045809.1	8708775	8708879	LINE/R1	501	+
NC_045809.1	8698692	8698897	RC/Helitron	1448	+
NC_045809.1	5590209	5590407	LINE/I-Jockey	1290	+
NC_045809.1	4935526	4935857	LINE/Penelope	436	+
NC_045809.1	8632105	8633801	LTR	14280	+
NC_045809.1	5142488	5142844	LINE/RTE-RTE	405	+
NC_045809.1	3366322	3366773	LINE/R2-Hero	3265	+
NC_045809.1	401575	402628	LINE/Penelope	3587	+
NC_045809.1	1987595	1987696	DNA/P	419	+
NC_045809.1	1259060	1259423	LINE/R2-Hero	2648	+
NC_045809.1	5623802	5624016	LINE/Penelope	620	+
NC_045809.1	982331	982521	LTR/Gypsy	827	+
NC_045809.1	6620781	6621063	LINE/R2-Hero	1708	+
NC_045809.1	2598766	2598880	DNA/TcMar-Tc1	446	+
NC_045809.1	6683818	6683992	RC/Helitron	1373	+
NC_045809.1	5131103	5131268	LTR/Gypsy	871	+
NC_045809.1	2573760	2573883	SINE	847	+
NC_045809.1	8360575	8360730	LINE/Penelope	769	+
NC_045809.1	6788890	6789181	LINE/Penelope	1366	+
NC_045809.1	162548	163101	RC/Helitron	2721	+
NC_045809.1	8862462	8862789	LINE/Penelope	2678	+
NC_045809.1	1353541	1353783	LINE/R2-Hero	1158	+
NC_045809.1	1618301	1618844	LINE/Penelope	3167	+
NC_045809.1	4085716	4086410	Unknown	3280	+
NC_045809.1	5965	6194	RC/Helitron	1022	+
NC_045809.1	7128330	7128478	LINE/Penelope	489	+
NC_045809.1	7332324	7332967	LINE/R2-Hero	5264	+
NC_045809.1	9212413	9212790	Unknown	2375	+
NC_045809.1	5015990	5016235	LINE/Penelope	795	+
NC_045809.1	2616777	2617887	LINE/R2-Hero	8968	+
NC_045809.1	2879866	2880075	Unknown	986	+
NC_045809.1	8826731	8827524	LINE/R2-Hero	5520	+
NC_045809.1	6966456	6966603	LINE/Penelope	962	+
NC_045809.1	1389512	1389647	LINE/Penelope	864	+
NC_045809.1	6157604	6158680	LINE/CR1	1898	+
NC_045809.1	6242113	6242254	LINE/Penelope	795	+
NC_045809.1	1939042	1939158	LINE/Penelope	985	+
NC_045809.1	5313230	5313346	LINE/Penelope	506	+
NC_045809.1	441913	442194	RC/Helitron	1130	+
NC_045809.1	3668870	3669154	Unknown	630	+
NC_045809.1	1797289	1797432	LINE/I-Jockey	552	+
NC_045809.1	3266050	3266312	Unknown	513	+
NC_045809.1	7095087	7095437	RC/Helitron	2458	+
NC_045809.1	1484831	1485166	RC/Helitron	2307	+
NC_045809.1	4727812	4727994	LINE/R2-Hero	1190	+
NC_045809.1	8862211	8862365	LINE/R2-Hero	1118	+
NC_045809.1	10406538	10407052	LINE/R1	3324	+
NC_045809.1	3230201	3230310	LINE/Penelope	697	+
NC_045809.1	4334450	4334577	LINE/Penelope	652	+
NC_045809.1	8464104	8464474	Unknown	2923	+
NC_045809.1	4977846	4978462	RC/Helitron	4623	+
NC_045809.1	8348415	8348605	LTR/Gypsy	820	+
NC_045809.1	5853662	5853889	LINE/Penelope	571	+
NC_045809.1	1241339	1241818	LINE/L2	782	+
NC_045809.1	2109532	2109749	LTR/Gypsy	972	+
NC_045809.1	7765553	7766588	LINE/Penelope	9333	+
NC_045809.1	6274207	6274557	Unknown	1249	+
NC_045809.1	3641007	3641458	Unknown	3804	+
NC_045809.1	1400521	1400682	DNA/Sola-1	450	+
NC_045809.1	3951528	3951819	RC/Helitron	1160	+
NC_045809.1	9194726	9194924	RC/Helitron	411	+
NC_045809.1	9643781	9644104	Unknown	2010	+
NC_045809.1	1381845	1382000	LINE/Penelope	894	+
NC_045809.1	1106529	1106746	Unknown	502	+
NC_045809.1	2303754	2303955	RC/Helitron	505	+
NC_045809.1	7250475	7250770	SINE	2070	+
NC_045809.1	3430032	3430178	LINE/Penelope	1019	+
NC_045809.1	4620518	4620704	RC/Helitron	1205	+
[truncated: 41,318 more rows]
