# Supplementary material for: Migrators within migrators: exploring transposable element dynamics in the monarch butterfly, Danaus plexippus
Source: Mob DNA. 2022 Feb 16;13:5. doi: 10.1186/s13100-022-00263-5 (PMC8848866; doi:10.1186/s13100-022-00263-5)
Supplement: Supplementary file 11 — Additional file 11: Dataset S2. Coordinates and classification of all transposable element sequences identified in the monarch genome using the de novo library in conjunction with RepBase Arthropoda library and Dfam, in GFF format. [file 13100_2022_263_MOESM11_ESM.gff]

NC_045808.1	RepeatMasker	LINE/R2-Hero	9197565	9198087	3161	+	.	ID="R2-HERO-1_DPLE";Tend="2513";Tstart="1937";shortTE="F";uid="4edc4aaa-7daf-4430-bb7e-92be7178ed3a"
NC_045808.1	RepeatMasker	LINE/RTE-BovB	916862	916980	748	+	.	ID="RTE-9_PPO";Tend="294";Tstart="173";shortTE="F";uid="7fa6924a-d1d0-4341-bf13-df60dff9b9b2"
NC_045808.1	RepeatMasker	Simple_repeat	10601510	10602286	664	+	.	ID="(TG)N";Tend="777";Tstart="1";shortTE="F";uid="883b5aec-4231-4554-9575-ec92d92fa7cf"
NC_045808.1	RepeatMasker	LINE/Penelope	4794567	4794730	981	+	.	ID="PENELOPE-1_DPLE";Tend="162";Tstart="3";shortTE="F";uid="32f15f1d-f7ec-4abf-ac8b-f1d000455085"
NC_045808.1	RepeatMasker	Unknown	1885186	1885291	458	+	.	ID="UNKNOWN-18_DPLE";Tend="1284";Tstart="1106";shortTE="F";uid="5130385a-dd85-4c75-b734-42da2eb2b048"
NC_045808.1	RepeatMasker	Unknown	10606864	10607129	1314	+	.	ID="UNKNOWN-34_DPLE";Tend="349";Tstart="84";shortTE="F";uid="1ba6f29d-20cd-4b0a-bbe2-98ec62b186ae"
NC_045808.1	RepeatMasker	LTR/Gypsy	6548921	6549129	686	+	.	ID="GYPSY-1_DPLE";Tend="3888";Tstart="3688";shortTE="F";uid="cf316389-0c73-4ee9-a4f2-f296177d9ff0"
NC_045808.1	RepeatMasker	DNA/TcMar-Mariner	1641063	1641700	4718	+	.	ID="MARINER-2_DER";Tend="1627";Tstart="984";shortTE="F";uid="c6472821-4ef4-47c8-99b3-2addc9b85786"
NC_045808.1	RepeatMasker	Unknown	276201	276325	772	+	.	ID="UNKNOWN-32_DPLE";Tend="1528";Tstart="1403";shortTE="F";uid="2cd45f4f-c9d7-4464-9449-0b45da192b47"
NC_045808.1	RepeatMasker	SINE	5088134	5088434	2432	+	.	ID="HASE2-1_DPLE";Tend="301";Tstart="1";shortTE="F";uid="2f36bd7c-b567-422d-8f29-9b841b314fb4"
NC_045808.1	RepeatMasker	LINE/I-Jockey	10538863	10539038	914	+	.	ID="I-JOCKEY-1_DPLE";Tend="181";Tstart="1";shortTE="F";uid="38889f5b-0953-4a71-a87d-0a1c9e905cb6"
NC_045808.1	RepeatMasker	SINE	2462949	2463120	1510	+	.	ID="HASE2-1_DPLE";Tend="201";Tstart="29";shortTE="F";uid="f3f4a4c4-1697-4b6d-a56d-a1f2db73efb0"
NC_045808.1	RepeatMasker	LINE/R2-Hero	3063111	3063245	801	+	.	ID="R2-HERO-1_DPLE";Tend="2470";Tstart="2319";shortTE="F";uid="9e51b2aa-7893-4473-ad17-7b4e5cb4d3ee"
NC_045808.1	RepeatMasker	DNA/TcMar-Mariner	1462095	1462471	1020	+	.	ID="MARINER-30_AEC";Tend="962";Tstart="510";shortTE="F";uid="8d76e530-7a4a-4dd9-8c6c-18712f84d7f6"
NC_045808.1	RepeatMasker	SINE	5078235	5078480	883	+	.	ID="HASE2-1_DPLE";Tend="295";Tstart="1";shortTE="F";uid="0243f67b-4758-4bd7-b0b0-60303e79ea0c"
NC_045808.1	RepeatMasker	LINE/R2-Hero	1543326	1543429	643	+	.	ID="R2-HERO-1_DPLE";Tend="2124";Tstart="2021";shortTE="F";uid="e2d9839c-aa24-46c8-a278-ce77453fd434"
NC_045808.1	RepeatMasker	LINE/Penelope	1988646	1988800	697	+	.	ID="PENELOPE-1_DPLE";Tend="170";Tstart="15";shortTE="F";uid="c6850f53-fe04-42a7-b7f7-9ed721bd95e2"
NC_045808.1	RepeatMasker	DNA/TcMar-Tc1	1844690	1845850	10492	+	.	ID="TC1-2_DPLE";Tend="1318";Tstart="158";shortTE="F";uid="3d857454-36ca-4bd6-af7f-2963c911cb43"
NC_045808.1	RepeatMasker	LINE/I-Jockey	1294026	1294448	1956	+	.	ID="I-JOCKEY-1_DPLE";Tend="460";Tstart="1";shortTE="F";uid="b3b711c7-bb68-44b7-b76d-5db1e0ccb06c"
NC_045808.1	RepeatMasker	LINE/R2-Hero	2510430	2510562	679	+	.	ID="R2-HERO-1_DPLE";Tend="2513";Tstart="2368";shortTE="F";uid="be14d8d8-3611-45c1-a5cb-50b7225afca7"
NC_045808.1	RepeatMasker	LINE/R1	8925915	8926194	570	+	.	ID="SART-1_HMM";Tend="4400";Tstart="4119";shortTE="F";uid="ebc86a28-1fe6-492f-a89d-7ee083fe5cd7"
NC_045808.1	RepeatMasker	LTR/Gypsy	1099225	1099439	768	+	.	ID="GYPSY-1_DPLE";Tend="3888";Tstart="3679";shortTE="F";uid="b1dfc6ea-f466-4e8e-85a2-1f50191490a2"
NC_045808.1	RepeatMasker	LINE/Penelope	411372	411837	2851	+	.	ID="PENELOPE-1_DPLE";Tend="526";Tstart="4";shortTE="F";uid="57944802-4e72-46bb-94ed-7818a16764b4"
NC_045808.1	RepeatMasker	Unknown	437924	438078	875	+	.	ID="UNKNOWN-27_DPLE";Tend="1702";Tstart="1540";shortTE="F";uid="99132c10-30ae-4199-b936-7db6ac6ce683"
NC_045808.1	RepeatMasker	LINE/RTE-BovB	7328913	7329285	672	+	.	ID="RTE-2_DPL";Tend="562";Tstart="211";shortTE="F";uid="e878888b-260a-452e-b3ce-c5cf586b3872"
NC_045808.1	RepeatMasker	LINE/Penelope	1151089	1151237	580	+	.	ID="PENELOPE-1_DPLE";Tend="157";Tstart="11";shortTE="F";uid="1bd7f03f-afef-43ea-bf94-73eee5f76db6"
NC_045808.1	RepeatMasker	SINE	4363017	4363140	1028	+	.	ID="HASE2-1_DPLE";Tend="292";Tstart="169";shortTE="F";uid="2648c76c-5fba-4b8a-adfe-ff76897ddafe"
NC_045808.1	RepeatMasker	LTR/Gypsy	4090299	4090485	481	+	.	ID="GYPSY-2_BM-I";LTRgroup="NC_045808.1_g4";Tend="2677";Tstart="2485";shortTE="F";uid="0969ca43-efba-49e5-baee-9035f35c2b44"
NC_045808.1	RepeatMasker	DNA/Academ-1	4220594	4221070	1368	+	.	ID="ACADEM-8_LMI";Tend="2199";Tstart="1734";shortTE="F";uid="129a5bf8-c02c-4d5d-b67c-1b1a60e88f92"
NC_045808.1	RepeatMasker	LINE/R2-Hero	9805687	9806171	2762	+	.	ID="R2-HERO-1_DPLE";Tend="2512";Tstart="1993";shortTE="F";uid="9c111e15-00c9-4179-81c9-71bc253e6cc5"
NC_045808.1	RepeatMasker	LINE/Penelope	10613856	10613982	574	+	.	ID="PENELOPE-1_DPLE";Tend="160";Tstart="40";shortTE="F";uid="741fb841-57f8-4653-bb96-f86682dd7c40"
NC_045808.1	RepeatMasker	LINE/CR1	2959245	2959633	576	+	.	ID="ZENON_BM";Tend="2553";Tstart="2154";shortTE="F";uid="dbf64660-3697-4ac8-af7d-b0cd93b213b0"
NC_045808.1	RepeatMasker	SINE	5050154	5050441	1642	+	.	ID="HASE2-1_DPLE";Tend="295";Tstart="1";shortTE="F";uid="e2f769f1-d8c5-496b-8497-ae8637b549d3"
NC_045808.1	RepeatMasker	Unknown	4882776	4883006	521	+	.	ID="UNKNOWN-18_DPLE";Tend="1294";Tstart="1106";shortTE="F";uid="1d92c63d-39ef-4291-855d-f8b084ea655a"
NC_045808.1	RepeatMasker	LINE/R2-Hero	4106365	4106856	2547	+	.	ID="R2-HERO-1_DPLE";Tend="2513";Tstart="1966";shortTE="F";uid="75faffb4-b347-4102-a0b4-97e4b39217cc"
NC_045808.1	RepeatMasker	LTR/Gypsy	1362662	1362847	688	+	.	ID="GYPSY-1_DPLE";Tend="3878";Tstart="3676";shortTE="F";uid="72583b8e-7d98-4515-a3d7-b72d902f3518"
NC_045808.1	RepeatMasker	LINE/CR1	5954655	5955349	1531	+	.	ID="ZENON_BM";Tend="2723";Tstart="2034";shortTE="F";uid="366cdd20-6d7e-44d9-ae4b-2b638c582248"
NC_045808.1	RepeatMasker	LINE/Penelope	4219382	4219688	2233	+	.	ID="PENELOPE-1_DPLE";Tend="308";Tstart="1";shortTE="F";uid="3d2879f0-a6ed-4d54-870b-b545edc7ec89"
NC_045808.1	RepeatMasker	LINE/Penelope	10569462	10569728	559	+	.	ID="PENELOPE-1_DPLE";TEgroup="NC_045808.1%7CPENELOPE-1_DPLE%7C61";Tend="223";Tstart="36";shortTE="T";uid="96738140-f3e9-4b41-83d1-9cf84e6a92bb"
NC_045808.1	RepeatMasker	Unknown	3973615	3973994	2698	+	.	ID="UNKNOWN-4_DPLE";Tend="391";Tstart="2";shortTE="F";uid="5990b3b4-51b8-49d7-b0a1-72b45672ad39"
NC_045808.1	RepeatMasker	LINE/Penelope	9573912	9574032	592	+	.	ID="PENELOPE-1_DPLE";Tend="146";Tstart="1";shortTE="F";uid="21d34da0-3e37-4445-8c73-b822e606613b"
NC_045808.1	RepeatMasker	RC/Helitron	1115450	1116067	4346	+	.	ID="HELITRON-3_DPLE";Tend="688";Tstart="43";shortTE="F";uid="028f1abe-4c51-4a1f-9759-640ee86967a7"
NC_045808.1	RepeatMasker	LINE/Penelope	1252759	1252894	751	+	.	ID="PENELOPE-1_DPLE";Tend="138";Tstart="1";shortTE="F";uid="de451b00-3a0e-409a-aa5c-64b0018ed2bd"
NC_045808.1	RepeatMasker	Unknown	176960	177071	559	+	.	ID="UNKNOWN-29_DPLE";Tend="1058";Tstart="946";shortTE="F";uid="99cef130-55df-4e2c-bf8b-eb26c0db5cb8"
NC_045808.1	RepeatMasker	RC/Helitron	3309528	3310129	4383	+	.	ID="HELITRON-7_DPLE";Tend="615";Tstart="1";shortTE="F";uid="21c7b71f-ae55-434b-a0d4-f72ce1d2bfb8"
NC_045808.1	RepeatMasker	LINE/R2-Hero	8522693	8523124	3070	+	.	ID="R2-HERO-1_DPLE";Tend="2513";Tstart="2081";shortTE="F";uid="84c9cfca-955c-4e15-96d6-337d1f9afa8b"
NC_045808.1	RepeatMasker	Unknown	2145208	2145585	3099	+	.	ID="UNKNOWN-4_DPLE";Tend="392";Tstart="1";shortTE="F";uid="2592d032-1525-4eca-9847-a9354098de74"
NC_045808.1	RepeatMasker	LINE/RTE-RTE	731077	731307	1457	+	.	ID="RTE-5_DPL";Tend="2907";Tstart="2691";shortTE="F";uid="615169a7-a2a5-4a5d-8972-88b6f35098c8"
NC_045808.1	RepeatMasker	LINE/R2-Hero	769452	769592	912	+	.	ID="R2-HERO-1_DPLE";Tend="2466";Tstart="2319";shortTE="F";uid="4bb20dc0-0e64-479a-925f-3d316b8bcdba"
NC_045808.1	RepeatMasker	Unknown	1124610	1124923	538	+	.	ID="UNKNOWN-42_DPLE";Tend="1955";Tstart="1655";shortTE="F";uid="5b16fbde-d709-47cd-8d1a-fdda6e5a1ee6"
NC_045808.1	RepeatMasker	DNA/TcMar-Mariner	5586747	5587505	620	+	.	ID="MARINER-30_AEC";TEgroup="NC_045808.1%7CMARINER-30_AEC%7C1";Tend="911";Tstart="5";shortTE="F";uid="bec7fe7f-718a-4b1d-9439-f3a6f3bd275e"
NC_045808.1	RepeatMasker	Unknown	400500	400762	701	+	.	ID="UNKNOWN-42_DPLE";Tend="1955";Tstart="1706";shortTE="F";uid="da0eb8ff-9264-45ed-8721-a2f7cd900e47"
NC_045808.1	RepeatMasker	LINE/Penelope	3257214	3257347	774	+	.	ID="PENELOPE-1_DPLE";Tend="162";Tstart="33";shortTE="F";uid="a2feb867-2292-4957-bffd-7dc90766d65f"
NC_045808.1	RepeatMasker	Unknown	2289528	2289789	675	+	.	ID="UNKNOWN-10_DPLE";Tend="1126";Tstart="778";shortTE="F";uid="a40e68ee-aa51-4a50-919f-68c28f0cef44"
NC_045808.1	RepeatMasker	RC/Helitron	7655532	7655660	461	+	.	ID="HELITRON-6_DPLE";Tend="369";Tstart="234";shortTE="F";uid="0ec85128-afe1-4e02-a642-f8cacb1cafc6"
NC_045808.1	RepeatMasker	LINE/Penelope	5943636	5943882	1578	+	.	ID="PENELOPE-1_DPLE";Tend="290";Tstart="36";shortTE="F";uid="bed2c514-6623-43de-a18c-df8f39e732ab"
NC_045808.1	RepeatMasker	LTR/Gypsy	6415541	6415749	875	+	.	ID="GYPSY-1_DPLE";Tend="3878";Tstart="3666";shortTE="F";uid="28f945c7-fc7e-429d-ac9e-1c047abada52"
NC_045808.1	RepeatMasker	LINE/R2-Hero	3060630	3060793	815	+	.	ID="R2-HERO-1_DPLE";Tend="2513";Tstart="2342";shortTE="F";uid="d4227397-95d4-4091-94b6-020bf627e39f"
NC_045808.1	RepeatMasker	RC/Helitron	2392050	2392323	787	+	.	ID="HELITRON-7_DPLE";TEgroup="NC_045808.1%7CHELITRON-7_DPLE%7C2";Tend="612";Tstart="1";shortTE="F";uid="e22fc6dd-4344-4978-9f0b-73c58a66c85c"
NC_045808.1	RepeatMasker	LINE/Penelope	6747897	6748044	971	+	.	ID="PENELOPE-1_DPLE";Tend="149";Tstart="1";shortTE="F";uid="434be859-0c88-44b0-9f99-5ae44cf0b590"
NC_045808.1	RepeatMasker	LINE/I-Jockey	10487341	10487505	798	+	.	ID="I-JOCKEY-1_DPLE";Tend="197";Tstart="24";shortTE="F";uid="8cdb212c-e8ee-426e-b35d-911e184bc2c9"
NC_045808.1	RepeatMasker	LINE/Penelope	8744624	8744763	712	+	.	ID="PENELOPE-1_DPLE";Tend="154";Tstart="13";shortTE="F";uid="e747ef38-6ec3-4d4b-a9f2-9377449ae0c7"
NC_045808.1	RepeatMasker	LTR/Gypsy	4439655	4439832	948	+	.	ID="GYPSY-1_DPLE";Tend="3867";Tstart="3679";shortTE="F";uid="7b282c69-3380-43a6-af14-fcd35f8a9061"
NC_045808.1	RepeatMasker	DNA/TcMar-Mariner	4082177	4082781	1973	+	.	ID="MARINER_HC";Tend="1236";Tstart="652";shortTE="F";uid="4b0a5dfc-0690-45f5-bc82-c6d781ca6906"
NC_045808.1	RepeatMasker	Unknown	3272005	3272188	816	+	.	ID="UNKNOWN-11_DPLE";Tend="1034";Tstart="839";shortTE="F";uid="87c5cfcb-7e51-4be6-9431-4b6cab14dd90"
NC_045808.1	RepeatMasker	Unknown	2759687	2760028	2333	+	.	ID="UNKNOWN-34_DPLE";Tend="351";Tstart="1";shortTE="F";uid="73972188-e803-44f2-9917-658cd72a4380"
NC_045808.1	RepeatMasker	Unknown	3072670	3073035	2298	+	.	ID="UNKNOWN-4_DPLE";Tend="392";Tstart="1";shortTE="F";uid="43bd5158-ebf2-44c4-97d2-3a8c5e85f4e0"
NC_045808.1	RepeatMasker	LINE/Penelope	8746983	8747122	712	+	.	ID="PENELOPE-1_DPLE";Tend="154";Tstart="13";shortTE="F";uid="fc3c04f1-1a4d-46fa-a75a-d25c62293ae8"
NC_045808.1	RepeatMasker	LINE/Penelope	7547972	7548110	612	+	.	ID="PENELOPE-1_DPLE";Tend="161";Tstart="33";shortTE="F";uid="97741663-c868-470b-9161-3cb8864c6f3e"
NC_045808.1	RepeatMasker	LTR	913079	913292	710	+	.	ID="LTR-5_DPLE";TEgroup="NC_045808.1%7CLTR-5_DPLE%7C2";Tend="2945";Tstart="2790";shortTE="T";uid="e55fab3a-e430-405b-8b87-3d6f36717549"
NC_045808.1	RepeatMasker	DNA/TcMar-Tc1	1978993	1980313	12020	+	.	ID="TC1-1_DPLE";Tend="1321";Tstart="1";shortTE="F";uid="8236fdb8-a76d-4d62-a3c6-e4ad7d7a469e"
NC_045808.1	RepeatMasker	LTR/Gypsy	2841097	2842161	724	+	.	ID="GYPSY-7_BM-I";TEgroup="NC_045808.1%7CGYPSY-7_BM-I%7C1";Tend="2891";Tstart="459";shortTE="F";uid="5579a5fe-bf55-4784-bd0f-f6f525868595"
NC_045808.1	RepeatMasker	LINE/R2-Hero	9236670	9237783	8454	+	.	ID="R2-HERO-1_DPLE";Tend="2513";Tstart="1467";shortTE="F";uid="3e0aa3a8-42a9-470b-9876-f9677d685c24"
NC_045808.1	RepeatMasker	DNA/TcMar-Tc1	6494841	6495744	4444	+	.	ID="MARINER-5_BM";Tend="1316";Tstart="394";shortTE="F";uid="f34e9903-b31a-4f9e-878a-adf870a9cf27"
NC_045808.1	RepeatMasker	DNA/hAT-Tip100	2624484	2625207	2582	+	.	ID="HAT-27_LMI";TEgroup="NC_045808.1%7CHAT-27_LMI%7C1";Tend="2385";Tstart="1586";shortTE="F";uid="ce7744c9-2034-4383-a0da-01e5cc4ea741"
NC_045808.1	RepeatMasker	RC/Helitron	9482512	9482993	1662	+	.	ID="HELITRON-8_DPLE";TEgroup="NC_045808.1%7CHELITRON-8_DPLE%7C5";Tend="705";Tstart="10";shortTE="F";uid="b20e3ad3-8dce-4366-ba4c-49d2eefa1f34"
NC_045808.1	RepeatMasker	Unknown	3067319	3067786	1184	+	.	ID="UNKNOWN-34_DPLE";TEgroup="NC_045808.1%7CUNKNOWN-34_DPLE%7C1";Tend="349";Tstart="1";shortTE="F";uid="64ddb85e-a408-4598-9e92-f8f9346caadc"
NC_045808.1	RepeatMasker	DNA/TcMar-Tc1	1727691	1728108	1554	+	.	ID="MARINER-5_BM";Tend="656";Tstart="251";shortTE="F";uid="4ae9154e-81eb-49aa-9fe2-cd57abe2453d"
NC_045808.1	RepeatMasker	Unknown	9368950	9369159	487	+	.	ID="UNKNOWN-18_DPLE";Tend="1307";Tstart="1106";shortTE="F";uid="869e68a8-e2ed-4d64-b2a1-9a8b49b9cce3"
NC_045808.1	RepeatMasker	DNA/TcMar-Tc1	583876	584077	466	+	.	ID="MAR1_BM";Tend="258";Tstart="34";shortTE="F";uid="120f46f0-560a-4702-a57d-6189d15d73eb"
NC_045808.1	RepeatMasker	LINE/Penelope	8185965	8186070	654	+	.	ID="PENELOPE-1_DPLE";Tend="135";Tstart="29";shortTE="F";uid="753c3e62-394f-40cc-b9cf-583200e5c30e"
NC_045808.1	RepeatMasker	LINE/Penelope	3256018	3256239	1637	+	.	ID="PENELOPE-1_DPLE";Tend="244";Tstart="4";shortTE="F";uid="7d2b6513-f34f-4ca5-a7a4-d8e0ed12fa45"
NC_045808.1	RepeatMasker	LINE/Penelope	1195242	1195376	516	+	.	ID="PENELOPE-1_DPLE";Tend="144";Tstart="2";shortTE="F";uid="dbd64fb6-7c25-40a4-a9ad-529712690756"
NC_045808.1	RepeatMasker	LINE/Penelope	6252095	6252449	809	+	.	ID="PENELOPE-1_DPLE";TEgroup="NC_045808.1%7CPENELOPE-1_DPLE%7C46";Tend="199";Tstart="1";shortTE="F";uid="cca366c6-4981-406b-9f0b-739a2f95e640"
NC_045808.1	RepeatMasker	LINE/Penelope	8493211	8493330	1052	+	.	ID="PENELOPE-1_DPLE";Tend="150";Tstart="31";shortTE="F";uid="d81ec32c-6cc9-4844-a50f-374e089c1149"
NC_045808.1	RepeatMasker	SINE	6677177	6677430	1962	+	.	ID="HASE2-1_DPLE";Tend="262";Tstart="3";shortTE="F";uid="7d30cb1f-3ded-4d53-8483-747dd4cf5013"
NC_045808.1	RepeatMasker	LINE/Penelope	724415	724644	1219	+	.	ID="PENELOPE-1_DPLE";TEgroup="NC_045808.1%7CPENELOPE-1_DPLE%7C3";Tend="142";Tstart="1";shortTE="F";uid="8c84b685-0697-4045-ad17-ce0faa3fd19c"
NC_045808.1	RepeatMasker	LINE/L2	3343255	3343490	444	+	.	ID="L2-15_HMEL";Tend="2014";Tstart="1770";shortTE="F";uid="01f517bc-e374-4566-9079-5b68ce2d31cc"
NC_045808.1	RepeatMasker	LINE/R2-Hero	1696218	1696379	1278	+	.	ID="R2-HERO-1_DPLE";Tend="2486";Tstart="2326";shortTE="F";uid="44de7551-9534-4e12-a0cd-8d5fdceced2f"
NC_045808.1	RepeatMasker	SINE	533016	533313	2397	+	.	ID="HASE2-1_DPLE";Tend="298";Tstart="1";shortTE="F";uid="6eb954be-76ee-4543-a5a2-40c3083c4c1d"
NC_045808.1	RepeatMasker	LINE/Penelope	1955211	1955355	987	+	.	ID="PENELOPE-1_DPLE";Tend="147";Tstart="1";shortTE="F";uid="faccf7ca-2c66-4621-bb48-67c21aba04ee"
NC_045808.1	RepeatMasker	LINE/Penelope	1904603	1904752	556	+	.	ID="PENELOPE-1_DPLE";TEgroup="NC_045808.1%7CPENELOPE-1_DPLE%7C12";Tend="150";Tstart="8";shortTE="F";uid="d3115a2c-3e8f-4430-ad59-1a693de3781f"
NC_045808.1	RepeatMasker	LTR/Gypsy	2781074	2781251	679	+	.	ID="GYPSY-1_DPLE";Tend="3884";Tstart="3688";shortTE="F";uid="073acc9c-1efe-460a-a5e9-09d947ff44b8"
NC_045808.1	RepeatMasker	LINE/Penelope	2630165	2630277	942	+	.	ID="PENELOPE-1_DPLE";Tend="114";Tstart="1";shortTE="F";uid="dd63375d-fe82-484c-9028-0d372dc38638"
NC_045808.1	RepeatMasker	Unknown	305577	305951	679	+	.	ID="UNKNOWN-7_DPLE";TEgroup="NC_045808.1%7CUNKNOWN-7_DPLE%7C1";Tend="928";Tstart="410";shortTE="F";uid="01cea5b1-ea54-43cf-a17f-7d692725d2d6"
NC_045808.1	RepeatMasker	DNA/hAT-Charlie	2260859	2261086	490	+	.	ID="HAT-N3_PXU";Tend="235";Tstart="1";shortTE="F";uid="2003c38c-7de1-401e-8dd0-5828777fcb61"
NC_045808.1	RepeatMasker	LINE/Penelope	134802	134945	1210	+	.	ID="PENELOPE-1_DPLE";Tend="145";Tstart="1";shortTE="F";uid="16b1f6e6-65fc-408e-b169-4bf3d832fda4"
NC_045808.1	RepeatMasker	LINE/Penelope	421506	421929	2258	+	.	ID="PENELOPE-2_DPLE";Tend="858";Tstart="409";shortTE="F";uid="bc2f74e9-90fb-46f0-8736-31cc81279d02"
NC_045808.1	RepeatMasker	LINE/Penelope	9546196	9546400	870	+	.	ID="PENELOPE-1_DPLE";TEgroup="NC_045808.1%7CPENELOPE-1_DPLE%7C58";Tend="147";Tstart="1";shortTE="F";uid="db973bd6-21c4-436a-a07b-d75e5fc418d7"
NC_045808.1	RepeatMasker	DNA/hAT-Ac	5106097	5106756	408	+	.	ID="NMAR-2_HMEL";TEgroup="NC_045808.1%7CNMAR-2_HMEL%7C1";Tend="3608";Tstart="155";shortTE="F";uid="2d458710-2055-461b-b492-38a8aa66c371"
NC_045808.1	RepeatMasker	DNA/TcMar-Mariner	3983579	3984189	1890	+	.	ID="MARINER-N15_RPR";Tend="813";Tstart="195";shortTE="F";uid="967754ae-de01-4dd2-aae6-9465b4594ed9"
NC_045808.1	RepeatMasker	LINE/Penelope	8702047	8702285	714	+	.	ID="PENELOPE-1_DPLE";TEgroup="NC_045808.1%7CPENELOPE-1_DPLE%7C54";Tend="142";Tstart="1";shortTE="F";uid="477d8939-2e2e-4d13-8fa7-5ae1f3fa156b"
NC_045808.1	RepeatMasker	LINE/Penelope	5904270	5904495	882	+	.	ID="PENELOPE-1_DPLE";Tend="1366";Tstart="1128";shortTE="F";uid="4e975da7-88d4-40b5-ad5c-a6c66b131d16"
NC_045808.1	RepeatMasker	LTR/Gypsy	2407838	2408012	771	+	.	ID="GYPSY-1_DPLE";Tend="3866";Tstart="3682";shortTE="F";uid="17f4c62b-6b90-473c-b110-660459e4d65c"
NC_045808.1	RepeatMasker	LINE/Penelope	1023674	1023784	705	+	.	ID="PENELOPE-1_DPLE";Tend="146";Tstart="38";shortTE="F";uid="37414a34-e4ad-449c-9087-febc12bccad7"
NC_045808.1	RepeatMasker	LINE/R2-Hero	10432286	10432855	4776	+	.	ID="R2-HERO-1_DPLE";Tend="2513";Tstart="1944";shortTE="F";uid="5a13d263-00ac-4ea3-98a9-166ad5faa208"
NC_045808.1	RepeatMasker	LTR	8958036	8958352	606	+	.	ID="LTR-5_DPLE";TEgroup="NC_045808.1%7CLTR-5_DPLE%7C6";Tend="2940";Tstart="2837";shortTE="F";uid="b28d9b4b-eb56-4a7c-abe0-3a28a0e24967"
NC_045808.1	RepeatMasker	LINE/Penelope	3759921	3760199	702	+	.	ID="PENELOPE-1_DPLE";TEgroup="NC_045808.1%7CPENELOPE-1_DPLE%7C29";Tend="177";Tstart="8";shortTE="F";uid="dbb64fac-d8b1-4cad-a067-1c9b8f61beb7"
NC_045808.1	RepeatMasker	Unknown	316056	316281	1843	+	.	ID="UNKNOWN-7_DPLE";Tend="928";Tstart="690";shortTE="F";uid="a2be54f0-b305-473a-91cb-dbf607ce0568"
NC_045808.1	RepeatMasker	Unknown	1650163	1650365	1301	+	.	ID="UNKNOWN-34_DPLE";Tend="351";Tstart="147";shortTE="F";uid="468555e0-5167-44f0-bddc-de692876fe15"
NC_045808.1	RepeatMasker	LINE/RTE-RTE	1465740	1465931	476	+	.	ID="RTE-5_DPL";TEgroup="NC_045808.1%7CRTE-5_DPL%7C1";Tend="2914";Tstart="2327";shortTE="T";uid="de6ac915-4dbc-402d-870b-afae4279faf0"
NC_045808.1	RepeatMasker	Unknown	3996928	3997394	3760	+	.	ID="UNKNOWN-8_DPLE";Tend="529";Tstart="55";shortTE="F";uid="c5737f89-b171-41ab-93c8-6415cb284cb5"
NC_045808.1	RepeatMasker	LINE/R2-Hero	4945098	4945416	2148	+	.	ID="R2-HERO-1_DPLE";Tend="2513";Tstart="2193";shortTE="F";uid="aa624f59-013e-48c5-a2bc-f333cdc50e06"
NC_045808.1	RepeatMasker	RC/Helitron	1304239	1304421	427	+	.	ID="HELITRON-6_DPLE";TEgroup="NC_045808.1%7CHELITRON-6_DPLE%7C1";Tend="380";Tstart="4";shortTE="T";uid="8404c749-114f-41f8-8854-b622fa6a558c"
NC_045808.1	RepeatMasker	LINE/Penelope	4423563	4423667	629	+	.	ID="PENELOPE-1_DPLE";Tend="143";Tstart="39";shortTE="F";uid="1fdb6f09-4f2f-41b2-92dc-c2de54cb0127"
NC_045808.1	RepeatMasker	RC/Helitron	7186330	7186826	3654	+	.	ID="HELITRON-7_DPLE";Tend="567";Tstart="60";shortTE="F";uid="d0bd35a1-84f6-43f7-ad21-909e1b521a0d"
NC_045808.1	RepeatMasker	LINE/I-Jockey	14218	15670	4094	+	.	ID="I-JOCKEY-1_DPLE";TEgroup="NC_045808.1%7CI-JOCKEY-1_DPLE%7C1";Tend="2161";Tstart="20";shortTE="F";uid="ee053b42-9961-4a6f-a45d-1cbd62e2687c"
NC_045808.1	RepeatMasker	RC/Helitron	4065573	4066042	432	+	.	ID="HELITRON-6_DPLE";TEgroup="NC_045808.1%7CHELITRON-6_DPLE%7C3";Tend="1065";Tstart="9";shortTE="T";uid="6416e5d1-5e52-4b42-bbc5-1824bd3bc0a8"
NC_045808.1	RepeatMasker	LINE/Penelope	1584457	1584602	825	+	.	ID="PENELOPE-1_DPLE";Tend="143";Tstart="1";shortTE="F";uid="a7871ba0-36f8-4210-8da6-f37f034c751e"
NC_045808.1	RepeatMasker	RC/Helitron	2853664	2854093	1350	+	.	ID="HELITRON-7_DPLE";Tend="609";Tstart="69";shortTE="F";uid="3907a7b5-d204-4fce-acbc-60df2356e00d"
NC_045808.1	RepeatMasker	RC/Helitron	3311150	3311469	573	+	.	ID="HELITRON-8_DPLE";TEgroup="NC_045808.1%7CHELITRON-8_DPLE%7C2";Tend="735";Tstart="6";shortTE="T";uid="4c66956c-4318-4327-8ab5-073ae85ef649"
NC_045808.1	RepeatMasker	DNA	880180	880818	1095	+	.	ID="DNA-HARB%3F-1_DPLE";TEgroup="NC_045808.1%7CDNA-HARB%3F-1_DPLE%7C1";Tend="781";Tstart="53";shortTE="F";uid="4a2ac8c5-5774-4128-8c22-c3d53dabd32b"
NC_045808.1	RepeatMasker	LINE/Penelope	8593322	8593518	892	+	.	ID="PENELOPE-1_DPLE";TEgroup="NC_045808.1%7CPENELOPE-1_DPLE%7C53";Tend="146";Tstart="1";shortTE="F";uid="88523673-2b26-4d81-bb9c-71e7c3b99dc5"
NC_045808.1	RepeatMasker	RC/Helitron	12372	12892	3239	+	.	ID="HELITRON-7_DPLE";Tend="557";Tstart="56";shortTE="F";uid="f78a155e-dddf-48f9-b044-4cb930d98339"
NC_045808.1	RepeatMasker	LINE/Penelope	7812145	7812278	739	+	.	ID="PENELOPE-1_DPLE";Tend="130";Tstart="1";shortTE="F";uid="ac05b724-7680-4323-9145-a7219a03c1e7"
NC_045808.1	RepeatMasker	SINE	5337268	5337557	2120	+	.	ID="HASE2-1_DPLE";Tend="301";Tstart="1";shortTE="F";uid="86b4afcf-5b95-47b6-a3cf-ab78a746eb32"
NC_045808.1	RepeatMasker	LINE/R1	4131790	4132820	1121	+	.	ID="SART1";Tend="5383";Tstart="4466";shortTE="F";uid="5e1046d2-88a7-4aa8-8204-138879ac51bb"
NC_045808.1	RepeatMasker	LTR/Gypsy	400998	401132	606	+	.	ID="GYPSY-1_DPLE";Tend="3830";Tstart="3688";shortTE="F";uid="52257108-1d9f-45d7-9c58-c6285a154581"
NC_045808.1	RepeatMasker	LTR/Gypsy	2951314	2951518	1232	+	.	ID="GYPSY-1_DPLE";Tend="3887";Tstart="3682";shortTE="F";uid="f19a6212-a1be-47e3-8e80-2794b110069b"
NC_045808.1	RepeatMasker	LINE/Penelope	9519044	9519185	928	+	.	ID="PENELOPE-1_DPLE";Tend="146";Tstart="3";shortTE="F";uid="ab78301d-316a-47a6-95c2-17ab7d0c5e83"
NC_045808.1	RepeatMasker	LINE/Penelope	5714321	5714465	523	+	.	ID="PENELOPE-1_DPLE";Tend="148";Tstart="2";shortTE="F";uid="efe26135-f0ab-4672-ac43-5dc24ad5aa5f"
NC_045808.1	RepeatMasker	LINE/Penelope	5497181	5497302	720	+	.	ID="PENELOPE-1_DPLE";Tend="152";Tstart="33";shortTE="F";uid="7aa9a6f6-79b5-4c4d-96e6-3c9f16199f03"
NC_045808.1	RepeatMasker	LINE/Penelope	5126460	5126803	553	+	.	ID="PENELOPE-1_DPLE";Tend="730";Tstart="392";shortTE="F";uid="fa95351b-e92b-45fb-bc77-d8a244618814"
NC_045808.1	RepeatMasker	DNA/TcMar-Tc1	3481725	3481917	468	+	.	ID="MAR1_BM";Tend="910";Tstart="702";shortTE="F";uid="e168be8e-4b3b-4719-bd11-e2da63c6a23f"
NC_045808.1	RepeatMasker	LINE/Penelope	162748	162859	816	+	.	ID="PENELOPE-1_DPLE";Tend="144";Tstart="33";shortTE="F";uid="9d893456-a4c6-4bfc-87e5-5f543ba71e39"
NC_045808.1	RepeatMasker	DNA/TcMar-Mariner	2482393	2483371	511	+	.	ID="MARINER_HC";TEgroup="NC_045808.1%7CMARINER_HC%7C1";Tend="1182";Tstart="50";shortTE="F";uid="fe09553d-55cd-46ce-96ee-a21e45f2a80d"
NC_045808.1	RepeatMasker	LINE/Penelope	1849484	1849604	875	+	.	ID="PENELOPE-1_DPLE";Tend="153";Tstart="33";shortTE="F";uid="8e84e74b-e8bf-4824-8537-9492fe1ef111"
NC_045808.1	RepeatMasker	LINE/Penelope	6436368	6436509	670	+	.	ID="PENELOPE-1_DPLE";Tend="147";Tstart="4";shortTE="F";uid="a449f039-4d71-419a-bc9c-bc9ff34b7332"
NC_045808.1	RepeatMasker	LINE/Penelope	3654123	3654273	953	+	.	ID="PENELOPE-1_DPLE";Tend="148";Tstart="1";shortTE="F";uid="9fe799a1-de80-4de9-a6ca-83140604ca50"
NC_045808.1	RepeatMasker	Unknown	7466970	7467185	553	+	.	ID="UNKNOWN-18_DPLE";Tend="1284";Tstart="1103";shortTE="F";uid="4d3af678-253f-4142-aa22-593caf7b3e2a"
NC_045808.1	RepeatMasker	LINE/Penelope	5846582	5846726	874	+	.	ID="PENELOPE-1_DPLE";Tend="148";Tstart="1";shortTE="F";uid="976c856d-23c6-442a-8337-0a85a4d9db4c"
NC_045808.1	RepeatMasker	LINE/R2-Hero	1970219	1971074	1131	+	.	ID="R2-HERO-1_DPLE";TEgroup="NC_045808.1%7CR2-HERO-1_DPLE%7C8";Tend="2429";Tstart="1368";shortTE="F";uid="2984debc-5e91-4e4a-8066-ad6690578f89"
NC_045808.1	RepeatMasker	SINE	6800134	6800424	2090	+	.	ID="HASE2-1_DPLE";Tend="295";Tstart="1";shortTE="F";uid="1de3d8ed-01bd-458a-bac2-3fc146b2bec6"
NC_045808.1	RepeatMasker	Unknown	9615378	9615500	619	+	.	ID="UNKNOWN-32_DPLE";Tend="1540";Tstart="1409";shortTE="F";uid="8ddfbb51-5a62-41af-a2c4-ed1b1e9f39fd"
NC_045808.1	RepeatMasker	LTR/Gypsy	3314480	3314706	961	+	.	ID="GYPSY-1_DPLE";Tend="3887";Tstart="3681";shortTE="F";uid="5db393e9-e097-4e81-81c1-d2d803834900"
NC_045808.1	RepeatMasker	Unknown	421352	421486	631	+	.	ID="UNKNOWN-31_DPLE";Tend="134";Tstart="1";shortTE="F";uid="882b6c7c-70d9-4934-9260-eee7e9d78f53"
NC_045808.1	RepeatMasker	Unknown	6482163	6482430	510	+	.	ID="UNKNOWN-42_DPLE";Tend="1954";Tstart="1708";shortTE="F";uid="764babd1-7305-4fc6-9dcb-a9009527665a"
NC_045808.1	RepeatMasker	LINE/Penelope	6484187	6484726	2309	+	.	ID="PENELOPE-1_DPLE";TEgroup="NC_045808.1%7CPENELOPE-1_DPLE%7C47";Tend="564";Tstart="36";shortTE="F";uid="b2c4f355-5a51-41b7-9161-fbbaef28524a"
NC_045808.1	RepeatMasker	LINE/Penelope	2105768	2105889	430	+	.	ID="PENELOPE-1_DPLE";Tend="126";Tstart="1";shortTE="F";uid="a6612183-a7a4-4758-848b-d20a2a510383"
NC_045808.1	RepeatMasker	Unknown	4129717	4130102	1947	+	.	ID="UNKNOWN-17_DPLE";Tend="1403";Tstart="999";shortTE="F";uid="cb7b4ab9-4acc-44a7-98bb-bf3c057fb142"
NC_045808.1	RepeatMasker	Unknown	8862606	8862721	412	+	.	ID="UNKNOWN-18_DPLE";Tend="1291";Tstart="1167";shortTE="F";uid="5f008400-9a03-4c33-a5cf-da2d5dd7730e"
NC_045808.1	RepeatMasker	LINE/Penelope	8602417	8602624	1381	+	.	ID="PENELOPE-1_DPLE";Tend="237";Tstart="36";shortTE="F";uid="0dd7c4e9-ea13-48f4-b006-bb4d6d544a22"
NC_045808.1	RepeatMasker	LINE/Penelope	7178318	7178443	689	+	.	ID="PENELOPE-1_DPLE";Tend="123";Tstart="1";shortTE="F";uid="89c66175-4c0e-4a0c-ba60-03c2b5ea4f69"
NC_045808.1	RepeatMasker	LINE/R2-Hero	2867753	2868820	7138	+	.	ID="R2-HERO-1_DPLE";Tend="2346";Tstart="1262";shortTE="F";uid="508850ea-1484-4fff-a21a-d4803e9d2887"
NC_045808.1	RepeatMasker	LINE/Penelope	3020216	3020328	913	+	.	ID="PENELOPE-1_DPLE";Tend="114";Tstart="1";shortTE="F";uid="846234f2-56fb-4f37-8de7-cb990566043a"
NC_045808.1	RepeatMasker	LINE/Penelope	1389765	1390252	2048	+	.	ID="PENELOPE-1_DPLE";Tend="646";Tstart="104";shortTE="F";uid="362237dd-ff4b-4a62-afe0-feb44c124bf2"
NC_045808.1	RepeatMasker	LINE/I-Jockey	1151634	1152303	3022	+	.	ID="I-JOCKEY-1_DPLE";Tend="688";Tstart="24";shortTE="F";uid="353be28e-19e5-43d3-b604-5b996f1f1214"
NC_045808.1	RepeatMasker	LINE/I-Jockey	604159	604426	718	+	.	ID="I-JOCKEY-1_DPLE";Tend="1013";Tstart="746";shortTE="F";uid="dbd10304-721e-43d1-b7cd-7880a70b728e"
NC_045808.1	RepeatMasker	LTR/Gypsy	7697124	7697252	489	+	.	ID="GYPSY-1_DPLE";Tend="3884";Tstart="3766";shortTE="F";uid="4817b09c-27ca-404d-9978-a8ed4de64ccd"
NC_045808.1	RepeatMasker	LTR	9613410	9613526	661	+	.	ID="LTR-5_DPLE";Tend="2952";Tstart="2837";shortTE="F";uid="25b6cc82-dcc6-4b89-8966-a7e7456d392a"
NC_045808.1	RepeatMasker	LINE/CR1	7626661	7627440	493	+	.	ID="CR1-2_HMM";Tend="1961";Tstart="1174";shortTE="F";uid="0cc2c501-1f35-431c-b0f0-1cd25f837f2d"
NC_045808.1	RepeatMasker	RC/Helitron	881960	882474	2982	+	.	ID="HELITRON-7_DPLE";Tend="615";Tstart="57";shortTE="F";uid="fab749e7-2119-46af-b9ef-eae33b510c66"
NC_045808.1	RepeatMasker	LINE/Penelope	5740145	5740418	962	+	.	ID="PENELOPE-2_DPLE";TEgroup="NC_045808.1%7CPENELOPE-2_DPLE%7C5";Tend="1384";Tstart="907";shortTE="F";uid="7107068d-8422-4e3a-8130-c679e3686e8b"
NC_045808.1	RepeatMasker	LINE/R2-Hero	6505584	6506845	8674	+	.	ID="R2-HERO-1_DPLE";Tend="1697";Tstart="395";shortTE="F";uid="49bc0ff5-4901-426d-9e26-2a9ba3600105"
NC_045808.1	RepeatMasker	LINE/R2-Hero	1376248	1376580	2338	+	.	ID="R2-HERO-1_DPLE";Tend="2513";Tstart="2181";shortTE="F";uid="326e6d62-695c-46d7-bcba-690dc6ec1655"
NC_045808.1	RepeatMasker	LINE/Penelope	111390	111510	487	+	.	ID="PENELOPE-1_DPLE";Tend="132";Tstart="4";shortTE="F";uid="d26f23f9-5d7b-4cc3-b6f0-bfe912f549c8"
NC_045808.1	RepeatMasker	Unknown	1982706	1982976	883	+	.	ID="UNKNOWN-23_DPLE";Tend="539";Tstart="263";shortTE="F";uid="7ee4b8df-40de-4774-addb-509be972f534"
NC_045808.1	RepeatMasker	SINE	9002982	9003171	1600	+	.	ID="HASE2-1_DPLE";Tend="299";Tstart="110";shortTE="F";uid="0ca84c97-d38f-4f15-90f9-5d7eb66ff7f1"
NC_045808.1	RepeatMasker	RC/Helitron	10590318	10590460	524	+	.	ID="HELITRON-LIKE-7_HMEL";Tend="144";Tstart="1";shortTE="F";uid="527b5392-3a94-492a-8a0e-59e1226a9da2"
NC_045808.1	RepeatMasker	DNA/TcMar-Tc1	5438554	5438923	407	+	.	ID="MAR1_BM";TEgroup="NC_045808.1%7CMAR1_BM%7C1";Tend="1060";Tstart="595";shortTE="F";uid="02d6263d-8908-4d28-87db-2010fbfeaa64"
NC_045808.1	RepeatMasker	Unknown	2928238	2928508	784	+	.	ID="UNKNOWN-42_DPLE";Tend="1955";Tstart="1706";shortTE="F";uid="f5a9b5ee-af2e-49ca-981f-0696adcae237"
NC_045808.1	RepeatMasker	LINE/R2-Hero	3658128	3658309	917	+	.	ID="R2-HERO-1_DPLE";Tend="2160";Tstart="1968";shortTE="F";uid="d5b38f76-9928-43ba-b9d8-0ea32a137fe5"
NC_045808.1	RepeatMasker	Unknown	6454254	6454433	477	+	.	ID="UNKNOWN-18_DPLE";Tend="1284";Tstart="1117";shortTE="F";uid="0481f808-7cca-4b90-8fa9-26f270d3488e"
NC_045808.1	RepeatMasker	LINE/Penelope	7575509	7575674	764	+	.	ID="PENELOPE-1_DPLE";Tend="149";Tstart="1";shortTE="F";uid="cfdc54ac-8f79-4f90-bc86-1812c20e24b9"
NC_045808.1	RepeatMasker	Unknown	4024937	4025201	569	+	.	ID="UNKNOWN-23_DPLE";Tend="539";Tstart="272";shortTE="F";uid="09810e96-834e-4cba-ab33-95caaa68a818"
NC_045808.1	RepeatMasker	LTR	2338950	2339252	1198	+	.	ID="LTR-2_DPLE";Tend="1381";Tstart="1092";shortTE="F";uid="859aab5b-6a53-4af2-a895-845c017503a1"
NC_045808.1	RepeatMasker	DNA/TcMar-Tc1	597887	598452	832	+	.	ID="TC1-4_DPLE";Tend="1166";Tstart="596";shortTE="F";uid="63bd3deb-c56a-423b-ac05-ae4f43c394b3"
NC_045808.1	RepeatMasker	LTR	1118687	1118991	2310	+	.	ID="LTR-1_DPLE";Tend="1666";Tstart="1363";shortTE="F";uid="d271bd29-a22f-4dd9-b61e-451bcf58e80f"
NC_045808.1	RepeatMasker	LINE/RTE-RTE	6246921	6247078	426	+	.	ID="RTE-19_HMEL";Tend="1268";Tstart="1103";shortTE="F";uid="00f4319c-a52e-4c89-ae57-cac769754169"
NC_045808.1	RepeatMasker	Unknown	4253720	4254011	1294	+	.	ID="UNKNOWN-41_DPLE";Tend="306";Tstart="6";shortTE="F";uid="d14212e6-f898-448a-9e2f-e1fb0ec8836a"
NC_045808.1	RepeatMasker	DNA/PiggyBac	8369366	8369901	3565	+	.	ID="NPIGGYBAC-4_HMEL";Tend="541";Tstart="1";shortTE="F";uid="a6e0ca66-77b3-43ab-b650-f55356ae1dbc"
NC_045808.1	RepeatMasker	LTR/Gypsy	1261954	1262149	868	+	.	ID="GYPSY-1_DPLE";Tend="3883";Tstart="3676";shortTE="F";uid="1c58a782-85ff-42bf-91de-af7f91daadad"
NC_045808.1	RepeatMasker	LTR/Copia	4125495	4126204	1651	+	.	ID="COPIA-1_HMM-I";Tend="3363";Tstart="2565";shortTE="F";uid="838b313f-4f47-4785-946d-119b93cd3902"
NC_045808.1	RepeatMasker	LINE/CR1	707941	708309	1069	+	.	ID="ZENON_BM";Tend="2021";Tstart="1643";shortTE="F";uid="719c6dd4-6212-4dd3-a737-4f445bd1d999"
NC_045808.1	RepeatMasker	Simple_repeat	5200513	5200772	773	+	.	ID="(TG)N";Tend="260";Tstart="1";shortTE="F";uid="e97517b6-51dd-448e-99a3-cac0241f4acc"
NC_045808.1	RepeatMasker	LTR/Gypsy	10221325	10221518	923	+	.	ID="GYPSY-1_DPLE";Tend="3886";Tstart="3692";shortTE="F";uid="f6102336-cb53-4d8c-8b7e-00d3eb6a0466"
NC_045808.1	RepeatMasker	DNA	874031	874145	763	+	.	ID="DNA-HARB%3F-1_DPLE";Tend="115";Tstart="1";shortTE="F";uid="f6f98aeb-5125-4f94-b53d-b00b5aba68cb"
NC_045808.1	RepeatMasker	LINE/R2-Hero	3536752	3537196	2062	+	.	ID="R2-HERO-1_DPLE";Tend="2512";Tstart="1988";shortTE="F";uid="0c3c64b9-ba45-4e1e-8199-3954f6a6e002"
NC_045808.1	RepeatMasker	LTR/Gypsy	5953529	5953694	632	+	.	ID="GYPSY-1_DPLE";Tend="3858";Tstart="3690";shortTE="F";uid="79ba2018-1d51-4d64-8dcc-ec3e9ab3e8a6"
NC_045808.1	RepeatMasker	LTR/Gypsy	4050734	4050947	745	+	.	ID="GYPSY-1_DPLE";Tend="3884";Tstart="3678";shortTE="F";uid="2b9ff19e-ab48-4037-9c7a-8d4f9938033a"
NC_045808.1	RepeatMasker	RC/Helitron	2575477	2576208	3210	+	.	ID="HELITRON-6_DPLE";Tend="1066";Tstart="291";shortTE="F";uid="06ccff52-9de3-440a-94e4-c1b34e3b0db3"
NC_045808.1	RepeatMasker	LINE/Proto2	952153	952448	1017	+	.	ID="PROTO2-1_BM";Tend="997";Tstart="698";shortTE="F";uid="e576698b-678b-48bb-aa88-0793d4c9e80a"
NC_045808.1	RepeatMasker	LINE/Penelope	7852059	7852200	692	+	.	ID="PENELOPE-1_DPLE";Tend="146";Tstart="1";shortTE="F";uid="5109ded4-7e83-447f-8a94-1397a28b5193"
NC_045808.1	RepeatMasker	LINE/Penelope	2402137	2402277	766	+	.	ID="PENELOPE-1_DPLE";Tend="143";Tstart="3";shortTE="F";uid="0992336f-e33d-462d-8b8f-38b1920a2727"
NC_045808.1	RepeatMasker	LTR/Gypsy	585424	585621	937	+	.	ID="GYPSY-1_DPLE";Tend="3884";Tstart="3675";shortTE="F";uid="726e0e4a-403b-429d-8abb-03a37b65ebea"
NC_045808.1	RepeatMasker	LINE/Penelope	3541712	3541876	801	+	.	ID="PENELOPE-1_DPLE";Tend="162";Tstart="1";shortTE="F";uid="07b3f304-c129-48d2-8b2d-3e48f45ced1d"
NC_045808.1	RepeatMasker	DNA/TcMar-Mariner	8376991	8377323	2072	+	.	ID="MARINER-14_DBP";Tend="1285";Tstart="914";shortTE="F";uid="106f9c57-80bd-4e80-8cc2-066c899e7ee2"
NC_045808.1	RepeatMasker	Unknown	2141734	2141849	860	+	.	ID="UNKNOWN-31_DPLE";Tend="247";Tstart="131";shortTE="F";uid="7b5c25df-2aef-4646-b960-fedb415a64df"
NC_045808.1	RepeatMasker	Unknown	1586915	1587888	5177	+	.	ID="UNKNOWN-10_DPLE";TEgroup="NC_045808.1%7CUNKNOWN-10_DPLE%7C1";Tend="1123";Tstart="5";shortTE="F";uid="174dacac-2681-4ee7-b4f4-8a3c60aaed72"
NC_045808.1	RepeatMasker	Unknown	8390740	8390855	619	+	.	ID="UNKNOWN-29_DPLE";Tend="1042";Tstart="928";shortTE="F";uid="ec34d76c-5d6e-4192-b7c1-41ff09115e71"
NC_045808.1	RepeatMasker	LINE/Proto2	990986	991531	536	+	.	ID="PROTO2-1_BM";Tend="939";Tstart="599";shortTE="F";uid="8dfcdb8d-6e10-49a6-a42e-3c192baf0e63"
NC_045808.1	RepeatMasker	LINE/Penelope	10009296	10009653	522	+	.	ID="PENELOPE-2_DPLE";Tend="429";Tstart="9";shortTE="F";uid="40636b66-8265-4744-be18-643687dbb9b6"
NC_045808.1	RepeatMasker	LTR	132993	133111	411	+	.	ID="LTR-5_DPLE";Tend="3449";Tstart="3335";shortTE="F";uid="468a5b7f-a0b9-4460-8548-8e5e3b759321"
NC_045808.1	RepeatMasker	LTR/Gypsy	10563414	10563597	822	+	.	ID="GYPSY-1_DPLE";Tend="3878";Tstart="3688";shortTE="F";uid="45aecb02-33fc-4754-8dd0-9b5649150fe1"
NC_045808.1	RepeatMasker	LINE/Penelope	2025717	2025831	435	+	.	ID="PENELOPE-1_DPLE";Tend="116";Tstart="1";shortTE="F";uid="33602c28-1e42-428f-a706-1903552348c2"
NC_045808.1	RepeatMasker	LINE/RTE-RTE	1114951	1115451	4126	+	.	ID="RTE-3_DPL";Tend="2831";Tstart="2331";shortTE="F";uid="9d03d257-90d9-48df-82fe-19f69ca707ca"
NC_045808.1	RepeatMasker	Unknown	1637426	1637575	853	+	.	ID="REP-3_LMI";Tend="157";Tstart="1";shortTE="F";uid="2edc4aa1-d0ac-4d10-be3e-5688996e53af"
NC_045808.1	RepeatMasker	Unknown	8904265	8906112	10382	+	.	ID="UNKNOWN-9_DPLE";Tend="3640";Tstart="1461";shortTE="F";uid="008b9972-d22b-43f1-b48c-89de49ea0ed5"
NC_045808.1	RepeatMasker	LTR/Gypsy	8745551	8745742	936	+	.	ID="GYPSY-1_DPLE";Tend="3878";Tstart="3685";shortTE="F";uid="0953e89b-0598-4536-9bf3-0b3da8ff80b3"
NC_045808.1	RepeatMasker	LTR/Gypsy	4971532	4972160	1205	+	.	ID="GYPSY-6_BM-I";Tend="5278";Tstart="4621";shortTE="F";uid="99bec0e0-3f9e-47df-9f30-530276345441"
NC_045808.1	RepeatMasker	LINE/Penelope	6453295	6453660	2512	+	.	ID="PENELOPE-1_DPLE";Tend="391";Tstart="26";shortTE="F";uid="2d7ed833-5bd8-4340-a8f1-81745728f248"
NC_045808.1	RepeatMasker	LTR	8950161	8950261	735	+	.	ID="LTR-5_DPLE";Tend="2940";Tstart="2837";shortTE="F";uid="7b56e132-46a3-404a-9661-eaf5adf88ef7"
NC_045808.1	RepeatMasker	DNA/TcMar-Tc1	8135841	8136030	884	+	.	ID="MARINER-5_BM";Tend="189";Tstart="1";shortTE="F";uid="5187ea0d-d8e0-424c-ad17-9a049cc4ff41"
NC_045808.1	RepeatMasker	LINE/Penelope	570181	570299	594	+	.	ID="PENELOPE-1_DPLE";Tend="122";Tstart="1";shortTE="F";uid="2d5de46a-5a3b-41e1-a213-5a4eb1135da2"
NC_045808.1	RepeatMasker	RC/Helitron	5784358	5784811	2032	+	.	ID="HELITRON-8_DPLE";TEgroup="NC_045808.1%7CHELITRON-8_DPLE%7C3";Tend="738";Tstart="4";shortTE="F";uid="19e7e88f-6c28-48cb-9d08-54965466faea"
NC_045808.1	RepeatMasker	LINE/Penelope	2230903	2232202	11781	+	.	ID="PENELOPE-1_DPLE";Tend="1335";Tstart="35";shortTE="F";uid="bca19e8b-78cf-4dcb-911f-556a27e9839a"
NC_045808.1	RepeatMasker	LINE/I-Jockey	6412573	6413646	846	+	.	ID="BMC1";Tend="4458";Tstart="3457";shortTE="F";uid="72c6400e-1860-4ef9-aff8-9819bee5891e"
NC_045808.1	RepeatMasker	DNA/hAT-hATm	285424	285720	439	+	.	ID="HAT-N5_LSAL";Tend="1802";Tstart="1513";shortTE="F";uid="b4dc7dd7-00f0-4232-b839-2be7f6c690cf"
NC_045808.1	RepeatMasker	DNA/TcMar-Mariner	1661215	1661337	403	+	.	ID="MARINER-74_HSAL";Tend="716";Tstart="594";shortTE="F";uid="f5966458-2016-4e15-a235-edab845f4484"
NC_045808.1	RepeatMasker	LTR	552189	552295	747	+	.	ID="LTR-5_DPLE";Tend="2943";Tstart="2837";shortTE="F";uid="1ac39cbf-c524-4b0c-9eb3-96c81dfd7198"
NC_045808.1	RepeatMasker	LINE/R2-Hero	8874775	8874919	1006	+	.	ID="R2-HERO-1_DPLE";Tend="2512";Tstart="2368";shortTE="F";uid="23f815de-dff2-465f-99df-041f04b14276"
NC_045808.1	RepeatMasker	Unknown	8939607	8939797	434	+	.	ID="UNKNOWN-23_DPLE";Tend="575";Tstart="389";shortTE="F";uid="a8247992-5641-45f2-8d97-1d3e5d1be59b"
NC_045808.1	RepeatMasker	RC/Helitron	7440893	7441467	4217	+	.	ID="HELITRON-7_DPLE";Tend="615";Tstart="1";shortTE="F";uid="7dc83df0-b2aa-4b44-aefc-4bdb0a4d57be"
NC_045808.1	RepeatMasker	LINE/R2-Hero	1705343	1705878	3836	+	.	ID="R2-HERO-1_DPLE";Tend="2513";Tstart="1977";shortTE="F";uid="24c6a02f-184e-4fc8-891c-38f7269a6e5c"
NC_045808.1	RepeatMasker	LTR	339816	339974	552	+	.	ID="LTR-5_DPLE";Tend="2943";Tstart="2789";shortTE="F";uid="49106376-dd8d-410a-959e-0fb6c423e51b"
NC_045808.1	RepeatMasker	LTR	6228584	6229069	3619	+	.	ID="LTR-3_DPLE";Tend="510";Tstart="3";shortTE="F";uid="702b19f6-99ca-4375-8e49-c2e93d937282"
NC_045808.1	RepeatMasker	LINE/Penelope	495873	496194	865	+	.	ID="PENELOPE-1_DPLE";Tend="921";Tstart="566";shortTE="F";uid="38976354-2e97-4353-b9d7-8c4fb1742997"
NC_045808.1	RepeatMasker	LTR/Gypsy	8931977	8932198	918	+	.	ID="GYPSY-1_DPLE";Tend="3888";Tstart="3673";shortTE="F";uid="33b3a23c-7d89-4bbc-8ef6-c8df975edac6"
NC_045808.1	RepeatMasker	DNA/TcMar-Tc1	584397	585188	2527	+	.	ID="MAR1_BM";Tend="1293";Tstart="452";shortTE="F";uid="83f15c2a-a7d1-49f1-8dc4-bd43bee7ef82"
NC_045808.1	RepeatMasker	LTR/Gypsy	10216557	10216750	923	+	.	ID="GYPSY-1_DPLE";Tend="3886";Tstart="3692";shortTE="F";uid="6c7fe132-1a38-42bc-ae1d-98720ce21d86"
NC_045808.1	RepeatMasker	LINE/R2-Hero	4299972	4301403	7522	+	.	ID="R2-HERO-1_DPLE";Tend="2189";Tstart="595";shortTE="F";uid="f5d3ed93-88d7-4140-8efc-5739fd9ce103"
NC_045808.1	RepeatMasker	LTR/Gypsy	4772680	4772874	778	+	.	ID="GYPSY-1_DPLE";Tend="3887";Tstart="3683";shortTE="F";uid="d9e73e69-efb8-48a2-bce2-5a1ee4ee715c"
NC_045808.1	RepeatMasker	SINE	8998890	8999079	1600	+	.	ID="HASE2-1_DPLE";Tend="299";Tstart="110";shortTE="F";uid="e2efca7d-4a73-4514-81e0-db2767e84837"
NC_045808.1	RepeatMasker	DNA/TcMar-Mariner	7370835	7370970	721	+	.	ID="MARINER-1_DPLE";Tend="732";Tstart="599";shortTE="F";uid="a1f84cd1-62f2-422d-899a-87b00f29deda"
NC_045808.1	RepeatMasker	LINE/Penelope	3048626	3048825	1246	+	.	ID="PENELOPE-1_DPLE";Tend="224";Tstart="27";shortTE="F";uid="4b28d2ab-ca13-49ab-aeae-1f2819d8687e"
NC_045808.1	RepeatMasker	Unknown	6325780	6325970	646	+	.	ID="UNKNOWN-18_DPLE";Tend="1285";Tstart="1097";shortTE="F";uid="f5a5c9ec-3ee3-4b6b-b186-b69364e12d45"
NC_045808.1	RepeatMasker	LTR/Gypsy	1591194	1591382	762	+	.	ID="GYPSY-1_DPLE";Tend="3884";Tstart="3684";shortTE="F";uid="169cbcc9-eecf-4246-8b39-1d3c8b43d7d4"
NC_045808.1	RepeatMasker	LINE/L2	4417599	4417706	591	+	.	ID="L2-2_DPLE";Tend="2682";Tstart="2573";shortTE="F";uid="02c2474a-5fe8-47f5-a622-99d21005f116"
NC_045808.1	RepeatMasker	LINE/Penelope	2992306	2992420	429	+	.	ID="PENELOPE-1_DPLE";Tend="155";Tstart="37";shortTE="F";uid="938183b0-a2a7-4b01-924d-8b1f3963629c"
NC_045808.1	RepeatMasker	DNA/hAT-Ac	3678180	3678383	837	+	.	ID="NMAR-2_HMEL";Tend="3496";Tstart="3296";shortTE="F";uid="71169497-7231-4b6c-9afb-479f7c006f6c"
NC_045808.1	RepeatMasker	LINE/R2-Hero	859283	859619	2236	+	.	ID="R2-HERO-1_DPLE";Tend="2417";Tstart="2069";shortTE="F";uid="287dd829-d7a3-4a6d-8de0-d7253de30437"
NC_045808.1	RepeatMasker	LINE/CR1	7291353	7291525	1154	+	.	ID="CR1-1_DPLE";Tend="179";Tstart="6";shortTE="F";uid="59f713b8-b368-455e-9197-37f4bd29c5e3"
NC_045808.1	RepeatMasker	LINE/R1	2718191	2718518	2044	+	.	ID="R1-1_DPLE";Tend="2736";Tstart="2344";shortTE="F";uid="11d477c6-9f47-4f15-9924-2141f675924e"
NC_045808.1	RepeatMasker	DNA/hAT-Charlie	1933072	1933284	406	+	.	ID="HAT-N3_PPO";Tend="235";Tstart="6";shortTE="F";uid="265c17cd-9fd1-4119-93a5-cde5185ff59c"
NC_045808.1	RepeatMasker	LINE/I-Jockey	10499582	10499773	678	+	.	ID="I-JOCKEY-1_DPLE";Tend="286";Tstart="76";shortTE="F";uid="2cb6987e-3c8a-4404-9f73-69659f16e429"
NC_045808.1	RepeatMasker	LINE/R2-Hero	2523638	2523814	1023	+	.	ID="R2-HERO-1_DPLE";Tend="2178";Tstart="1986";shortTE="F";uid="de8c1346-9aca-4729-b951-c062468d1bdd"
NC_045808.1	RepeatMasker	Unknown	7347964	7348440	2500	+	.	ID="UNKNOWN-13_DPLE";Tend="1428";Tstart="938";shortTE="F";uid="b7d49b98-e7e0-4deb-bb29-07f6613f2943"
NC_045808.1	RepeatMasker	LINE/Penelope	3018946	3019089	1146	+	.	ID="PENELOPE-1_DPLE";Tend="145";Tstart="1";shortTE="F";uid="ecc1391f-b72c-4862-af42-c1c32ca09856"
NC_045808.1	RepeatMasker	RC/Helitron	4132845	4133114	1893	+	.	ID="HELITRON-7_DPLE";Tend="608";Tstart="337";shortTE="F";uid="82085c6f-ea02-42f0-bb45-242f8c5a46e1"
NC_045808.1	RepeatMasker	LINE/Penelope	2021723	2021837	435	+	.	ID="PENELOPE-1_DPLE";Tend="116";Tstart="1";shortTE="F";uid="ca5102de-a6a8-4d27-8ac4-336f36730668"
NC_045808.1	RepeatMasker	LINE/Penelope	8686445	8686551	516	+	.	ID="PENELOPE-1_DPLE";Tend="142";Tstart="35";shortTE="F";uid="fd0749ec-00f0-4f77-bdcb-e7723a0e6d27"
NC_045808.1	RepeatMasker	SINE	9258883	9259056	1441	+	.	ID="HASE2-1_DPLE";Tend="242";Tstart="71";shortTE="F";uid="943655fa-3580-4103-b033-b08723db7a10"
NC_045808.1	RepeatMasker	LINE/R2-Hero	3463043	3463274	1621	+	.	ID="R2-HERO-1_DPLE";Tend="2513";Tstart="2282";shortTE="F";uid="53d7c150-3b7e-4627-aa4d-56c968ad3799"
NC_045808.1	RepeatMasker	LTR/Gypsy	4969848	4970852	2657	+	.	ID="GYPSY-6_BM-I";Tend="4093";Tstart="3055";shortTE="F";uid="ca2567b3-da1c-4f7a-80fd-70d9e4e3d94e"
NC_045808.1	RepeatMasker	LINE/Penelope	536110	536410	1204	+	.	ID="PENELOPE-1_DPLE";Tend="577";Tstart="263";shortTE="F";uid="b5597c33-9823-48a5-bef4-f26ae51d205b"
NC_045808.1	RepeatMasker	LTR/Gypsy	9637635	9637813	824	+	.	ID="GYPSY-1_DPLE";Tend="3886";Tstart="3689";shortTE="F";uid="755fc29a-004c-4ed9-8d86-e3828302bddb"
NC_045808.1	RepeatMasker	LINE/Penelope	4913775	4913881	905	+	.	ID="PENELOPE-1_DPLE";Tend="139";Tstart="33";shortTE="F";uid="bd812953-6c7b-4166-9970-d37de65281af"
NC_045808.1	RepeatMasker	LINE/Penelope	7768353	7768648	896	+	.	ID="PENELOPE-1_DPLE";TEgroup="NC_045808.1%7CPENELOPE-1_DPLE%7C50";Tend="147";Tstart="1";shortTE="F";uid="99b9bf05-ce62-4578-94eb-ae7d46ee0c44"
NC_045808.1	RepeatMasker	LINE/R2-Hero	1660540	1660733	1178	+	.	ID="R2-HERO-1_DPLE";Tend="2041";Tstart="1858";shortTE="F";uid="d46e3acd-6687-448a-a48c-d1536fdb3527"
NC_045808.1	RepeatMasker	SINE	5156623	5156915	2310	+	.	ID="HASE2-1_DPLE";Tend="293";Tstart="1";shortTE="F";uid="6dc1304b-63fe-4985-80ba-5fbc12b9a8de"
NC_045808.1	RepeatMasker	LINE/Penelope	2643061	2643331	779	+	.	ID="PENELOPE-1_DPLE";Tend="330";Tstart="61";shortTE="F";uid="3d425de2-629f-4214-ade5-8006c1d0e901"
NC_045808.1	RepeatMasker	LINE/Penelope	3566405	3566671	659	+	.	ID="PENELOPE-1_DPLE";TEgroup="NC_045808.1%7CPENELOPE-1_DPLE%7C27";Tend="151";Tstart="29";shortTE="F";uid="da2fb999-77cf-499b-86a4-8aea54b50fa1"
NC_045808.1	RepeatMasker	RC/Helitron	941696	942293	4376	+	.	ID="HELITRON-7_DPLE";Tend="615";Tstart="1";shortTE="F";uid="912d851a-f1a5-4972-a609-aa2288bf8d96"
NC_045808.1	RepeatMasker	LTR	4183082	4183224	448	+	.	ID="LTR-2_DPLE";Tend="1266";Tstart="1096";shortTE="F";uid="224bd7be-dc82-4aeb-8a15-f8f1dc856b71"
NC_045808.1	RepeatMasker	Simple_repeat	1426407	1426865	764	+	.	ID="(CA)N";Tend="457";Tstart="1";shortTE="F";uid="fdcdb830-bde6-4f0d-bcd4-0f9ad2868ce1"
NC_045808.1	RepeatMasker	RC/Helitron	21215	21829	4683	+	.	ID="HELITRON-7_DPLE";Tend="615";Tstart="1";shortTE="F";uid="d2983139-09bb-4050-9e97-4b91331844a2"
NC_045808.1	RepeatMasker	SINE	9033638	9033937	2479	+	.	ID="HASE2-1_DPLE";Tend="298";Tstart="1";shortTE="F";uid="086017e4-8aa2-4a65-be3f-8d0b86ac098a"
NC_045808.1	RepeatMasker	Unknown	6594310	6594615	926	+	.	ID="UNKNOWN-34_DPLE";Tend="350";Tstart="2";shortTE="F";uid="b0764da6-bf60-4414-a6a1-ef3fc1760b4b"
NC_045808.1	RepeatMasker	LTR/Copia	10453453	10454640	3414	+	.	ID="COPIA-2_HM";Tend="1251";Tstart="76";shortTE="F";uid="d8797bdb-59d9-4cf2-af4d-77f8b4717670"
NC_045808.1	RepeatMasker	RC/Helitron	7658401	7658543	526	+	.	ID="HELITRON-6_DPLE";Tend="388";Tstart="236";shortTE="F";uid="599fa43b-c700-4cf4-8312-b4a22a546d52"
NC_045808.1	RepeatMasker	LINE/Penelope	4315044	4315181	761	+	.	ID="PENELOPE-1_DPLE";Tend="143";Tstart="3";shortTE="F";uid="7dcb0932-6e31-4f43-a3a0-30e69ceca6ed"
NC_045808.1	RepeatMasker	LINE/Penelope	8239106	8240429	11102	+	.	ID="PENELOPE-1_DPLE";TEgroup="NC_045808.1%7CPENELOPE-1_DPLE%7C52";Tend="1256";Tstart="1";shortTE="F";uid="02ef9114-64df-422e-b878-cb262b3a11f9"
NC_045808.1	RepeatMasker	LTR	6237824	6238104	917	+	.	ID="LTR-2_DPLE";Tend="1373";Tstart="1080";shortTE="F";uid="365e3ce7-de6c-462b-a502-5999d70328ba"
NC_045808.1	RepeatMasker	LTR	8858414	8858660	923	+	.	ID="LTR-2_DPLE";Tend="1373";Tstart="1096";shortTE="F";uid="785b6508-40bb-4536-a212-97a6473832c2"
NC_045808.1	RepeatMasker	LTR/Gypsy	8937980	8938183	877	+	.	ID="GYPSY-1_DPLE";Tend="3885";Tstart="3680";shortTE="F";uid="e90a6b36-1184-4497-819e-413ce22205b4"
NC_045808.1	RepeatMasker	DNA/TcMar-Tc1	1051644	1051862	524	+	.	ID="MAR1_BM";Tend="1199";Tstart="954";shortTE="F";uid="115eb72a-76c7-4dd5-9e8e-f9a0dbac10ec"
NC_045808.1	RepeatMasker	LTR/Gypsy	6409664	6409872	875	+	.	ID="GYPSY-1_DPLE";Tend="3878";Tstart="3666";shortTE="F";uid="3bc41e59-bf5f-44bc-9916-053dc1e08403"
NC_045808.1	RepeatMasker	DNA/TcMar-Mariner	1547909	1548501	2884	+	.	ID="MARINER-1_DPLE";Tend="1367";Tstart="733";shortTE="F";uid="1ae053e7-a830-419b-9653-3a732cf3054b"
NC_045808.1	RepeatMasker	LINE/Penelope	4881133	4881413	2338	+	.	ID="PENELOPE-1_DPLE";Tend="1065";Tstart="785";shortTE="F";uid="cbef28b8-0e13-4661-a34b-d0b721bed07d"
NC_045808.1	RepeatMasker	LINE/Penelope	10239801	10239940	941	+	.	ID="PENELOPE-1_DPLE";Tend="151";Tstart="13";shortTE="F";uid="ff9c1ed4-8cba-43a6-820e-2a9d10c4361c"
NC_045808.1	RepeatMasker	Unknown	8480720	8481002	1455	+	.	ID="UNKNOWN-23_DPLE";Tend="551";Tstart="269";shortTE="F";uid="8de372b5-5575-4943-a9d8-20621e60c063"
NC_045808.1	RepeatMasker	LINE/R2-Hero	9229171	9229324	1237	+	.	ID="R2-HERO-1_DPLE";Tend="2513";Tstart="2360";shortTE="F";uid="16325df3-1651-45d9-835e-744be985c341"
NC_045808.1	RepeatMasker	Unknown	2687698	2687851	417	+	.	ID="UNKNOWN-18_DPLE";Tend="1257";Tstart="1106";shortTE="F";uid="7e692e4d-8a4e-4a96-8d1d-b9d5494d9e37"
NC_045808.1	RepeatMasker	Unknown	10576755	10577132	2974	+	.	ID="UNKNOWN-4_DPLE";Tend="392";Tstart="1";shortTE="F";uid="4834860c-711e-4b3f-8803-24a272a9e00c"
NC_045808.1	RepeatMasker	DNA/PiggyBac	8370111	8370412	2459	+	.	ID="NPIGGYBAC-4_HMEL";Tend="918";Tstart="617";shortTE="F";uid="16bcd024-9331-41e5-a0ef-3853ba890c26"
NC_045808.1	RepeatMasker	DNA/TcMar-Mariner	4105171	4105976	1892	+	.	ID="MARINER-24_SIN";TEgroup="NC_045808.1%7CMARINER-24_SIN%7C1";Tend="1150";Tstart="113";shortTE="F";uid="1aa89dc0-f810-404c-8c64-e897d62dff3e"
NC_045808.1	RepeatMasker	Unknown	10114580	10114740	663	+	.	ID="UNKNOWN-23_DPLE";Tend="559";Tstart="267";shortTE="F";uid="5ed360da-4734-4f4f-b203-89c4c3730123"
NC_045808.1	RepeatMasker	DNA/TcMar-Tc1	1747913	1749830	17573	+	.	ID="TC1-2_DPLE";Tend="1921";Tstart="3";shortTE="F";uid="bf557e29-eb72-4dd8-87ae-259d444a5ff1"
NC_045808.1	RepeatMasker	DNA/TcMar-Tc1	2811905	2813217	11923	+	.	ID="TC1-1_DPLE";Tend="1321";Tstart="10";shortTE="F";uid="e2b2ffed-4432-47eb-9eef-982fa9afa884"
NC_045808.1	RepeatMasker	LINE/Penelope	9023108	9023235	702	+	.	ID="PENELOPE-1_DPLE";Tend="149";Tstart="1";shortTE="F";uid="4cb32f7e-57c0-490d-8e3f-5a4c78da6d52"
NC_045808.1	RepeatMasker	LTR	2457735	2457835	702	+	.	ID="LTR-5_DPLE";Tend="2940";Tstart="2837";shortTE="F";uid="6fe6d9c5-f6a3-4031-b850-055e28817686"
NC_045808.1	RepeatMasker	DNA/hAT-Charlie	5342087	5342305	493	+	.	ID="HAT-N3_PXU";Tend="220";Tstart="2";shortTE="F";uid="7ae49f93-4a83-4735-8b60-b7ea929c19ba"
NC_045808.1	RepeatMasker	RC/Helitron	5962158	5962433	1960	+	.	ID="HELITRON-1_DPLE";Tend="313";Tstart="4";shortTE="F";uid="5580502a-d8b2-481a-95fa-894ce137d87d"
NC_045808.1	RepeatMasker	DNA/hAT-Ac	8384879	8385117	1056	+	.	ID="NMAR-2_HMEL";Tend="3546";Tstart="3296";shortTE="F";uid="17c1112d-dbc4-45e5-8106-192c11c5e954"
NC_045808.1	RepeatMasker	RC/Helitron	1952877	1953111	605	+	.	ID="HELITRON-N7_PPO";Tend="236";Tstart="2";shortTE="F";uid="99c26fc5-e5f5-434b-b6d9-9492008d31d1"
NC_045808.1	RepeatMasker	LINE/Penelope	4964942	4965925	4756	+	.	ID="PENELOPE-2_DPLE";Tend="1172";Tstart="147";shortTE="F";uid="443be95c-10ae-4c6f-9be7-8f7af2bc9afc"
NC_045808.1	RepeatMasker	LINE/Penelope	6661894	6662009	505	+	.	ID="PENELOPE-1_DPLE";Tend="146";Tstart="32";shortTE="F";uid="4b2901f9-9cf8-4a36-8ee3-55992b6084f7"
NC_045808.1	RepeatMasker	DNA/TcMar-Mariner	4532044	4533310	5250	+	.	ID="MARINER-12_LHU";Tend="1287";Tstart="3";shortTE="F";uid="2678172c-7d88-4ea5-ae72-d3787dded4bc"
NC_045808.1	RepeatMasker	LINE/R2-Hero	6603608	6603896	1848	+	.	ID="R2-HERO-1_DPLE";Tend="2513";Tstart="2218";shortTE="F";uid="be9e834f-9cab-4bc8-95b6-43077236c8dc"
NC_045808.1	RepeatMasker	RC/Helitron	1366737	1367570	4427	+	.	ID="HELITRON-5_DPLE";Tend="1558";Tstart="528";shortTE="F";uid="e5b35d3f-f4f9-4fab-8b7d-29db90ebf903"
NC_045808.1	RepeatMasker	LINE/R1	82957	83865	1608	+	.	ID="R1-3_DPLE";TEgroup="NC_045808.1%7CR1-3_DPLE%7C1";Tend="855";Tstart="1";shortTE="F";uid="2392fac5-ff33-421a-acd1-92cb325294db"
NC_045808.1	RepeatMasker	SINE	2317914	2318210	2478	+	.	ID="HASE2-1_DPLE";Tend="301";Tstart="1";shortTE="F";uid="3a9fc5ee-17e4-4cb6-89aa-54b2aa0398f2"
NC_045808.1	RepeatMasker	DNA/TcMar-Tc1	1743441	1744762	12030	+	.	ID="TC1-1_DPLE";Tend="1322";Tstart="1";shortTE="F";uid="3dd1fb48-7967-4718-a361-351114453ce9"
NC_045808.1	RepeatMasker	SINE	5584550	5584799	1964	+	.	ID="HASE2-1_DPLE";Tend="301";Tstart="49";shortTE="F";uid="242ddac6-832d-4ed8-825d-b087241821fa"
NC_045808.1	RepeatMasker	LINE/Penelope	1247114	1247423	674	+	.	ID="PENELOPE-1_DPLE";TEgroup="NC_045808.1%7CPENELOPE-1_DPLE%7C7";Tend="759";Tstart="108";shortTE="F";uid="bde227bc-96e2-4119-95f5-ebf82b918e2e"
NC_045808.1	RepeatMasker	Unknown	173835	173980	465	+	.	ID="REP-3_LMI";Tend="141";Tstart="1";shortTE="F";uid="5e843097-e5fd-4908-9afe-d4a0bbe20eca"
NC_045808.1	RepeatMasker	LINE/R2-Hero	8588011	8588119	651	+	.	ID="R2-HERO-1_DPLE";Tend="1514";Tstart="1411";shortTE="F";uid="7e1debea-c29e-469e-af73-9c238ee06db5"
NC_045808.1	RepeatMasker	LINE/L2	1540236	1540481	433	+	.	ID="KIRI-10_HMM";Tend="384";Tstart="145";shortTE="F";uid="a8e543f2-3cd1-4d1c-b6ce-3c8c7d7387b6"
NC_045808.1	RepeatMasker	LINE/Penelope	5114960	5115910	2614	+	.	ID="PENELOPE-1_DPLE";TEgroup="NC_045808.1%7CPENELOPE-1_DPLE%7C37";Tend="1492";Tstart="15";shortTE="F";uid="5560c280-0c54-42b8-acd5-70f20e50a7c0"
NC_045808.1	RepeatMasker	LINE/RTE-RTE	724677	724907	1466	+	.	ID="RTE-5_DPL";Tend="2907";Tstart="2691";shortTE="F";uid="08c3fb7c-77a5-45f2-a42f-dd5cd609b04d"
NC_045808.1	RepeatMasker	LINE/Penelope	2281672	2281795	470	+	.	ID="PENELOPE-1_DPLE";Tend="182";Tstart="35";shortTE="F";uid="edd94cfe-0495-44f2-ae96-ab2b4e5d6be5"
NC_045808.1	RepeatMasker	LTR	5224310	5224606	1371	+	.	ID="LTR-2_DPLE";Tend="1381";Tstart="1092";shortTE="F";uid="95286ce8-3025-4321-94c5-2bd02d6e8787"
NC_045808.1	RepeatMasker	LINE/R2-Hero	6507788	6508005	1562	+	.	ID="R2-HERO-1_DPLE";Tend="1697";Tstart="1480";shortTE="F";uid="4bb352c6-459c-4087-9505-39f90832f852"
NC_045808.1	RepeatMasker	LINE/R2-Hero	7970052	7970425	2919	+	.	ID="R2-HERO-1_DPLE";Tend="2513";Tstart="2151";shortTE="F";uid="9748558e-0556-4a57-94ff-8e48bbac71bb"
NC_045808.1	RepeatMasker	SINE	8913085	8913374	2012	+	.	ID="HASE2-1_DPLE";Tend="295";Tstart="3";shortTE="F";uid="c5c4b8b1-9a90-4afa-87e6-4357b632563d"
NC_045808.1	RepeatMasker	LINE/Penelope	7668649	7668799	706	+	.	ID="PENELOPE-1_DPLE";Tend="152";Tstart="1";shortTE="F";uid="bb6d7660-74ee-4e3a-91fd-40d2275338ae"
NC_045808.1	RepeatMasker	LINE/R2-Hero	1419401	1419658	1893	+	.	ID="R2-HERO-1_DPLE";Tend="2513";Tstart="2256";shortTE="F";uid="e77fd58d-fca5-45e4-9e29-3a65c7897fbe"
NC_045808.1	RepeatMasker	LINE/CR1-Zenon	2522336	2523155	710	+	.	ID="ZENON-2_PXU";Tend="290";Tstart="42";shortTE="F";uid="cf444a1f-147b-416e-96aa-3c247793237a"
NC_045808.1	RepeatMasker	DNA/TcMar-Fot1	2697472	2697719	676	+	.	ID="NMAR-9_HMEL";Tend="1398";Tstart="1141";shortTE="F";uid="b480bbe6-3be9-4ee4-9ccb-98439bc6ee99"
NC_045808.1	RepeatMasker	LINE/Penelope	3224222	3224333	503	+	.	ID="PENELOPE-1_DPLE";Tend="147";Tstart="33";shortTE="F";uid="f1f6d99e-1cad-4559-820b-b5333eceeb5c"
NC_045808.1	RepeatMasker	DNA/TcMar-Tc1	7171019	7171190	525	+	.	ID="MARINER-5_BM";Tend="193";Tstart="1";shortTE="F";uid="4573d470-02ba-4d4b-af97-53116bf6dc50"
NC_045808.1	RepeatMasker	Unknown	1643624	1643926	982	+	.	ID="REP-3_LMI";Tend="349";Tstart="14";shortTE="F";uid="3d093ab6-078c-4d9e-833e-ca0d73efdbe3"
NC_045808.1	RepeatMasker	Unknown	3290773	3290913	1188	+	.	ID="UNKNOWN-4_DPLE";Tend="392";Tstart="251";shortTE="F";uid="2054624a-046a-41d4-92db-ecaa1c33acfc"
NC_045808.1	RepeatMasker	DNA/TcMar-Tc1	1088475	1089434	8720	+	.	ID="TC1-1_DPLE";Tend="1320";Tstart="361";shortTE="F";uid="3db91c2b-fa10-4a33-bb8d-1fa38b80bd01"
NC_045808.1	RepeatMasker	Unknown	1777968	1778345	1729	+	.	ID="UNKNOWN-4_DPLE";Tend="392";Tstart="1";shortTE="F";uid="928afed6-bc77-4615-a842-04b5e1d1d8dd"
NC_045808.1	RepeatMasker	LINE/Penelope	5390742	5390852	609	+	.	ID="PENELOPE-1_DPLE";Tend="147";Tstart="33";shortTE="F";uid="1194a66a-a757-4077-aa93-df49b64ae9ad"
NC_045808.1	RepeatMasker	RC/Helitron	1293556	1293824	913	+	.	ID="HELITRON-6_DPLE";Tend="349";Tstart="1";shortTE="F";uid="66511930-d0c1-4997-81e4-472c8e8a9989"
NC_045808.1	RepeatMasker	DNA/Academ-1	9053320	9053532	514	+	.	ID="ACADEM-1_BM";Tend="5631";Tstart="5420";shortTE="F";uid="11a4f6f2-f298-4148-9051-c465c12e9c67"
NC_045808.1	RepeatMasker	RC/Helitron	4076759	4077086	1295	+	.	ID="HELITRON-6_DPLE";Tend="1007";Tstart="644";shortTE="F";uid="3d7c6a4c-64e8-4c40-92c0-1180cd0364bc"
NC_045808.1	RepeatMasker	LINE/Penelope	3962315	3962434	857	+	.	ID="PENELOPE-1_DPLE";Tend="144";Tstart="24";shortTE="F";uid="d8172295-533a-493f-af34-3ba5aac59958"
NC_045808.1	RepeatMasker	Unknown	10581572	10581763	477	+	.	ID="UNKNOWN-18_DPLE";Tend="1275";Tstart="1106";shortTE="F";uid="2fb27183-fb55-4c44-a06c-daf4465c15d5"
NC_045808.1	RepeatMasker	LINE/Penelope	435392	435638	558	+	.	ID="PENELOPE-1_DPLE";Tend="431";Tstart="162";shortTE="F";uid="11867664-71ac-42b8-bc01-57c74ea5f7ee"
NC_045808.1	RepeatMasker	Unknown	2290037	2290240	430	+	.	ID="UNKNOWN-40_DPLE";Tend="1198";Tstart="994";shortTE="F";uid="6080f975-f661-44b5-9cdf-aff65ba32f92"
NC_045808.1	RepeatMasker	LTR	2617357	2617935	2720	+	.	ID="LTR-3_DPLE";Tend="512";Tstart="5";shortTE="F";uid="0f5dae87-e891-40f0-9b28-6c4acec23bc9"
NC_045808.1	RepeatMasker	SINE	1060012	1060290	2084	+	.	ID="HASE2-1_DPLE";Tend="298";Tstart="13";shortTE="F";uid="4f4b991d-5e49-4bcd-8d44-1d0611dce0be"
NC_045808.1	RepeatMasker	LINE/Penelope	2011014	2011163	875	+	.	ID="PENELOPE-1_DPLE";Tend="148";Tstart="1";shortTE="F";uid="a2673a24-5911-4749-a953-c63b94934334"
NC_045808.1	RepeatMasker	LINE/Penelope	878014	878378	1957	+	.	ID="PENELOPE-1_DPLE";Tend="382";Tstart="1";shortTE="F";uid="efa25de7-5221-4fc2-bb09-713c312844a7"
NC_045808.1	RepeatMasker	LINE/R2-Hero	2163189	2163582	2522	+	.	ID="R2-HERO-1_DPLE";Tend="2513";Tstart="2105";shortTE="F";uid="73c0c787-eb6d-4ea9-9931-1d3d29f3d727"
NC_045808.1	RepeatMasker	RC/Helitron	5966469	5966798	2001	+	.	ID="HELITRON-7_DPLE";TEgroup="NC_045808.1%7CHELITRON-7_DPLE%7C4";Tend="614";Tstart="1";shortTE="F";uid="34ed13e7-32dc-41a7-92f2-2c2e2b5ea935"
NC_045808.1	RepeatMasker	LTR/Gypsy	8921025	8921219	1043	+	.	ID="GYPSY-1_DPLE";Tend="3867";Tstart="3672";shortTE="F";uid="d460bc86-4d7a-4c4f-8b91-08f2ea402216"
NC_045808.1	RepeatMasker	RC/Helitron	3639945	3640595	4188	+	.	ID="HELITRON-3_DPLE";Tend="694";Tstart="4";shortTE="F";uid="820ba7df-5564-4215-8158-d0a087f9bfb9"
NC_045808.1	RepeatMasker	LTR/Gypsy	8906115	8906381	477	+	.	ID="GYPSY-2_BM-I";Tend="2650";Tstart="2379";shortTE="F";uid="6deacdc0-8fd9-4b93-a62a-7cb010efbfc5"
NC_045808.1	RepeatMasker	DNA/CMC-Chapaev-3	4627449	4627622	638	+	.	ID="ENSPM-1_RPR";Tend="2044";Tstart="1870";shortTE="F";uid="5069d200-301c-4dec-8c4c-76c5c9f35e99"
NC_045808.1	RepeatMasker	LTR	1940255	1941523	4885	+	.	ID="LTR-6_DPLE";Tend="1275";Tstart="1";shortTE="F";uid="0e257333-4edd-4300-8eb0-1fc69baa3389"
NC_045808.1	RepeatMasker	LINE/Penelope	6803979	6805266	7188	+	.	ID="PENELOPE-2_DPLE";Tend="1385";Tstart="1";shortTE="F";uid="889ffe7e-f42a-495e-8296-a2a9f4c101c4"
NC_045808.1	RepeatMasker	LINE/L2	1856544	1856682	488	+	.	ID="L2-8_NVI";Tend="508";Tstart="367";shortTE="F";uid="6949880f-895c-4006-8990-4b9755a62782"
NC_045808.1	RepeatMasker	RC/Helitron	3448885	3449466	3983	+	.	ID="HELITRON-7_DPLE";Tend="594";Tstart="1";shortTE="F";uid="4900d92c-2a65-4732-b433-eb693eef3cab"
NC_045808.1	RepeatMasker	Unknown	287573	287733	571	+	.	ID="UNKNOWN-18_DPLE";Tend="1277";Tstart="1108";shortTE="F";uid="169cd49f-5262-4e0d-bfa0-7ffba567f68e"
NC_045808.1	RepeatMasker	RC/Helitron	8560084	8560651	4246	+	.	ID="HELITRON-7_DPLE";Tend="615";Tstart="1";shortTE="F";uid="b5daf055-ccef-4bfd-91eb-bb79d021bbba"
NC_045808.1	RepeatMasker	RC/Helitron	1364824	1365502	3719	+	.	ID="HELITRON-2_DPLE";TEgroup="NC_045808.1%7CHELITRON-2_DPLE%7C1";Tend="958";Tstart="3";shortTE="F";uid="2fe215ec-7621-4b7e-a019-32dcc0ea0936"
NC_045808.1	RepeatMasker	SINE	2602732	2603032	2504	+	.	ID="HASE2-1_DPLE";Tend="301";Tstart="1";shortTE="F";uid="ff07b7c6-26a0-4934-bd7a-36926e08aa2f"
NC_045808.1	RepeatMasker	LINE/R2-Hero	5125838	5126017	1191	+	.	ID="R2-HERO-1_DPLE";Tend="2512";Tstart="2333";shortTE="F";uid="3d337fde-e56a-4adc-95f5-36425442c20f"
NC_045808.1	RepeatMasker	LINE/Penelope	4938051	4938160	497	+	.	ID="PENELOPE-1_DPLE";Tend="146";Tstart="37";shortTE="F";uid="8b15e2f3-d5dc-415c-9d0a-035cd088525e"
NC_045808.1	RepeatMasker	LINE/R2-Hero	865805	866373	729	+	.	ID="R2-HERO-1_DPLE";TEgroup="NC_045808.1%7CR2-HERO-1_DPLE%7C2";Tend="2510";Tstart="2069";shortTE="F";uid="1fac9ab1-0b1f-4d07-984a-5e3001114b72"
NC_045808.1	RepeatMasker	LINE/R2-Hero	8883167	8883327	1244	+	.	ID="R2-HERO-1_DPLE";Tend="2154";Tstart="1994";shortTE="F";uid="91080030-0b92-43ea-a505-43513640620c"
NC_045808.1	RepeatMasker	LINE/L2	1540737	1541596	3221	+	.	ID="L2-2_DPLE";Tend="2420";Tstart="1510";shortTE="F";uid="6e14aba8-20fa-4949-965f-2c5b518ef546"
NC_045808.1	RepeatMasker	Unknown	421922	422131	808	+	.	ID="UNKNOWN-31_DPLE";Tend="209";Tstart="9";shortTE="F";uid="64f26dc7-f40b-4bd9-a5b9-08d2fa71d37c"
NC_045808.1	RepeatMasker	LINE/Penelope	9549773	9549977	870	+	.	ID="PENELOPE-1_DPLE";TEgroup="NC_045808.1%7CPENELOPE-1_DPLE%7C59";Tend="147";Tstart="1";shortTE="F";uid="a0c55cc4-61b1-48ae-8344-7e446cc22fc6"
NC_045808.1	RepeatMasker	RC/Helitron	499137	499246	658	+	.	ID="HELITRON-6_DPLE";Tend="121";Tstart="6";shortTE="F";uid="3a72497e-3fa6-44b5-ad50-bbd632cda220"
NC_045808.1	RepeatMasker	DNA/hAT-Ac	8761824	8762243	993	+	.	ID="NMAR-2_HMEL";Tend="3608";Tstart="3159";shortTE="F";uid="622358b4-2407-4610-8e91-66e2bad4f346"
NC_045808.1	RepeatMasker	LINE/Penelope	340242	340394	939	+	.	ID="PENELOPE-1_DPLE";Tend="149";Tstart="2";shortTE="F";uid="9957135e-fb0d-4976-a548-0e6393285382"
NC_045808.1	RepeatMasker	RC/Helitron	4113766	4114039	2031	+	.	ID="HELITRON-7_DPLE";Tend="608";Tstart="337";shortTE="F";uid="06be6531-bc71-4309-9d98-164266cb2aa8"
NC_045808.1	RepeatMasker	Unknown	7283628	7283829	1294	+	.	ID="UNKNOWN-34_DPLE";Tend="347";Tstart="145";shortTE="F";uid="b0e8eb8a-acca-45e5-a3a4-2e9ada363c97"
NC_045808.1	RepeatMasker	LINE/RTE-BovB	9971828	9972000	878	+	.	ID="RTE-9_PPO";Tend="303";Tstart="140";shortTE="F";uid="725035d9-3f5a-4a7f-9934-dba53b88eb77"
NC_045808.1	RepeatMasker	LINE/CR1-Zenon	2720905	2721309	656	+	.	ID="ZENON-2_HMEL";Tend="2409";Tstart="2005";shortTE="F";uid="935af293-8d38-4d7e-a09b-ee5202024914"
NC_045808.1	RepeatMasker	LTR/Gypsy	2558756	2558946	1088	+	.	ID="GYPSY-1_DPLE";Tend="3886";Tstart="3679";shortTE="F";uid="8e9780c4-428a-4912-8b8f-fbd0e608e84c"
NC_045808.1	RepeatMasker	LINE/Penelope	5780022	5780538	4561	+	.	ID="PENELOPE-1_DPLE";Tend="517";Tstart="1";shortTE="F";uid="089a66ea-7992-465b-9da8-08df6ddb54b3"
NC_045808.1	RepeatMasker	LTR/Gypsy	31707	32439	535	+	.	ID="LYDIA_I";Tend="4382";Tstart="3622";shortTE="F";uid="0976596b-14e4-49ef-a277-b4524b1a427a"
NC_045808.1	RepeatMasker	Simple_repeat	159879	160372	498	+	.	ID="(CACCT)N";TEgroup="NC_045808.1%7C(CACCT)N%7C1";Tend="266";Tstart="1";shortTE="F";uid="9516349d-eb92-4956-9335-b5dd61bdc45d"
NC_045808.1	RepeatMasker	LINE/Penelope	6038852	6038992	421	+	.	ID="PENELOPE-1_DPLE";Tend="160";Tstart="4";shortTE="F";uid="26801365-5726-4692-aed8-02c8e9949c30"
NC_045808.1	RepeatMasker	RC/Helitron	5328768	5329393	4654	+	.	ID="HELITRON-7_DPLE";Tend="615";Tstart="1";shortTE="F";uid="2fd92c61-050f-45d1-88e2-db007e3ea4ee"
NC_045808.1	RepeatMasker	LINE/R1	9932916	9933032	874	+	.	ID="R1-2_DPLE";Tend="1066";Tstart="951";shortTE="F";uid="5ff24e60-c56a-43f7-a1e5-ccf3beebd82e"
NC_045808.1	RepeatMasker	LINE/I-Jockey	1144030	1144699	3016	+	.	ID="I-JOCKEY-1_DPLE";Tend="688";Tstart="24";shortTE="F";uid="0cf36967-5420-4075-9625-3168486d5b8e"
NC_045808.1	RepeatMasker	LINE/R2-Hero	852170	852351	1248	+	.	ID="R2-HERO-1_DPLE";Tend="2513";Tstart="2329";shortTE="F";uid="012602b8-263e-4fd4-a868-8f0da8c296fd"
NC_045808.1	RepeatMasker	LTR/Gypsy	1205678	1205870	897	+	.	ID="GYPSY-1_DPLE";Tend="3884";Tstart="3690";shortTE="F";uid="44bfc87b-b4f5-4845-88ec-bb2c81bdebc6"
NC_045808.1	RepeatMasker	LINE/Penelope	1785993	1786108	994	+	.	ID="PENELOPE-1_DPLE";Tend="141";Tstart="26";shortTE="F";uid="b1c3eb37-4e16-43dd-ad37-efefb9351b5d"
NC_045808.1	RepeatMasker	LINE/CR1	2625505	2625874	536	+	.	ID="CR1-1_HMM";Tend="397";Tstart="30";shortTE="F";uid="ce928e94-d3fd-4943-a5aa-0f9b7202479b"
NC_045808.1	RepeatMasker	SINE	2296943	2297251	2479	+	.	ID="HASE2-1_DPLE";Tend="301";Tstart="3";shortTE="F";uid="f7289350-0599-4052-85ad-aea056cad678"
NC_045808.1	RepeatMasker	SINE	2833413	2833701	1646	+	.	ID="HASE2-1_DPLE";Tend="296";Tstart="1";shortTE="F";uid="3b11df7f-7432-4c45-ac50-91ddb7b64e29"
NC_045808.1	RepeatMasker	LTR	1633546	1633760	518	+	.	ID="LTR-3_DPLE";TEgroup="NC_045808.1%7CLTR-3_DPLE%7C2";Tend="71";Tstart="1";shortTE="T";uid="bc973c03-04b3-4aa6-ae4b-e1ea52594ed8"
NC_045808.1	RepeatMasker	LINE/Penelope	3046008	3046132	736	+	.	ID="PENELOPE-1_DPLE";Tend="148";Tstart="27";shortTE="F";uid="715ba9be-5b67-4721-bbff-39ddd1d85fcb"
NC_045808.1	RepeatMasker	LINE/RTE-BovB	7465464	7466383	6944	+	.	ID="RTE-2_DPL";Tend="3242";Tstart="2315";shortTE="F";uid="1eefdf82-69fe-4838-8956-1a9e717c966a"
NC_045808.1	RepeatMasker	LINE/R2-Hero	9485271	9485566	2110	+	.	ID="R2-HERO-1_DPLE";Tend="2513";Tstart="2215";shortTE="F";uid="3ee666eb-fe21-4bf4-82fa-9e015db4beed"
NC_045808.1	RepeatMasker	SINE	2769270	2769472	1623	+	.	ID="HASE2-1_DPLE";Tend="204";Tstart="2";shortTE="F";uid="1f1c98bd-006b-4b42-a8fd-b0856aa04f24"
NC_045808.1	RepeatMasker	LINE/Penelope	2683350	2683476	678	+	.	ID="PENELOPE-1_DPLE";Tend="123";Tstart="1";shortTE="F";uid="e4578bd4-2eb2-4fcd-83ed-ef4ac5f07353"
NC_045808.1	RepeatMasker	LTR	1942526	1943787	6061	+	.	ID="LTR-6_DPLE";Tend="1262";Tstart="1";shortTE="F";uid="93b6799d-c8ae-454c-898b-e18dc2b3d90a"
NC_045808.1	RepeatMasker	LINE/Penelope	7556648	7556786	602	+	.	ID="PENELOPE-1_DPLE";Tend="161";Tstart="33";shortTE="F";uid="db407ef2-de47-4d8d-8652-81099943624c"
NC_045808.1	RepeatMasker	LINE/Penelope	475547	475769	1329	+	.	ID="PENELOPE-1_DPLE";Tend="253";Tstart="1";shortTE="F";uid="f274898d-8b4f-4fdd-871b-fe7d3afb24ad"
NC_045808.1	RepeatMasker	Unknown	5877203	5877591	3377	+	.	ID="UNKNOWN-15_DPLE";Tend="390";Tstart="1";shortTE="F";uid="d0337fbd-b309-49f9-8d19-a2fb9d8b3b64"
NC_045808.1	RepeatMasker	Unknown	7310673	7311353	5304	+	.	ID="UNKNOWN-6_DPLE";Tend="2011";Tstart="1327";shortTE="F";uid="a5070f5a-4732-44e4-a2ef-ab8e06bab5db"
NC_045808.1	RepeatMasker	Unknown	1909407	1909600	563	+	.	ID="UNKNOWN-18_DPLE";Tend="1284";Tstart="1106";shortTE="F";uid="1b00c10d-b7ad-4c17-a6a3-e299a2046a2f"
NC_045808.1	RepeatMasker	Simple_repeat	1854689	1856628	890	+	.	ID="(TA)N";Tend="1940";Tstart="1";shortTE="F";uid="fd0204df-7b95-44fc-b166-4bb3fe6f2f19"
NC_045808.1	RepeatMasker	LINE/Penelope	6861449	6862404	8061	+	.	ID="PENELOPE-1_DPLE";TEgroup="NC_045808.1%7CPENELOPE-1_DPLE%7C48";Tend="898";Tstart="1";shortTE="F";uid="a0e3012d-14f3-4dc6-9b39-df6bb387007e"
NC_045808.1	RepeatMasker	Unknown	929007	929357	2013	+	.	ID="UNKNOWN-34_DPLE";Tend="351";Tstart="4";shortTE="F";uid="a4fd55da-e1cf-4cca-a19c-25d45c1ac388"
NC_045808.1	RepeatMasker	LINE/R1	6085383	6086339	4155	+	.	ID="R1-2_DPLE";Tend="1062";Tstart="77";shortTE="F";uid="9e5d3fef-9411-4749-802c-047727733692"
NC_045808.1	RepeatMasker	Unknown	2874637	2874756	502	+	.	ID="UNKNOWN-1_DPLE";Tend="142";Tstart="22";shortTE="F";uid="81c6348a-ac69-4fd5-8d07-160955140a94"
NC_045808.1	RepeatMasker	LINE/Penelope	10056732	10056876	733	+	.	ID="PENELOPE-1_DPLE";Tend="135";Tstart="2";shortTE="F";uid="4b46ca9b-f6c3-496c-8f4a-baf99ad08508"
NC_045808.1	RepeatMasker	Unknown	692310	692487	876	+	.	ID="UNKNOWN-15_DPLE";TEgroup="NC_045808.1%7CUNKNOWN-15_DPLE%7C1";Tend="391";Tstart="1";shortTE="T";uid="388fb5ef-da21-40d7-9aab-165ce66cdfe9"
NC_045808.1	RepeatMasker	DNA/CMC-Chapaev-3	1427598	1428201	704	+	.	ID="enspm-1_lsal";Tend="1155";Tstart="614";shortTE="F";uid="50fb3fbf-365c-4238-99e0-d7300a66b9ae"
NC_045808.1	RepeatMasker	LINE/Penelope	7371785	7371934	1214	+	.	ID="PENELOPE-1_DPLE";Tend="148";Tstart="1";shortTE="F";uid="fe6fea38-1452-47d9-996b-8bc38b1e5678"
NC_045808.1	RepeatMasker	LTR/Gypsy	7284778	7284999	762	+	.	ID="GYPSY-1_DPLE";Tend="3889";Tstart="3678";shortTE="F";uid="3a3d3729-5213-41b8-955d-630ea02d0adb"
NC_045808.1	RepeatMasker	LINE/R2-Hero	2621210	2621694	1463	+	.	ID="R2-HERO-1_DPLE";Tend="2513";Tstart="1910";shortTE="F";uid="f59347c9-37d0-4463-a11d-b372ac5b7cd6"
NC_045808.1	RepeatMasker	DNA/hAT-Charlie	3332039	3332160	444	+	.	ID="hat-n20_rpr";Tend="136";Tstart="1";shortTE="F";uid="ca710671-0d5e-4e46-8ae5-451472252c34"
NC_045808.1	RepeatMasker	LINE/R2-Hero	10011323	10011834	3408	+	.	ID="R2-HERO-1_DPLE";Tend="2513";Tstart="1983";shortTE="F";uid="20827802-23cd-4467-8d49-cc874a61aba5"
NC_045808.1	RepeatMasker	LINE/I-Jockey	3672636	3672784	572	+	.	ID="I-JOCKEY-1_DPLE";Tend="161";Tstart="1";shortTE="F";uid="5c3e5b57-ac9a-4611-9d50-b57170355f07"
NC_045808.1	RepeatMasker	LINE/Penelope	2003038	2003138	593	+	.	ID="PENELOPE-1_DPLE";Tend="130";Tstart="31";shortTE="F";uid="22b8f94d-0644-40a1-a422-2f23c970760f"
NC_045808.1	RepeatMasker	LINE/Penelope	9149223	9149439	1289	+	.	ID="PENELOPE-1_DPLE";TEgroup="NC_045808.1%7CPENELOPE-1_DPLE%7C57";Tend="151";Tstart="1";shortTE="F";uid="9f3c5bad-9e27-4485-a399-790d6d2ba2fa"
NC_045808.1	RepeatMasker	Unknown	10609760	10610137	3040	+	.	ID="UNKNOWN-4_DPLE";Tend="392";Tstart="1";shortTE="F";uid="de3ca7df-99dd-4096-8908-8551b72f57d0"
NC_045808.1	RepeatMasker	LINE/Penelope	8611159	8611259	623	+	.	ID="PENELOPE-1_DPLE";Tend="130";Tstart="29";shortTE="F";uid="22a8d0a6-fd5e-492d-b5b3-a7883516e518"
NC_045808.1	RepeatMasker	RC/Helitron	2117230	2118848	6339	+	.	ID="HELITRON-2_DPLE";Tend="1558";Tstart="2";shortTE="F";uid="332faea5-26c6-404f-9ac8-d2eb62da52ac"
NC_045808.1	RepeatMasker	LINE/RTE-BovB	3684956	3685302	2417	+	.	ID="RTE-4_DPL";Tend="3151";Tstart="2804";shortTE="F";uid="0e9b239e-f446-47c8-a474-90f1b4de0c22"
NC_045808.1	RepeatMasker	DNA/TcMar-Mariner	4530058	4530324	1178	+	.	ID="MARINER-12_LHU";Tend="274";Tstart="3";shortTE="F";uid="6894de68-40dc-4464-8de5-70f21d7ddfb7"
NC_045808.1	RepeatMasker	LINE/I-Jockey	6518218	6518475	515	+	.	ID="I-JOCKEY-1_DPLE";Tend="980";Tstart="695";shortTE="F";uid="e6b85656-3682-4898-bf1f-afd2c5511e32"
NC_045808.1	RepeatMasker	LINE/L2	5897834	5898066	554	+	.	ID="L2-2_DPLE";Tend="2684";Tstart="2439";shortTE="F";uid="49113ba4-2a61-4769-945b-579971555c1d"
NC_045808.1	RepeatMasker	RC/Helitron	10114441	10114579	738	+	.	ID="HELITRON-N1C_LMI";Tend="139";Tstart="1";shortTE="F";uid="afdc130d-9f8c-47bc-8608-b0d55430463b"
NC_045808.1	RepeatMasker	LINE/RTE-BovB	9916157	9916765	4917	+	.	ID="RTE-2_DPL";Tend="1022";Tstart="410";shortTE="F";uid="1dc88506-4e16-4266-807c-b5e0533f6fe6"
NC_045808.1	RepeatMasker	LINE/R2-Hero	1382941	1383293	2073	+	.	ID="R2-HERO-1_DPLE";Tend="2513";Tstart="2181";shortTE="F";uid="e767b9d3-7a28-41a0-8fce-4c9c7cfc0034"
NC_045808.1	RepeatMasker	Simple_repeat	3198406	3198671	608	+	.	ID="(TTCGGG)N";Tend="263";Tstart="1";shortTE="F";uid="dbe0b190-1654-45e0-83cf-3d2228da690a"
NC_045808.1	RepeatMasker	LINE/Penelope	132930	133048	777	+	.	ID="PENELOPE-1_DPLE";Tend="144";Tstart="26";shortTE="F";uid="88161083-5fd1-4f40-a7a9-b3170ed5065a"
NC_045808.1	RepeatMasker	LINE/I-Jockey	8197168	8197329	420	+	.	ID="JOCKEY-5_HMEL";Tend="154";Tstart="2";shortTE="F";uid="043ef5ca-7d2e-44f0-929f-0752c08c0d18"
NC_045808.1	RepeatMasker	LINE/R2-Hero	1919605	1919789	948	+	.	ID="R2-HERO-1_DPLE";Tend="2513";Tstart="2321";shortTE="F";uid="9ed9688b-16e0-45fb-9928-58582bd4c82d"
NC_045808.1	RepeatMasker	DNA/TcMar-Tc1	5957025	5959517	22637	+	.	ID="TC1-2_DPLE";Tend="2496";Tstart="2";shortTE="F";uid="ea505138-d27a-4c96-b5a7-6c8412af0b08"
NC_045808.1	RepeatMasker	LTR/Gypsy	1796680	1796880	793	+	.	ID="GYPSY-1_DPLE";Tend="3885";Tstart="3687";shortTE="F";uid="4d84318f-a3bf-4a6e-870f-f8837743e70c"
NC_045808.1	RepeatMasker	LINE/Penelope	5233353	5233500	541	+	.	ID="PENELOPE-1_DPLE";Tend="146";Tstart="2";shortTE="F";uid="5cb199d7-4757-43a0-b3f1-456d6b4df97a"
NC_045808.1	RepeatMasker	LTR	773946	774534	454	+	.	ID="LTR-3_DPLE";TEgroup="NC_045808.1%7CLTR-3_DPLE%7C1";Tend="512";Tstart="6";shortTE="T";uid="13374d46-4bd2-4eba-9922-582267da327e"
NC_045808.1	RepeatMasker	LINE/Penelope	7296344	7297401	4360	+	.	ID="PENELOPE-2_DPLE";TEgroup="NC_045808.1%7CPENELOPE-2_DPLE%7C8";Tend="1026";Tstart="1";shortTE="F";uid="492f1bd4-b258-4172-ab60-d894b8bc0488"
NC_045808.1	RepeatMasker	LINE/Penelope	6480742	6480843	500	+	.	ID="PENELOPE-1_DPLE";Tend="134";Tstart="31";shortTE="F";uid="a4c4921a-5ddd-4eea-abf4-118164f9d96e"
NC_045808.1	RepeatMasker	LINE/Penelope	5742813	5743158	484	+	.	ID="PENELOPE-1_DPLE";TEgroup="NC_045808.1%7CPENELOPE-1_DPLE%7C43";Tend="158";Tstart="33";shortTE="F";uid="e4db5e04-209b-4395-ba56-43fdfea7467c"
NC_045808.1	RepeatMasker	Unknown	2684969	2685186	733	+	.	ID="REP-3_LMI";Tend="262";Tstart="11";shortTE="F";uid="ea92525d-329d-4bba-93f6-a00db15ba4fe"
NC_045808.1	RepeatMasker	LINE/R2-Hero	3708346	3708625	1781	+	.	ID="R2-HERO-1_DPLE";Tend="2513";Tstart="2231";shortTE="F";uid="7ced4518-494b-4138-97d8-de4cff2db7b1"
NC_045808.1	RepeatMasker	LINE/Penelope	4940605	4940969	2200	+	.	ID="PENELOPE-1_DPLE";TEgroup="NC_045808.1%7CPENELOPE-1_DPLE%7C36";Tend="952";Tstart="1";shortTE="F";uid="87fdcce5-6567-42cb-8b31-0b91291db534"
NC_045808.1	RepeatMasker	RC/Helitron	1653100	1653453	449	+	.	ID="HELITRON-2_BTA";Tend="1765";Tstart="1397";shortTE="F";uid="05e3c1fa-56a1-48f1-a11b-262b17a3afeb"
NC_045808.1	RepeatMasker	Unknown	3036941	3037290	2389	+	.	ID="UNKNOWN-34_DPLE";Tend="349";Tstart="1";shortTE="F";uid="aa92289c-fbc9-41b5-acb8-9e03c5b0773f"
NC_045808.1	RepeatMasker	Unknown	472816	472933	422	+	.	ID="REP-3_LMI";Tend="115";Tstart="1";shortTE="F";uid="762f26e4-0551-48a2-8b0a-6110f71eed51"
NC_045808.1	RepeatMasker	LINE/Penelope	10615781	10615892	588	+	.	ID="PENELOPE-1_DPLE";Tend="147";Tstart="35";shortTE="F";uid="9aa7b3ea-970e-4abb-9ff5-bc7b72f8092f"
NC_045808.1	RepeatMasker	LTR/Gypsy	1685321	1685497	1023	+	.	ID="GYPSY-1_DPLE";Tend="3876";Tstart="3688";shortTE="F";uid="c76207d5-5f1d-44aa-aeb3-ed94feb9dbfb"
NC_045808.1	RepeatMasker	LTR	7768549	7768649	813	+	.	ID="LTR-5_DPLE";Tend="2940";Tstart="2837";shortTE="F";uid="d9e3b5a8-d1f1-4942-b032-50dafc0c7f0e"
NC_045808.1	RepeatMasker	LINE/Penelope	1009016	1009419	2833	+	.	ID="PENELOPE-1_DPLE";Tend="403";Tstart="1";shortTE="F";uid="ac471247-a92c-4297-a7fd-0f0ca264f0b0"
NC_045808.1	RepeatMasker	DNA/TcMar-Tc1	10342709	10343133	495	+	.	ID="mariner-n22_ag";TEgroup="NC_045808.1%7Cmariner-n22_ag%7C1";Tend="1344";Tstart="68";shortTE="F";uid="f4c3a809-33e4-447a-b600-ad255b8b861d"
NC_045808.1	RepeatMasker	LTR/Gypsy	1103330	1103532	940	+	.	ID="GYPSY-1_DPLE";Tend="3882";Tstart="3683";shortTE="F";uid="fb6f83a4-1916-46f1-88b0-6bcddc6f420e"
NC_045808.1	RepeatMasker	SINE	2604852	2605307	1135	+	.	ID="HASE2-1_DPLE";TEgroup="NC_045808.1%7CHASE2-1_DPLE%7C1";Tend="301";Tstart="1";shortTE="F";uid="e49b77ca-2660-4140-8157-dc5dff480998"
NC_045808.1	RepeatMasker	LINE/R2-Hero	2757977	2758334	1354	+	.	ID="R2-HERO-1_DPLE";TEgroup="NC_045808.1%7CR2-HERO-1_DPLE%7C10";Tend="2513";Tstart="1382";shortTE="F";uid="6285f2fd-47d7-461f-816f-cd7936ccd8b4"
NC_045808.1	RepeatMasker	LINE/Penelope	4584023	4584138	474	+	.	ID="PENELOPE-1_DPLE";Tend="135";Tstart="18";shortTE="F";uid="f7e6fc32-cb34-4ce7-bf61-2fac9f97144a"
NC_045808.1	RepeatMasker	LINE/R1	10345271	10345580	1701	+	.	ID="R1-4_DPLE";Tend="876";Tstart="542";shortTE="F";uid="53110376-3af3-49b1-82b5-1602dd6609dc"
NC_045808.1	RepeatMasker	LINE/Penelope	8996594	8996705	622	+	.	ID="PENELOPE-1_DPLE";Tend="147";Tstart="36";shortTE="F";uid="f7699c58-83f6-4e4e-9306-b80ce4b60d9c"
NC_045808.1	RepeatMasker	Unknown	8758137	8758355	544	+	.	ID="UNKNOWN-18_DPLE";Tend="1284";Tstart="1107";shortTE="F";uid="80cddde1-7553-46bd-a024-ff55827f8b79"
NC_045808.1	RepeatMasker	Unknown	10227755	10227964	539	+	.	ID="UNKNOWN-18_DPLE";Tend="1282";Tstart="1093";shortTE="F";uid="26263e85-84c2-4a5c-aafb-520eaf47e0bb"
NC_045808.1	RepeatMasker	LTR	6509202	6509947	6015	+	.	ID="LTR-1_DPLE";Tend="1702";Tstart="953";shortTE="F";uid="e841a088-f040-4273-9f43-bfa97d0557ef"
NC_045808.1	RepeatMasker	SINE	8199279	8199506	1853	+	.	ID="HASE2-1_DPLE";Tend="301";Tstart="75";shortTE="F";uid="0a13ce79-2287-4625-a6b5-3d9457c6356c"
NC_045808.1	RepeatMasker	LINE/Penelope	8918282	8918414	445	+	.	ID="PENELOPE-1_DPLE";Tend="153";Tstart="8";shortTE="F";uid="61aaea75-b24c-4c78-accd-27df318591b7"
NC_045808.1	RepeatMasker	LINE/Penelope	1143485	1143633	580	+	.	ID="PENELOPE-1_DPLE";Tend="157";Tstart="11";shortTE="F";uid="e1f599a0-6b60-43a2-9143-609fbdd8a27f"
NC_045808.1	RepeatMasker	LTR/Gypsy	1428913	1429113	946	+	.	ID="GYPSY-1_DPLE";Tend="3884";Tstart="3683";shortTE="F";uid="bb8ba6f2-a3d0-4e99-ac8b-6924c902fefc"
NC_045808.1	RepeatMasker	LTR/Gypsy	4042544	4042731	932	+	.	ID="GYPSY-1_DPLE";Tend="3865";Tstart="3680";shortTE="F";uid="fef14f6b-96d7-46cd-8848-234c00dbce92"
NC_045808.1	RepeatMasker	LTR/Gypsy	1214069	1214260	1021	+	.	ID="GYPSY-1_DPLE";Tend="3883";Tstart="3690";shortTE="F";uid="5e6a17cf-1af9-453d-82b6-97f409ce7e85"
NC_045808.1	RepeatMasker	LINE/Penelope	1833771	1833891	875	+	.	ID="PENELOPE-1_DPLE";Tend="153";Tstart="33";shortTE="F";uid="6b73dd72-6a31-4d0a-8d88-1184189bceaa"
NC_045808.1	RepeatMasker	LINE/Penelope	6680219	6680494	1150	+	.	ID="PENELOPE-2_DPLE";TEgroup="NC_045808.1%7CPENELOPE-2_DPLE%7C6";Tend="1386";Tstart="891";shortTE="F";uid="9f17e133-91b9-46d2-a5f5-775e24e741c1"
NC_045808.1	RepeatMasker	LINE/Penelope	3528907	3529053	838	+	.	ID="PENELOPE-1_DPLE";Tend="148";Tstart="1";shortTE="F";uid="8736d712-77fe-4b72-a626-4e2eaac801c2"
NC_045808.1	RepeatMasker	Unknown	1618749	1619010	724	+	.	ID="UNKNOWN-23_DPLE";Tend="541";Tstart="266";shortTE="F";uid="fd097343-f667-4e1f-8a6a-c39c9e788a22"
NC_045808.1	RepeatMasker	Unknown	5416482	5416683	455	+	.	ID="UNKNOWN-18_DPLE";Tend="1277";Tstart="1106";shortTE="F";uid="84ba45f4-730b-4e80-8f31-c2727c2c42b0"
NC_045808.1	RepeatMasker	SINE	1623660	1623803	1257	+	.	ID="HASE2-1_DPLE";Tend="298";Tstart="155";shortTE="F";uid="fc88beb6-cf23-4110-a3dc-5dc01ac46c2d"
NC_045808.1	RepeatMasker	LINE/R2-Hero	9727313	9727846	2727	+	.	ID="R2-HERO-1_DPLE";Tend="2508";Tstart="1959";shortTE="F";uid="9134434e-5158-45bc-8853-c843a470565b"
NC_045808.1	RepeatMasker	DNA/TcMar-Tc1	1654354	1655676	12030	+	.	ID="TC1-1_DPLE";Tend="1323";Tstart="1";shortTE="F";uid="c62731a6-3174-4ada-9f69-a13f54899ff3"
NC_045808.1	RepeatMasker	LINE/Penelope	5795402	5795543	830	+	.	ID="PENELOPE-1_DPLE";Tend="138";Tstart="1";shortTE="F";uid="9d609afa-bedb-44c8-ad8b-197cc8e754af"
NC_045808.1	RepeatMasker	LINE/Penelope	549070	549461	1885	+	.	ID="PENELOPE-1_DPLE";Tend="665";Tstart="212";shortTE="F";uid="fefc5ff4-5d93-4cda-b65d-a8722d4cd0e4"
NC_045808.1	RepeatMasker	LINE/Penelope	4056111	4056214	414	+	.	ID="PENELOPE-1_DPLE";Tend="136";Tstart="31";shortTE="F";uid="00a4ccfb-0bbc-40c7-9dac-b22bddebb6e9"
NC_045808.1	RepeatMasker	RC/Helitron	2369061	2369613	2819	+	.	ID="HELITRON-4_DPLE";Tend="1150";Tstart="583";shortTE="F";uid="5a825e55-6753-4ac4-aa7c-435c123326b5"
NC_045808.1	RepeatMasker	LINE/Penelope	6562686	6562805	655	+	.	ID="PENELOPE-1_DPLE";Tend="116";Tstart="1";shortTE="F";uid="476d6021-873b-41d9-8668-28dd130d1fba"
NC_045808.1	RepeatMasker	Unknown	1248849	1249204	2726	+	.	ID="UNKNOWN-4_DPLE";Tend="391";Tstart="1";shortTE="F";uid="0936ef15-70d5-41c2-bd06-2537edc61335"
NC_045808.1	RepeatMasker	Unknown	8939079	8939381	865	+	.	ID="UNKNOWN-23_DPLE";Tend="575";Tstart="275";shortTE="F";uid="b04c7ea1-30e9-49c5-82e5-9337df385d7a"
NC_045808.1	RepeatMasker	RC/Helitron	9495619	9495889	493	+	.	ID="HELITRON-7_DPLE";TEgroup="NC_045808.1%7CHELITRON-7_DPLE%7C6";Tend="613";Tstart="1";shortTE="T";uid="048dc803-2146-4be8-8396-39cf0c9c860e"
NC_045808.1	RepeatMasker	Simple_repeat	2377508	2377766	1228	+	.	ID="(TATG)N";Tend="259";Tstart="1";shortTE="F";uid="24b5a808-d1d9-4272-b45b-482e0713f8e6"
NC_045808.1	RepeatMasker	LTR/Gypsy	961371	961565	903	+	.	ID="GYPSY-1_DPLE";Tend="3887";Tstart="3682";shortTE="F";uid="785915bb-0283-4664-b9af-73cff1554f08"
NC_045808.1	RepeatMasker	LTR/Gypsy	10524728	10524916	721	+	.	ID="GYPSY-1_DPLE";Tend="3884";Tstart="3695";shortTE="F";uid="e08554b1-01f2-4a5f-865b-25a488675ca8"
NC_045808.1	RepeatMasker	DNA/TcMar-Tc1	6592869	6593498	5617	+	.	ID="TC1-1_DPLE";Tend="1322";Tstart="694";shortTE="F";uid="168df09f-0fea-40fe-80b3-e950f17f5ed6"
NC_045808.1	RepeatMasker	LINE/Penelope	2285935	2286058	439	+	.	ID="PENELOPE-1_DPLE";Tend="182";Tstart="35";shortTE="F";uid="845391e6-a82a-4fc7-8d82-1a775274cf83"
NC_045808.1	RepeatMasker	SINE	1042673	1042817	1133	+	.	ID="HASE2-1_DPLE";Tend="301";Tstart="156";shortTE="F";uid="a2c47b84-8797-476b-be15-7f12a943f76c"
NC_045808.1	RepeatMasker	LTR/Gypsy	2859233	2859430	793	+	.	ID="GYPSY-1_DPLE";Tend="3868";Tstart="3676";shortTE="F";uid="9ee43289-c31f-43af-b8b3-b21d619b7a37"
NC_045808.1	RepeatMasker	RC/Helitron	5311715	5312340	4654	+	.	ID="HELITRON-7_DPLE";Tend="615";Tstart="1";shortTE="F";uid="d2d29957-68d1-4e57-907f-0fb5da1c44f0"
NC_045808.1	RepeatMasker	Unknown	6531009	6531342	2166	+	.	ID="UNKNOWN-12_DPLE";Tend="337";Tstart="6";shortTE="F";uid="3692282d-e400-4a93-8256-865ad76b7c86"
NC_045808.1	RepeatMasker	Unknown	1992694	1992913	449	+	.	ID="UNKNOWN-18_DPLE";Tend="1284";Tstart="1087";shortTE="F";uid="baec71c5-a662-49a7-bd30-3ede6fed9d45"
NC_045808.1	RepeatMasker	LTR	5473557	5473731	524	+	.	ID="LTR-5_DPLE";Tend="2945";Tstart="2720";shortTE="F";uid="b2a9b282-d660-463d-8e2c-0ead062fdc64"
NC_045808.1	RepeatMasker	LINE/Penelope	8309829	8309970	682	+	.	ID="PENELOPE-1_DPLE";Tend="144";Tstart="1";shortTE="F";uid="1a537d62-40d8-40ff-acff-0db920eb8b2c"
NC_045808.1	RepeatMasker	LTR/Copia	10454951	10455676	805	+	.	ID="COPIA-13_LH-I";Tend="2210";Tstart="1398";shortTE="F";uid="02e27242-703e-4d13-b3aa-61d5262b97cf"
NC_045808.1	RepeatMasker	LINE/R1	3870	4054	649	+	.	ID="R1-4_DPLE";Tend="1815";Tstart="1659";shortTE="F";uid="22aeaab1-3159-442d-b40e-a2082be60b9d"
NC_045808.1	RepeatMasker	Unknown	10613394	10613777	807	+	.	ID="UNKNOWN-32_DPLE";TEgroup="NC_045808.1%7CUNKNOWN-32_DPLE%7C1";Tend="1721";Tstart="1006";shortTE="F";uid="d8be6cd8-eb17-4beb-aaaa-950d6a843e85"
NC_045808.1	RepeatMasker	Unknown	4015931	4016310	2735	+	.	ID="UNKNOWN-4_DPLE";Tend="391";Tstart="2";shortTE="F";uid="7aba8e9f-d7ce-4005-80fe-a1a03553098b"
NC_045808.1	RepeatMasker	Unknown	784199	784345	712	+	.	ID="UNKNOWN-34_DPLE";Tend="183";Tstart="36";shortTE="F";uid="e8e3f028-6718-4eba-a06d-3eb381e155c6"
NC_045808.1	RepeatMasker	LINE/R2-Hero	9987090	9987199	731	+	.	ID="R2-HERO-1_DPLE";Tend="2513";Tstart="2404";shortTE="F";uid="616504fa-f764-4122-a5f9-0b6b52e8e394"
NC_045808.1	RepeatMasker	Unknown	8390010	8390126	612	+	.	ID="UNKNOWN-29_DPLE";Tend="1042";Tstart="928";shortTE="F";uid="3059222d-57f7-4aed-969d-81e6a4cd0eea"
NC_045808.1	RepeatMasker	LINE/R2-Hero	5560722	5563147	12812	+	.	ID="R2-HERO-1_DPLE";Tend="2513";Tstart="1";shortTE="F";uid="cf2f7859-d006-4a9a-8cc9-6a8b615c8c50"
NC_045808.1	RepeatMasker	DNA/TcMar-Mariner	2915233	2915727	524	+	.	ID="MARINER-74_HSAL";Tend="706";Tstart="211";shortTE="F";uid="2913ac01-04c5-4563-8c9c-8f2c9473fb60"
NC_045808.1	RepeatMasker	LINE/Penelope	1593232	1593413	1153	+	.	ID="PENELOPE-1_DPLE";Tend="218";Tstart="36";shortTE="F";uid="4f911aeb-3cc6-402c-bb51-8e80be8694f7"
NC_045808.1	RepeatMasker	Unknown	7978864	7979065	728	+	.	ID="UNKNOWN-18_DPLE";Tend="1284";Tstart="1106";shortTE="F";uid="141fd5e7-e621-4a25-8688-a0d4845f99a0"
NC_045808.1	RepeatMasker	LINE/Penelope	3513200	3513326	423	+	.	ID="PENELOPE-1_DPLE";Tend="155";Tstart="37";shortTE="F";uid="44c2039f-f1fe-4346-97a8-254ac9993528"
NC_045808.1	RepeatMasker	LINE/Penelope	6746606	6746921	604	+	.	ID="PENELOPE-2_DPLE";Tend="375";Tstart="32";shortTE="F";uid="d02192ab-6c29-47ae-be47-353ac9211333"
NC_045808.1	RepeatMasker	RC/Helitron	9184989	9185109	604	+	.	ID="HELITRON-N3_PXU";Tend="123";Tstart="1";shortTE="F";uid="24c16524-da61-49b1-b5c3-f939e66d6f80"
NC_045808.1	RepeatMasker	LINE/L2	1015473	1015660	433	+	.	ID="KIRI-3_HMM";Tend="3944";Tstart="3741";shortTE="F";uid="e70e323c-b6ad-4001-9450-fd6a5b2f3ddc"
NC_045808.1	RepeatMasker	Simple_repeat	10478587	10478964	771	+	.	ID="(TG)N";Tend="378";Tstart="1";shortTE="F";uid="0a73abcb-0899-4e07-a979-44cc64c9bfe8"
NC_045808.1	RepeatMasker	LTR/Gypsy	646572	646776	861	+	.	ID="GYPSY-1_DPLE";Tend="3888";Tstart="3688";shortTE="F";uid="adad9645-20c0-4244-9118-13770f88adfa"
NC_045808.1	RepeatMasker	LINE/R2-Hero	8248868	8248982	748	+	.	ID="R2-HERO-1_DPLE";Tend="263";Tstart="148";shortTE="F";uid="d89a6751-3ea5-4a6c-9693-bfef1795c8e0"
NC_045808.1	RepeatMasker	LINE/R2-Hero	9376645	9376760	870	+	.	ID="R2-HERO-1_DPLE";Tend="2513";Tstart="2398";shortTE="F";uid="cb8e4da1-6874-4a7a-ba56-5a081a39bdbe"
NC_045808.1	RepeatMasker	LINE/R2-Hero	7441984	7442093	808	+	.	ID="R2-HERO-1_DPLE";Tend="2418";Tstart="2309";shortTE="F";uid="a1c32056-d2ad-4e74-b542-5286dcdff197"
NC_045808.1	RepeatMasker	LINE/RTE-BovB	7388495	7388614	623	+	.	ID="RTE-9_PPO";Tend="295";Tstart="177";shortTE="F";uid="d37c6a9a-64ad-4c89-aa9c-b01a2c444af1"
NC_045808.1	RepeatMasker	DNA/TcMar-Tc1	2323157	2324463	11998	+	.	ID="TC1-1_DPLE";Tend="1323";Tstart="17";shortTE="F";uid="3beab77c-e431-42c5-a8bf-6f587d3ad2f7"
NC_045808.1	RepeatMasker	LINE/R1	9836872	9837604	5173	+	.	ID="R1-5_DPLE";Tend="780";Tstart="6";shortTE="F";uid="791fcb8b-5ffe-486c-bd92-4a6bafd06c85"
NC_045808.1	RepeatMasker	RC/Helitron	4624661	4625147	1846	+	.	ID="HELITRON-7_DPLE";Tend="613";Tstart="1";shortTE="F";uid="b723fd53-af5b-4837-b05a-7c741cdc22dd"
NC_045808.1	RepeatMasker	SINE	1505767	1506059	2278	+	.	ID="HASE2-1_DPLE";Tend="301";Tstart="3";shortTE="F";uid="b5dfd580-1a97-449f-b48f-03de8f27754e"
NC_045808.1	RepeatMasker	LTR/Gypsy	3538000	3538199	821	+	.	ID="GYPSY-1_DPLE";Tend="3886";Tstart="3686";shortTE="F";uid="de149723-9940-4ad6-b263-00b871278afe"
NC_045808.1	RepeatMasker	Unknown	2840158	2840433	605	+	.	ID="UNKNOWN-14_DPLE";Tend="2295";Tstart="2059";shortTE="F";uid="0bc4e844-20f9-4874-b51c-628836cd335a"
NC_045808.1	RepeatMasker	LINE/R2	4118627	4119228	888	+	.	ID="R2_BM";Tend="3936";Tstart="3278";shortTE="F";uid="7faa69e9-ccab-459e-a0ed-86615f297abc"
NC_045808.1	RepeatMasker	LINE/R2-Hero	1067753	1068053	626	+	.	ID="R2-HERO-1_DPLE";TEgroup="NC_045808.1%7CR2-HERO-1_DPLE%7C5";Tend="2511";Tstart="2346";shortTE="F";uid="9a8898d8-aa70-46a0-a8a3-0427226e144d"
NC_045808.1	RepeatMasker	Unknown	6413716	6413864	645	+	.	ID="UNKNOWN-34_DPLE";Tend="351";Tstart="187";shortTE="F";uid="31e888bc-2105-418d-9b48-7be5ffaf0e22"
NC_045808.1	RepeatMasker	LINE/Penelope	2825943	2826053	601	+	.	ID="PENELOPE-1_DPLE";Tend="154";Tstart="38";shortTE="F";uid="c83f0055-5a1e-4996-a9f9-de738cfb3116"
NC_045808.1	RepeatMasker	SINE	5320073	5320359	2095	+	.	ID="HASE2-1_DPLE";Tend="298";Tstart="1";shortTE="F";uid="38d31025-4fb2-4296-846f-d9bca817d56b"
NC_045808.1	RepeatMasker	LINE/CR1-Zenon	2471931	2472211	687	+	.	ID="ZENON-3_HMEL";Tend="1510";Tstart="1229";shortTE="F";uid="d03afcdd-5eb8-4162-a27f-64fbdf160deb"
NC_045808.1	RepeatMasker	RC/Helitron	566446	566972	3457	+	.	ID="HELITRON-1_DPLE";Tend="589";Tstart="1";shortTE="F";uid="87902772-244a-4235-93cc-7e0b325d10fe"
NC_045808.1	RepeatMasker	SINE	420724	420846	1050	+	.	ID="HASE2-1_DPLE";Tend="125";Tstart="3";shortTE="F";uid="4535e942-4e0e-4c2c-829e-f64309df9bce"
NC_045808.1	RepeatMasker	LINE/CR1	2952321	2952709	547	+	.	ID="ZENON_BM";Tend="2553";Tstart="2154";shortTE="F";uid="8a88eae2-bc52-479b-8aa4-e9dd708ed617"
NC_045808.1	RepeatMasker	LINE/Penelope	5197492	5197734	551	+	.	ID="PENELOPE-2_DPLE";Tend="360";Tstart="96";shortTE="F";uid="44a86437-aaad-45c0-af3d-ff0a9cc433d5"
NC_045808.1	RepeatMasker	LTR/Gypsy	425174	425380	836	+	.	ID="GYPSY-1_DPLE";Tend="3868";Tstart="3675";shortTE="F";uid="9bf4df7b-df81-4533-8cd8-5b8b84c41ace"
NC_045808.1	RepeatMasker	LINE/CR1	1693836	1694025	719	+	.	ID="CR1-1_DPLE";Tend="205";Tstart="6";shortTE="F";uid="c0bea811-8007-42a9-b1a7-42c88e77d670"
NC_045808.1	RepeatMasker	SINE	1412847	1413148	2478	+	.	ID="HASE2-1_DPLE";Tend="301";Tstart="4";shortTE="F";uid="5d1e9167-62d4-405f-87d0-afed5f073628"
NC_045808.1	RepeatMasker	LINE/Penelope	10178307	10178442	790	+	.	ID="PENELOPE-1_DPLE";Tend="135";Tstart="4";shortTE="F";uid="b0fc3ece-b946-4f85-9b81-a92ba6017b3f"
NC_045808.1	RepeatMasker	LTR/Gypsy	10514811	10514991	689	+	.	ID="GYPSY-1_DPLE";Tend="3885";Tstart="3682";shortTE="F";uid="9fd29c79-afc1-43ad-bd5e-95d081f2cfe1"
NC_045808.1	RepeatMasker	Unknown	3033774	3034032	594	+	.	ID="UNKNOWN-23_DPLE";Tend="537";Tstart="278";shortTE="F";uid="25c03b89-cab3-46f9-bdd3-673912f3227c"
NC_045808.1	RepeatMasker	LTR/Gypsy	879632	879836	1111	+	.	ID="GYPSY-1_DPLE";Tend="3887";Tstart="3686";shortTE="F";uid="f10dbf5f-430b-4c7e-8af5-d8d57bf3e629"
NC_045808.1	RepeatMasker	Unknown	9181348	9181500	490	+	.	ID="UNKNOWN-18_DPLE";Tend="1283";Tstart="1096";shortTE="F";uid="b7d0f428-3bbc-4bc2-a115-9365ae0556a9"
NC_045808.1	RepeatMasker	LINE/Penelope	2156474	2158455	17854	+	.	ID="PENELOPE-1_DPLE";Tend="1984";Tstart="2";shortTE="F";uid="abe33908-eb29-42b4-8c29-f9e358864ad6"
NC_045808.1	RepeatMasker	LTR	4939262	4939435	562	+	.	ID="LTR-5_DPLE";Tend="2945";Tstart="2721";shortTE="F";uid="8cd95e18-227d-4858-a349-e9e69b129465"
NC_045808.1	RepeatMasker	LINE/CR1-Zenon	7075789	7076530	786	+	.	ID="ZENON-2C_PPO";Tend="369";Tstart="13";shortTE="F";uid="04f73043-beaf-4d10-838a-8f2d33595a8c"
NC_045808.1	RepeatMasker	LTR/Gypsy	769890	770077	952	+	.	ID="GYPSY-1_DPLE";Tend="3867";Tstart="3679";shortTE="F";uid="d853a9d8-7286-4e53-a28c-3120c25be393"
NC_045808.1	RepeatMasker	LTR/Gypsy	644566	644777	761	+	.	ID="GYPSY-1_DPLE";Tend="3883";Tstart="3681";shortTE="F";uid="4632d912-b028-44b1-bc63-c0e2739b9c54"
NC_045808.1	RepeatMasker	DNA/hAT-Charlie	5324803	5325001	411	+	.	ID="HAT-N3_PXU";Tend="220";Tstart="1";shortTE="F";uid="cc1a1838-1600-4bf9-ad20-edbcc4e98b74"
NC_045808.1	RepeatMasker	DNA/TcMar-Mariner	7696893	7697120	1151	+	.	ID="MARINER-1_DPLE";Tend="275";Tstart="1";shortTE="F";uid="73fca727-78fa-4c6d-8521-1a9f7f4c2c1b"
NC_045808.1	RepeatMasker	SINE	8843472	8843755	1821	+	.	ID="HASE2-1_DPLE";Tend="301";Tstart="1";shortTE="F";uid="3732df1c-41e6-433d-bddf-b92a7bb9ad3e"
NC_045808.1	RepeatMasker	LINE/Penelope	1974569	1974677	581	+	.	ID="PENELOPE-1_DPLE";Tend="108";Tstart="2";shortTE="F";uid="ef1664ba-373d-4969-aee3-7f13c5223e61"
NC_045808.1	RepeatMasker	LTR/Gypsy	7346457	7346598	681	+	.	ID="GYPSY-1_DPLE";Tend="3888";Tstart="3758";shortTE="F";uid="d7208e5b-c003-4b9a-93c4-d08b7f582783"
NC_045808.1	RepeatMasker	LINE/R2-Hero	2087015	2087193	1124	+	.	ID="R2-HERO-1_DPLE";Tend="2512";Tstart="2334";shortTE="F";uid="76d92d30-a278-4fdf-8328-9a73b95856fa"
NC_045808.1	RepeatMasker	LINE/CR1-Zenon	1349618	1349989	550	+	.	ID="ZENON-2_HMEL";Tend="454";Tstart="89";shortTE="F";uid="8a716b26-5122-49fc-b21c-9a702a425a94"
NC_045808.1	RepeatMasker	LINE/Penelope	3694232	3694335	665	+	.	ID="PENELOPE-1_DPLE";Tend="98";Tstart="1";shortTE="F";uid="4c274ae0-1b6a-4985-9b27-ef5066be171b"
NC_045808.1	RepeatMasker	DNA/TcMar-Tc1	5539424	5539797	1135	+	.	ID="MAR1_BM";Tend="458";Tstart="1";shortTE="F";uid="30e0e649-dafa-4630-a229-73300b4110f4"
NC_045808.1	RepeatMasker	DNA/TcMar-Tc1	584078	584393	2806	+	.	ID="TC1-2_DPLE";Tend="316";Tstart="1";shortTE="F";uid="af039c35-fc01-4883-ab01-02b15cf853fc"
NC_045808.1	RepeatMasker	LINE/R2-Hero	5739660	5740135	1201	+	.	ID="R2-HERO-1_DPLE";TEgroup="NC_045808.1%7CR2-HERO-1_DPLE%7C14";Tend="2167";Tstart="991";shortTE="F";uid="27179157-5ff1-44ce-985f-7c708ce0ebff"
NC_045808.1	RepeatMasker	LINE/Penelope	2757575	2757814	514	+	.	ID="PENELOPE-1_DPLE";TEgroup="NC_045808.1%7CPENELOPE-1_DPLE%7C24";Tend="153";Tstart="1";shortTE="F";uid="a0e7b8ba-cdb8-42d4-b9e6-77870296a5da"
NC_045808.1	RepeatMasker	LINE/Penelope	2630913	2631096	1043	+	.	ID="PENELOPE-1_DPLE";TEgroup="NC_045808.1%7CPENELOPE-1_DPLE%7C22";Tend="149";Tstart="1";shortTE="F";uid="46336eca-e8f0-4b4d-bebb-7c35629196da"
NC_045808.1	RepeatMasker	LINE/Penelope	1592147	1592321	1035	+	.	ID="PENELOPE-1_DPLE";Tend="173";Tstart="1";shortTE="F";uid="99b7488f-c7e5-4733-b765-8625778551ef"
NC_045808.1	RepeatMasker	Unknown	6436736	6436993	809	+	.	ID="UNKNOWN-28_DPLE";Tend="4347";Tstart="4102";shortTE="F";uid="4bea6102-2f72-421c-b358-7b10a4b87caa"
NC_045808.1	RepeatMasker	LINE/CR1	715585	715958	1246	+	.	ID="ZENON_BM";Tend="2021";Tstart="1643";shortTE="F";uid="029dbc87-bf15-4aeb-9f38-6dc6cbb6e239"
NC_045808.1	RepeatMasker	Unknown	2408259	2408436	400	+	.	ID="UNKNOWN-27_DPLE";Tend="2423";Tstart="2241";shortTE="F";uid="dff4f399-bc40-4dc7-a7c0-c7c47dc52784"
NC_045808.1	RepeatMasker	LINE/Penelope	1924523	1924672	673	+	.	ID="PENELOPE-1_DPLE";Tend="156";Tstart="2";shortTE="F";uid="ee2e6918-8a03-4b23-8dcc-70de88460d44"
NC_045808.1	RepeatMasker	LTR/Gypsy	565914	566126	950	+	.	ID="GYPSY-1_DPLE";Tend="3885";Tstart="3678";shortTE="F";uid="87db9f80-0618-4a95-98ae-008098d91b95"
NC_045808.1	RepeatMasker	RC/Helitron	2990886	2991272	798	+	.	ID="HELITRON-2_DF";Tend="1838";Tstart="1432";shortTE="F";uid="4681c750-b10f-40cd-8862-bf5dca6e9f00"
NC_045808.1	RepeatMasker	LINE/I-Jockey	6418815	6419888	846	+	.	ID="BMC1";Tend="4458";Tstart="3457";shortTE="F";uid="79f9c28b-1738-4387-9f1f-8a54c88a8a81"
NC_045808.1	RepeatMasker	Unknown	4545008	4545170	411	+	.	ID="UNKNOWN-18_DPLE";Tend="1264";Tstart="1106";shortTE="F";uid="f9e94048-53a6-4745-9c3d-2c331b37b264"
NC_045808.1	RepeatMasker	SINE	9107382	9107554	1433	+	.	ID="HASE2-1_DPLE";Tend="296";Tstart="125";shortTE="F";uid="9b6de1dc-86c2-4d84-8358-4750520a499e"
NC_045808.1	RepeatMasker	LINE/I-Jockey	8197492	8198730	837	+	.	ID="JOCKEY-8_HMEL";Tend="2406";Tstart="833";shortTE="F";uid="4b66085e-ee01-45ca-a2ee-378c2e8fe76b"
NC_045808.1	RepeatMasker	LINE/Penelope	753799	753924	508	+	.	ID="PENELOPE-1_DPLE";Tend="155";Tstart="33";shortTE="F";uid="218a8e5b-69d7-456b-9666-b937ef8fa184"
NC_045808.1	RepeatMasker	LINE/R2-Hero	3875170	3875496	1352	+	.	ID="R2-HERO-1_DPLE";Tend="2487";Tstart="2062";shortTE="F";uid="c836ad85-5118-4913-8107-5e8aaf253942"
NC_045808.1	RepeatMasker	LINE/Penelope	6181181	6181463	1280	+	.	ID="PENELOPE-1_DPLE";TEgroup="NC_045808.1%7CPENELOPE-1_DPLE%7C45";Tend="186";Tstart="1";shortTE="F";uid="b692598d-7e35-427f-9656-93613e16103c"
NC_045808.1	RepeatMasker	SINE	4277279	4277552	1672	+	.	ID="HASE2-1_DPLE";Tend="273";Tstart="1";shortTE="F";uid="2c9d850f-c52b-4ffd-9f8f-6821c2cf5d2c"
NC_045808.1	RepeatMasker	LINE/Penelope	1092912	1093522	3166	+	.	ID="PENELOPE-1_DPLE";Tend="624";Tstart="1";shortTE="F";uid="9ce379ce-66fd-49e7-b009-c13d3f1ad0f8"
NC_045808.1	RepeatMasker	LTR/Gypsy	7344212	7344348	667	+	.	ID="GYPSY-1_DPLE";Tend="3884";Tstart="3758";shortTE="F";uid="41cecc1a-77a4-45db-ad72-2a93694e049f"
NC_045808.1	RepeatMasker	LINE/R2-Hero	5119014	5119193	1191	+	.	ID="R2-HERO-1_DPLE";Tend="2512";Tstart="2333";shortTE="F";uid="9f198057-0d79-43b7-b3ca-c540e4a189cf"
NC_045808.1	RepeatMasker	DNA/TcMar-Mariner	1461844	1462041	773	+	.	ID="MARINER-N13_RPR";Tend="348";Tstart="157";shortTE="F";uid="d8fb8bca-f2fe-4661-8dd7-2b72e131662a"
NC_045808.1	RepeatMasker	RC/Helitron	2384659	2385103	1067	+	.	ID="HELITRON-7_DPLE";TEgroup="NC_045808.1%7CHELITRON-7_DPLE%7C1";Tend="609";Tstart="1";shortTE="F";uid="2319f5bd-062a-447d-9479-8b03720eaeeb"
NC_045808.1	RepeatMasker	LTR	6977428	6977587	464	+	.	ID="LTR-5_DPLE";TEgroup="NC_045808.1%7CLTR-5_DPLE%7C5";Tend="2945";Tstart="2788";shortTE="F";uid="5366b1b3-aa76-4e3c-8cfa-893c8c6b10ff"
NC_045808.1	RepeatMasker	LINE/R2-Hero	10062772	10063272	2275	+	.	ID="R2-HERO-1_DPLE";Tend="2380";Tstart="1801";shortTE="F";uid="6c30b29d-45cf-4cfc-9e55-1643ca611813"
NC_045808.1	RepeatMasker	LINE/R2-Hero	2907384	2907505	880	+	.	ID="R2-HERO-1_DPLE";Tend="2513";Tstart="2385";shortTE="F";uid="8e86ffd8-c3be-48a0-865c-2516066b6092"
NC_045808.1	RepeatMasker	DNA/TcMar-Tc1	9612088	9612402	605	+	.	ID="MAR1_BM";Tend="834";Tstart="454";shortTE="F";uid="366880b3-2459-4378-9fa8-b8dedadc61f3"
NC_045808.1	RepeatMasker	RC/Helitron	5575250	5575511	947	+	.	ID="HELITRON-1_RPR";Tend="276";Tstart="1";shortTE="F";uid="beade07c-540e-40ad-9c2f-36733a3b2564"
NC_045808.1	RepeatMasker	Unknown	828574	828831	856	+	.	ID="UNKNOWN-4_DPLE";TEgroup="NC_045808.1%7CUNKNOWN-4_DPLE%7C2";Tend="388";Tstart="1";shortTE="F";uid="4d97e8cb-3a5a-4767-a719-1288f9c6a693"
NC_045808.1	RepeatMasker	Unknown	2144763	2145201	2373	+	.	ID="UNKNOWN-8_DPLE";Tend="494";Tstart="55";shortTE="F";uid="3bd75a4c-4bd8-46a7-8a91-af7c9f25c4c8"
NC_045808.1	RepeatMasker	RC/Helitron	1329307	1329637	502	+	.	ID="HELITRON-8_DPLE";TEgroup="NC_045808.1%7CHELITRON-8_DPLE%7C1";Tend="738";Tstart="10";shortTE="T";uid="cdf61e42-d386-4978-b7ba-2e33a5e976d0"
NC_045808.1	RepeatMasker	RC/Helitron	5693015	5693151	473	+	.	ID="HELITRON-6_DPLE";Tend="384";Tstart="234";shortTE="F";uid="58d04336-ba40-4c15-b7b2-1bf8d8bde20b"
NC_045808.1	RepeatMasker	SINE	2499008	2499271	1498	+	.	ID="HASE2-1_DPLE";Tend="299";Tstart="1";shortTE="F";uid="b67abaa3-ebcb-46b5-947c-dc31a0af6407"
NC_045808.1	RepeatMasker	LTR/Gypsy	648003	648210	819	+	.	ID="GYPSY-1_DPLE";Tend="3888";Tstart="3688";shortTE="F";uid="ac8982b0-2619-44c0-970e-801bc732f08f"
NC_045808.1	RepeatMasker	LINE/CR1-Zenon	2719889	2720482	474	+	.	ID="ZENON-2_HMEL";Tend="2603";Tstart="2005";shortTE="F";uid="a3e9630d-7a7e-4934-9538-55036934cd2d"
NC_045808.1	RepeatMasker	Unknown	8297948	8298210	758	+	.	ID="UNKNOWN-23_DPLE";Tend="544";Tstart="278";shortTE="F";uid="5768f6df-9ce3-4edc-9066-ac67a0447098"
NC_045808.1	RepeatMasker	LTR	2331985	2332287	1198	+	.	ID="LTR-2_DPLE";Tend="1381";Tstart="1092";shortTE="F";uid="ff405a08-ea32-4f43-b206-945962c3b500"
NC_045808.1	RepeatMasker	LINE/Penelope	5728477	5728625	625	+	.	ID="PENELOPE-1_DPLE";Tend="148";Tstart="2";shortTE="F";uid="415f175f-6d3f-478c-b8ec-e74f646d2b18"
NC_045808.1	RepeatMasker	LTR/Gypsy	4591598	4591812	1050	+	.	ID="GYPSY-1_DPLE";Tend="3885";Tstart="3674";shortTE="F";uid="d076e16a-54d7-4e1e-9f03-148ee3e676ec"
NC_045808.1	RepeatMasker	LTR/Gypsy	5201558	5201728	875	+	.	ID="GYPSY-1_DPLE";Tend="3864";Tstart="3684";shortTE="F";uid="0f73a557-e365-4e32-91a7-0c75ff38794c"
NC_045808.1	RepeatMasker	RC/Helitron	2601874	2602385	3855	+	.	ID="HELITRON-7_DPLE";Tend="613";Tstart="81";shortTE="F";uid="d45c9c66-44e1-4cf9-b597-4fb7f8657189"
NC_045808.1	RepeatMasker	DNA/TcMar-Mariner	4535227	4535425	889	+	.	ID="MARINER-12_LHU";Tend="1287";Tstart="1092";shortTE="F";uid="4cc9dc8e-4a6b-4331-bbd6-7157e0e205ee"
NC_045808.1	RepeatMasker	DNA/hAT-Ac	8384049	8384523	692	+	.	ID="NMAR-2_HMEL";Tend="515";Tstart="124";shortTE="F";uid="7cd86ae0-5de8-4abd-ade8-13404bf6b2a9"
NC_045808.1	RepeatMasker	LTR	6224712	6225197	3636	+	.	ID="LTR-3_DPLE";Tend="510";Tstart="3";shortTE="F";uid="81963680-3a96-4218-a5da-6cdcd219fb88"
NC_045808.1	RepeatMasker	SINE	3001907	3002149	1481	+	.	ID="HASE2-1_DPLE";Tend="301";Tstart="41";shortTE="F";uid="f860f486-6405-459d-93b5-0c2e0681dc8c"
NC_045808.1	RepeatMasker	Unknown	2916289	2916627	1876	+	.	ID="UNKNOWN-34_DPLE";Tend="350";Tstart="6";shortTE="F";uid="2bf746c7-3aa0-4da8-8aac-15844bcc4978"
NC_045808.1	RepeatMasker	LINE/Penelope	3301665	3301794	525	+	.	ID="PENELOPE-1_DPLE";Tend="135";Tstart="2";shortTE="F";uid="69d1e71b-ac57-4e58-84b6-f8c05901475a"
NC_045808.1	RepeatMasker	LTR/Gypsy	436617	436801	875	+	.	ID="GYPSY-1_DPLE";Tend="3884";Tstart="3683";shortTE="F";uid="3f402ab7-8aa5-4edf-844c-8419f66bad89"
NC_045808.1	RepeatMasker	DNA/TcMar-Tc1	809255	810562	11903	+	.	ID="TC1-1_DPLE";Tend="1318";Tstart="11";shortTE="F";uid="39df178b-fb11-4bc5-b7e5-15edb6350eca"
NC_045808.1	RepeatMasker	LTR/Gypsy	4528275	4529793	636	+	.	ID="GYPSY-4_LH-I";TEgroup="NC_045808.1%7CGYPSY-4_LH-I%7C1";Tend="4376";Tstart="1521";shortTE="F";uid="2482233a-bfbd-476b-8d98-33ac8e2128ac"
NC_045808.1	RepeatMasker	LTR/Copia	4123164	4125171	3285	+	.	ID="COPIA-1_HMM-I";Tend="2227";Tstart="171";shortTE="F";uid="4dfb5392-87dd-4627-a34c-b7d9a0e39370"
NC_045808.1	RepeatMasker	LTR/Gypsy	1961492	1961856	821	+	.	ID="GYPSY-1_DPLE";TEgroup="NC_045808.1%7CGYPSY-1_DPLE%7C1";Tend="3888";Tstart="3685";shortTE="F";uid="7f713ec6-efa5-468a-90c5-d3c25746c517"
NC_045808.1	RepeatMasker	LINE/Penelope	2270750	2271001	1373	+	.	ID="PENELOPE-1_DPLE";TEgroup="NC_045808.1%7CPENELOPE-1_DPLE%7C18";Tend="157";Tstart="1";shortTE="F";uid="59bdc19f-30f9-4908-a1f8-91c5e375915e"
NC_045808.1	RepeatMasker	LINE/Penelope	1540528	1540681	802	+	.	ID="PENELOPE-1_DPLE";Tend="190";Tstart="35";shortTE="F";uid="7d62791a-1a3f-46ac-9bdd-d9baaf7fcecc"
NC_045808.1	RepeatMasker	LTR/Gypsy	1694306	1694516	918	+	.	ID="GYPSY-1_DPLE";Tend="3895";Tstart="3687";shortTE="F";uid="0278b903-1f6f-4e01-ab8b-7e24e16c01a0"
NC_045808.1	RepeatMasker	Unknown	9828029	9828169	660	+	.	ID="UNKNOWN-18_DPLE";Tend="928";Tstart="790";shortTE="F";uid="c01a304d-e2a8-4608-a235-4635ef8cecd3"
NC_045808.1	RepeatMasker	LTR	10536575	10536760	414	+	.	ID="LTR-5_DPLE";TEgroup="NC_045808.1%7CLTR-5_DPLE%7C7";Tend="2940";Tstart="2785";shortTE="F";uid="07944964-6447-4591-a702-0ac503bf3083"
NC_045808.1	RepeatMasker	LINE/CR1-Zenon	7361853	7362145	549	+	.	ID="ZENON-2_HMEL";Tend="2296";Tstart="2004";shortTE="F";uid="d48731ea-a537-4d11-b3bb-4d9f069926ce"
NC_045808.1	RepeatMasker	RC/Helitron	3126187	3126798	4549	+	.	ID="HELITRON-7_DPLE";Tend="613";Tstart="1";shortTE="F";uid="968ea9d7-291a-41c8-a296-4df80b00ad31"
NC_045808.1	RepeatMasker	RC/Helitron	653764	654232	3487	+	.	ID="HELITRON-7_DPLE";Tend="615";Tstart="153";shortTE="F";uid="3b1498e4-ffe3-4074-8daa-204113c0b29b"
NC_045808.1	RepeatMasker	LINE/Penelope	9301206	9301335	446	+	.	ID="PENELOPE-1_DPLE";Tend="141";Tstart="8";shortTE="F";uid="cd316c8b-11c2-419b-ad87-d1987af794b4"
NC_045808.1	RepeatMasker	LTR	9630332	9630605	1013	+	.	ID="LTR-2_DPLE";Tend="1373";Tstart="1096";shortTE="F";uid="4b2bb7e6-4274-426d-a5b9-4280fcf0ff42"
NC_045808.1	RepeatMasker	LINE/Penelope	364184	364312	705	+	.	ID="PENELOPE-1_DPLE";Tend="138";Tstart="1";shortTE="F";uid="8620129d-5ca9-4c4d-98f6-d99f0ff6b5f3"
NC_045808.1	RepeatMasker	LINE/R2-Hero	9455332	9455581	940	+	.	ID="R2-HERO-1_DPLE";Tend="2513";Tstart="2320";shortTE="F";uid="b4e90b99-6aef-4ad0-977f-4903621411d9"
NC_045808.1	RepeatMasker	LTR	10108644	10108771	438	+	.	ID="LTR-5_DPLE";Tend="2944";Tstart="2788";shortTE="F";uid="845c6a57-0cc5-4ded-8836-898e76024e5a"
NC_045808.1	RepeatMasker	Unknown	1648695	1648854	1080	+	.	ID="UNKNOWN-34_DPLE";Tend="163";Tstart="4";shortTE="F";uid="4039fb65-411c-40f5-b8f5-6ebd6e6baa64"
NC_045808.1	RepeatMasker	LINE/Penelope	805662	806537	5600	+	.	ID="PENELOPE-1_DPLE";Tend="978";Tstart="39";shortTE="F";uid="e60bf765-3ce2-4d56-a6b2-87ed62a9b2de"
NC_045808.1	RepeatMasker	LINE/CR1	9808744	9809022	568	+	.	ID="CR1-1_HMM";Tend="1741";Tstart="1462";shortTE="F";uid="485acd03-99de-48fc-a485-aac17a54ec0c"
NC_045808.1	RepeatMasker	Unknown	6419958	6420106	645	+	.	ID="UNKNOWN-34_DPLE";Tend="351";Tstart="187";shortTE="F";uid="868a1de2-9c38-433f-939a-71f08e96bc5e"
NC_045808.1	RepeatMasker	Unknown	8360026	8360460	3683	+	.	ID="UNKNOWN-8_DPLE";Tend="491";Tstart="51";shortTE="F";uid="f4c2611f-1aaa-42fb-9991-936c1a793d7f"
NC_045808.1	RepeatMasker	Unknown	2964553	2964928	2755	+	.	ID="UNKNOWN-4_DPLE";Tend="392";Tstart="1";shortTE="F";uid="9120e846-948f-4bf9-99b2-f990e6d6c560"
NC_045808.1	RepeatMasker	LINE/Penelope	2715583	2716501	1931	+	.	ID="PENELOPE-1_DPLE";Tend="1195";Tstart="249";shortTE="F";uid="cf50233b-09d0-408f-9c74-16514d1fb419"
NC_045808.1	RepeatMasker	LTR/Gypsy	8747906	8748016	560	+	.	ID="GYPSY-1_DPLE";Tend="3807";Tstart="3685";shortTE="F";uid="2fc13a26-2f63-4291-b0f5-5a60cbde68f1"
NC_045808.1	RepeatMasker	Unknown	1984844	1984954	425	+	.	ID="UNKNOWN-18_DPLE";Tend="1281";Tstart="1107";shortTE="F";uid="00a69888-a5c4-48d7-8393-078924b1807d"
NC_045808.1	RepeatMasker	LINE/Penelope	8030703	8030992	917	+	.	ID="PENELOPE-1_DPLE";TEgroup="NC_045808.1%7CPENELOPE-1_DPLE%7C51";Tend="202";Tstart="2";shortTE="F";uid="1ecbf840-b7d9-48f1-a842-8767ea5a6f9b"
NC_045808.1	RepeatMasker	LINE/R2-Hero	5157955	5159389	2568	+	.	ID="R2-HERO-1_DPLE";TEgroup="NC_045808.1%7CR2-HERO-1_DPLE%7C13";Tend="2513";Tstart="978";shortTE="F";uid="f2ec8ccd-d401-4698-8436-2f78eccda483"
NC_045808.1	RepeatMasker	LINE/Penelope	2170895	2171042	753	+	.	ID="PENELOPE-1_DPLE";Tend="147";Tstart="1";shortTE="F";uid="14592cc0-533c-48a3-9350-c184991f7c7c"
NC_045808.1	RepeatMasker	Unknown	2865628	2865796	1112	+	.	ID="UNKNOWN-34_DPLE";Tend="170";Tstart="1";shortTE="F";uid="9c7f61e4-f154-4c0b-83f2-c2ddbc771db5"
NC_045808.1	RepeatMasker	SINE	1664728	1665037	1948	+	.	ID="HASE2-1_DPLE";Tend="301";Tstart="1";shortTE="F";uid="0a1a1764-25b1-4eae-bd98-66765c77b9e8"
NC_045808.1	RepeatMasker	LTR	7728592	7728692	616	+	.	ID="LTR-5_DPLE";Tend="2940";Tstart="2837";shortTE="F";uid="9e69c781-3c09-4070-981a-3679335db851"
NC_045808.1	RepeatMasker	RC/Helitron	9228584	9228837	528	+	.	ID="HELITRON-N7_PPO";Tend="246";Tstart="1";shortTE="F";uid="1d1ae5e4-7e2d-44f0-8dcc-71d8ca876d30"
NC_045808.1	RepeatMasker	LINE/R2-Hero	8880748	8880908	1244	+	.	ID="R2-HERO-1_DPLE";Tend="2154";Tstart="1994";shortTE="F";uid="06f566ef-54a3-46be-87a7-e970c6e86df4"
NC_045808.1	RepeatMasker	LTR/Gypsy	984223	984420	799	+	.	ID="GYPSY-1_DPLE";Tend="3886";Tstart="3683";shortTE="F";uid="1a136fef-1958-494d-84fc-3b5e13a6ded6"
NC_045808.1	RepeatMasker	LINE/Penelope	5122689	5123639	2614	+	.	ID="PENELOPE-1_DPLE";TEgroup="NC_045808.1%7CPENELOPE-1_DPLE%7C38";Tend="1492";Tstart="15";shortTE="F";uid="7090dd4c-1eff-4928-8858-2373d2f0651a"
NC_045808.1	RepeatMasker	Unknown	1251623	1251959	2602	+	.	ID="UNKNOWN-4_DPLE";Tend="372";Tstart="1";shortTE="F";uid="4f4343a7-f77d-4da7-be34-bf228c07a852"
NC_045808.1	RepeatMasker	RC/Helitron	10504616	10505366	3229	+	.	ID="HELITRON-6_DPLE";Tend="1064";Tstart="277";shortTE="F";uid="7918507b-4f89-457e-a9de-71ee23d3f31c"
NC_045808.1	RepeatMasker	DNA/TcMar-Tc1	8653140	8653462	697	+	.	ID="TC1-4_DPLE";Tend="448";Tstart="129";shortTE="F";uid="455b004d-75ba-46df-905c-d9bc82f9febc"
NC_045808.1	RepeatMasker	LINE/Penelope	4880520	4880823	2312	+	.	ID="PENELOPE-1_DPLE";Tend="301";Tstart="2";shortTE="F";uid="40bd1295-5620-4e3b-b590-535bdaee5ea2"
NC_045808.1	RepeatMasker	RC/Helitron	1879009	1879285	503	+	.	ID="HELITRON-1_RPR";Tend="376";Tstart="103";shortTE="F";uid="917964a2-90d9-461d-80ee-d5d6df0c2079"
NC_045808.1	RepeatMasker	LINE/I-Jockey	8518701	8518933	1178	+	.	ID="I-JOCKEY-1_DPLE";Tend="246";Tstart="8";shortTE="F";uid="1c2df7ee-0420-426d-a909-bcc7ee212f5d"
NC_045808.1	RepeatMasker	DNA/Academ-1	9053014	9053137	447	+	.	ID="ACADEM-1_BM";Tend="5541";Tstart="5420";shortTE="F";uid="e20ba944-2d70-4237-b30c-b1b15c408e04"
NC_045808.1	RepeatMasker	Unknown	1621533	1621784	644	+	.	ID="UNKNOWN-23_DPLE";Tend="541";Tstart="266";shortTE="F";uid="e42a015a-442d-44a4-9827-a3d32914769c"
NC_045808.1	RepeatMasker	LINE/R2-Hero	8882053	8882199	1109	+	.	ID="R2-HERO-1_DPLE";Tend="2513";Tstart="2362";shortTE="F";uid="cf720610-fa53-48a7-a371-14dd04ccca6d"
NC_045808.1	RepeatMasker	LINE/Penelope	6599726	6599838	570	+	.	ID="PENELOPE-1_DPLE";Tend="114";Tstart="1";shortTE="F";uid="538c6368-3fbf-403f-9c19-8e6eea588e70"
NC_045808.1	RepeatMasker	Simple_repeat	2268837	2268981	501	+	.	ID="(ACTG)N";Tend="145";Tstart="1";shortTE="F";uid="e1495d87-18b3-435f-9447-046b3747dbb2"
NC_045808.1	RepeatMasker	LINE/R2-Hero	9666127	9666337	1405	+	.	ID="R2-HERO-1_DPLE";Tend="2513";Tstart="2303";shortTE="F";uid="43ab0d3d-ee9a-4e10-b056-aa523e432853"
NC_045808.1	RepeatMasker	LTR	8702186	8702312	621	+	.	ID="LTR-5_DPLE";Tend="2970";Tstart="2837";shortTE="F";uid="1f5a9097-644d-43b2-a226-76272fe0eddc"
NC_045808.1	RepeatMasker	Unknown	1612765	1613081	475	+	.	ID="UNKNOWN-9_DPLE";Tend="2029";Tstart="1721";shortTE="F";uid="7a381b25-4fd9-4b91-a43c-e7618ef72bec"
NC_045808.1	RepeatMasker	LINE/Penelope	7358721	7358881	454	+	.	ID="PENELOPE-1_DPLE";Tend="388";Tstart="221";shortTE="F";uid="1a447810-eae6-452e-a9e2-c6cc6458cb93"
NC_045808.1	RepeatMasker	DNA/TcMar-Tc1	3473359	3473552	569	+	.	ID="MAR1_BM";Tend="910";Tstart="702";shortTE="F";uid="8147e2b2-fb90-4f9e-adc2-54f4c0b79bae"
NC_045808.1	RepeatMasker	LTR	1122083	1122390	2327	+	.	ID="LTR-1_DPLE";Tend="1666";Tstart="1360";shortTE="F";uid="4df5ba2d-4e50-4f7a-8232-63c6413fef4a"
NC_045808.1	RepeatMasker	Unknown	4635434	4635656	1296	+	.	ID="UNKNOWN-14_DPLE";Tend="2295";Tstart="2059";shortTE="F";uid="793a9e45-ca2c-432c-8600-28d8829f1f24"
NC_045808.1	RepeatMasker	LINE/Penelope	6697167	6697830	4775	+	.	ID="PENELOPE-1_DPLE";Tend="695";Tstart="33";shortTE="F";uid="38da0d7a-a818-406d-99d2-30ae3c323074"
NC_045808.1	RepeatMasker	Unknown	3037356	3037614	594	+	.	ID="UNKNOWN-23_DPLE";Tend="537";Tstart="278";shortTE="F";uid="bcb4ed7c-22df-4bfb-b0cb-f467e0210d27"
NC_045808.1	RepeatMasker	LINE/Penelope	4977086	4977917	7135	+	.	ID="PENELOPE-1_DPLE";Tend="828";Tstart="1";shortTE="F";uid="07395545-955c-4959-ad54-13b3a858e58c"
NC_045808.1	RepeatMasker	Unknown	5346592	5347276	2415	+	.	ID="UNKNOWN-6_DPLE";Tend="2017";Tstart="1330";shortTE="F";uid="39668f18-3671-4188-a0a3-5958a6daf1d1"
NC_045808.1	RepeatMasker	LTR/Gypsy	7366752	7366941	688	+	.	ID="GYPSY-1_DPLE";Tend="3892";Tstart="3682";shortTE="F";uid="88dcc939-3a18-4561-8b7c-283a81ae1a6c"
NC_045808.1	RepeatMasker	LINE/Penelope	9176311	9176416	422	+	.	ID="PENELOPE-1_DPLE";Tend="126";Tstart="1";shortTE="F";uid="76ff8cff-1e6e-4007-84b0-62817b1cf246"
NC_045808.1	RepeatMasker	LINE/Penelope	8272283	8272745	2964	+	.	ID="PENELOPE-1_DPLE";Tend="457";Tstart="4";shortTE="F";uid="48aef8f5-9dc1-4eee-b5da-121894c61b33"
NC_045808.1	RepeatMasker	LTR/Gypsy	2723975	2724166	938	+	.	ID="GYPSY-1_DPLE";Tend="3884";Tstart="3688";shortTE="F";uid="dd2a0e3f-a7e6-4405-bd8d-28d2f6f603da"
NC_045808.1	RepeatMasker	LINE/Penelope	8414693	8414840	1274	+	.	ID="PENELOPE-1_DPLE";Tend="149";Tstart="1";shortTE="F";uid="ecbd769e-660f-4771-b514-f460fdd10983"
NC_045808.1	RepeatMasker	Unknown	7933997	7934172	1141	+	.	ID="UNKNOWN-40_DPLE";Tend="1266";Tstart="1043";shortTE="F";uid="6251b7de-92b8-4b14-aa97-b52c2aeb630a"
NC_045808.1	RepeatMasker	LINE/Penelope	242695	242842	707	+	.	ID="PENELOPE-1_DPLE";Tend="144";Tstart="1";shortTE="F";uid="95a8ee73-307f-4884-84d8-02475d83bb41"
NC_045808.1	RepeatMasker	LINE/CR1-Zenon	7357826	7358118	549	+	.	ID="ZENON-2_HMEL";Tend="2296";Tstart="2004";shortTE="F";uid="ad517f48-8d7d-4646-b807-89cff3a0c14f"
NC_045808.1	RepeatMasker	LINE/Penelope	4042306	4042533	1775	+	.	ID="PENELOPE-1_DPLE";Tend="874";Tstart="647";shortTE="F";uid="690b4645-7f45-402c-8ab1-0a74832c7744"
NC_045808.1	RepeatMasker	Unknown	744222	744400	887	+	.	ID="REP-3_LMI";Tend="188";Tstart="1";shortTE="F";uid="2229ee34-dcbd-4cf6-ab80-edafef41eb1a"
NC_045808.1	RepeatMasker	LINE/Penelope	2827400	2827517	809	+	.	ID="PENELOPE-1_DPLE";Tend="154";Tstart="38";shortTE="F";uid="73f3bb8f-d428-4e64-a45a-c6f95561d9f1"
NC_045808.1	RepeatMasker	LINE/Penelope	6666113	6666273	698	+	.	ID="PENELOPE-1_DPLE";Tend="155";Tstart="1";shortTE="F";uid="5c744f7c-1185-4e63-83ab-8bf49b449276"
NC_045808.1	RepeatMasker	LTR/Gypsy	2787453	2788116	968	+	.	ID="GYPSY-36_DAN-I";Tend="2081";Tstart="1413";shortTE="F";uid="c915775e-b1a1-4511-b1a3-841147bbdb1d"
NC_045808.1	RepeatMasker	LINE/Penelope	9305846	9305957	672	+	.	ID="PENELOPE-1_DPLE";Tend="150";Tstart="38";shortTE="F";uid="e0cd027f-98e3-4fa2-8354-11b04af538c1"
NC_045808.1	RepeatMasker	LINE/Penelope	406298	406763	2851	+	.	ID="PENELOPE-1_DPLE";Tend="526";Tstart="4";shortTE="F";uid="01f04db2-fad0-4d8a-9cc5-bd9abc720852"
NC_045808.1	RepeatMasker	LINE/Penelope	8721990	8722170	568	+	.	ID="PENELOPE-1_DPLE";Tend="298";Tstart="111";shortTE="F";uid="d049a5d0-401c-47be-8018-960a4bd0abbe"
NC_045808.1	RepeatMasker	Unknown	8478356	8478533	846	+	.	ID="UNKNOWN-23_DPLE";Tend="551";Tstart="372";shortTE="F";uid="e3625cd2-ed90-4936-8c47-c962da5bae58"
NC_045808.1	RepeatMasker	LTR/Gypsy	3024149	3024346	1049	+	.	ID="GYPSY-1_DPLE";Tend="3887";Tstart="3688";shortTE="F";uid="91575d68-2b50-48c5-b615-40c849925e5e"
NC_045808.1	RepeatMasker	SINE	2011569	2011812	1727	+	.	ID="HASE2-1_DPLE";Tend="299";Tstart="2";shortTE="F";uid="b5a23ca0-2730-4422-aeb1-f8283526623c"
NC_045808.1	RepeatMasker	LINE/Penelope	4057582	4057795	669	+	.	ID="PENELOPE-1_DPLE";TEgroup="NC_045808.1%7CPENELOPE-1_DPLE%7C33";Tend="138";Tstart="2";shortTE="F";uid="c83ef7fd-6e95-4e8a-a2ea-ca42013ce0d6"
NC_045808.1	RepeatMasker	Unknown	6487203	6487582	1531	+	.	ID="UNKNOWN-2_DPLE";Tend="416";Tstart="3";shortTE="F";uid="d7cc57e1-1d92-404c-b7b8-478f543e587f"
NC_045808.1	RepeatMasker	DNA/hAT-Ac	5109583	5110242	408	+	.	ID="NMAR-2_HMEL";TEgroup="NC_045808.1%7CNMAR-2_HMEL%7C2";Tend="3608";Tstart="155";shortTE="F";uid="4a1a0eb6-5775-4923-b8cf-0733789fd4f1"
NC_045808.1	RepeatMasker	DNA/PIF-Spy	10298310	10298564	485	+	.	ID="ISL2EU-3N1_CFL";Tend="554";Tstart="270";shortTE="F";uid="3824fc3b-b5d6-4bad-95dd-8217d8e63f9d"
NC_045808.1	RepeatMasker	LINE/Penelope	9463492	9463635	880	+	.	ID="PENELOPE-1_DPLE";Tend="175";Tstart="33";shortTE="F";uid="00a07261-7a14-4e40-a66d-7dc6485b5504"
NC_045808.1	RepeatMasker	LINE/Penelope	9104471	9104676	608	+	.	ID="PENELOPE-1_DPLE";TEgroup="NC_045808.1%7CPENELOPE-1_DPLE%7C56";Tend="135";Tstart="1";shortTE="F";uid="08787620-e722-4c5a-9a36-12cbfaf4865a"
NC_045808.1	RepeatMasker	LINE/R2-Hero	10594598	10594892	2155	+	.	ID="R2-HERO-1_DPLE";Tend="2513";Tstart="2193";shortTE="F";uid="553e873f-df67-4253-911f-bc36d220253c"
NC_045808.1	RepeatMasker	LTR/Gypsy	5947941	5948127	490	+	.	ID="GYPSY-1_DPLE";Tend="3884";Tstart="3679";shortTE="F";uid="c0098e14-8bc4-4635-9ca0-881b2b2fb900"
NC_045808.1	RepeatMasker	LTR/Gypsy	4526691	4528108	1524	+	.	ID="GYPSY-4_LH-I";Tend="1498";Tstart="65";shortTE="F";uid="1e79463a-6943-4ca6-8c15-00cc2f0fd1f9"
NC_045808.1	RepeatMasker	RC/Helitron	2563624	2564691	4567	+	.	ID="HELITRON-6_DPLE";Tend="1066";Tstart="4";shortTE="F";uid="6c605041-e4aa-4d47-b3cf-76e74797336d"
NC_045808.1	RepeatMasker	LINE/Penelope	5629156	5629400	427	+	.	ID="PENELOPE-1_DPLE";TEgroup="NC_045808.1%7CPENELOPE-1_DPLE%7C42";Tend="163";Tstart="1";shortTE="F";uid="f33ae037-3922-46e8-9f59-b76fb3b43693"
NC_045808.1	RepeatMasker	LINE/CR1	9809403	9809539	440	+	.	ID="CR1-1_HMM";Tend="2124";Tstart="1992";shortTE="F";uid="9d223d9d-b49e-40c5-be72-ba359254b915"
NC_045808.1	RepeatMasker	LINE/Penelope	8864554	8864676	468	+	.	ID="PENELOPE-1_DPLE";Tend="124";Tstart="2";shortTE="F";uid="e7c75d01-843f-4d6a-a7ae-6553472463dc"
NC_045808.1	RepeatMasker	LINE/Penelope	5929798	5930494	878	+	.	ID="PENELOPE-1_DPLE";TEgroup="NC_045808.1%7CPENELOPE-1_DPLE%7C44";Tend="943";Tstart="2";shortTE="F";uid="b9d52fca-a756-499e-9c1e-25300b290b52"
NC_045808.1	RepeatMasker	LINE/RTE-BovB	1689317	1689480	468	+	.	ID="RTE-5_PXU";Tend="161";Tstart="1";shortTE="F";uid="7fa24b28-75b7-4013-bf63-4a515748a8bf"
NC_045808.1	RepeatMasker	Unknown	1792331	1792545	531	+	.	ID="UNKNOWN-18_DPLE";Tend="1284";Tstart="1102";shortTE="F";uid="03e42910-75c7-4145-914e-4185dc7465bb"
NC_045808.1	RepeatMasker	LINE/R2-Hero	8940516	8940701	1423	+	.	ID="R2-HERO-1_DPLE";Tend="2513";Tstart="2328";shortTE="F";uid="f4ab6f89-e736-411a-81b1-c26305eea60f"
NC_045808.1	RepeatMasker	Unknown	8142263	8142440	516	+	.	ID="UNKNOWN-18_DPLE";Tend="1284";Tstart="1106";shortTE="F";uid="7ed23599-9285-4da0-b59b-0c95bbc0d0e6"
NC_045808.1	RepeatMasker	RC/Helitron	2120589	2120754	1378	+	.	ID="HELITRON-7_DPLE";Tend="614";Tstart="449";shortTE="F";uid="ae2b079f-2e0f-45f2-91db-4420ffe0ef2b"
NC_045808.1	RepeatMasker	RC/Helitron	2365046	2365335	1199	+	.	ID="HELITRON-4_DPLE";Tend="883";Tstart="583";shortTE="F";uid="4545f479-a0c1-439e-91a7-171c690d090e"
NC_045808.1	RepeatMasker	LTR/Gypsy	4031418	4031591	757	+	.	ID="GYPSY-1_DPLE";Tend="3884";Tstart="3697";shortTE="F";uid="b7abea9c-ace9-4d27-af4e-3d75715903f4"
NC_045808.1	RepeatMasker	SINE	4357685	4357904	1691	+	.	ID="HASE2-1_DPLE";Tend="222";Tstart="1";shortTE="F";uid="21a50b0a-0f0d-4041-a34c-7daea7109fe8"
NC_045808.1	RepeatMasker	SINE	3737761	3737890	649	+	.	ID="HASE2-1_DPLE";Tend="295";Tstart="149";shortTE="F";uid="522eb51f-7079-4bb4-8fad-11c2d632fd2c"
NC_045808.1	RepeatMasker	LINE/Penelope	8865798	8866032	1737	+	.	ID="PENELOPE-1_DPLE";Tend="266";Tstart="33";shortTE="F";uid="3438fab6-13de-4118-99bf-d9e23eb8a74e"
NC_045808.1	RepeatMasker	Unknown	2302256	2302480	461	+	.	ID="UNKNOWN-18_DPLE";TEgroup="NC_045808.1%7CUNKNOWN-18_DPLE%7C4";Tend="1293";Tstart="1073";shortTE="T";uid="ff89cca6-e032-4d85-b32e-cc98ad9f093b"
NC_045808.1	RepeatMasker	Unknown	5102869	5103103	430	+	.	ID="UNKNOWN-18_DPLE";Tend="1283";Tstart="1095";shortTE="F";uid="8c75c9b2-2a46-4aef-ad2d-de1530728564"
NC_045808.1	RepeatMasker	DNA/TcMar-Tc1	8297024	8297947	8365	+	.	ID="TC1-1_DPLE";Tend="1323";Tstart="400";shortTE="F";uid="891adcce-ede5-4cc6-8960-bcb2fd440f4a"
NC_045808.1	RepeatMasker	DNA/TcMar-Tc1	1048609	1048827	588	+	.	ID="MAR1_BM";Tend="1199";Tstart="954";shortTE="F";uid="6c6a3584-0c90-448f-a679-4ee2064df28b"
NC_045808.1	RepeatMasker	LINE/Penelope	5229576	5229799	834	+	.	ID="PENELOPE-1_DPLE";TEgroup="NC_045808.1%7CPENELOPE-1_DPLE%7C39";Tend="141";Tstart="1";shortTE="F";uid="56469a37-1276-4a66-9999-714a7e4ee4cc"
NC_045808.1	RepeatMasker	DNA/TcMar-Tc1	8922481	8923791	11954	+	.	ID="TC1-1_DPLE";Tend="1320";Tstart="10";shortTE="F";uid="60114ca8-707a-496c-a31e-5d17a7cb43c1"
NC_045808.1	RepeatMasker	RC/Helitron	4313494	4314098	4490	+	.	ID="HELITRON-7_DPLE";Tend="611";Tstart="1";shortTE="F";uid="f9919166-61d2-4d9f-99c0-173440bb3a54"
NC_045808.1	RepeatMasker	DNA/PiggyBac	9867085	9867627	771	+	.	ID="PIGGYBAC-2_DBP";Tend="1609";Tstart="1066";shortTE="F";uid="c57935c1-e64f-46d0-98ac-1c2f24381da2"
NC_045808.1	RepeatMasker	Unknown	3656796	3656980	585	+	.	ID="UNKNOWN-18_DPLE";Tend="1284";Tstart="1106";shortTE="F";uid="2a8bdeb7-be71-4226-82fe-c2a35dc0f18e"
NC_045808.1	RepeatMasker	RC/Helitron	9489318	9489880	4039	+	.	ID="HELITRON-7_DPLE";Tend="614";Tstart="1";shortTE="F";uid="6fe8b22f-e2d1-474e-8171-373f6390fd22"
NC_045808.1	RepeatMasker	LINE/Penelope	5223340	5223479	710	+	.	ID="PENELOPE-1_DPLE";Tend="226";Tstart="87";shortTE="F";uid="b9505405-e1ab-4da2-9180-e963ba4e920f"
NC_045808.1	RepeatMasker	Unknown	984733	985078	2226	+	.	ID="UNKNOWN-41_DPLE";Tend="356";Tstart="2";shortTE="F";uid="d76e1222-090d-46c2-9de1-b02662c3d859"
NC_045808.1	RepeatMasker	LINE/R2-Hero	9968729	9968874	835	+	.	ID="R2-HERO-1_DPLE";Tend="2509";Tstart="2348";shortTE="F";uid="48a09247-fa5f-460c-8145-718649a07466"
NC_045808.1	RepeatMasker	DNA/hAT-Ac	8761518	8761653	521	+	.	ID="NMAR-2_HMEL";Tend="515";Tstart="380";shortTE="F";uid="6b604421-9846-4796-bcd9-1df9964c10ce"
NC_045808.1	RepeatMasker	DNA/TcMar-Tc1	1773864	1776074	20248	+	.	ID="TC1-2_DPLE";Tend="2214";Tstart="3";shortTE="F";uid="bf4a4e38-3994-4f5c-8142-3aa9e74a3971"
NC_045808.1	RepeatMasker	LINE/Penelope	5072288	5073522	590	+	.	ID="PENELOPE-2_DPLE";TEgroup="NC_045808.1%7CPENELOPE-2_DPLE%7C4";Tend="1385";Tstart="4";shortTE="T";uid="0fa3eb9f-7314-4c49-8718-ee6737ec6b96"
NC_045808.1	RepeatMasker	Unknown	3033359	3033708	2423	+	.	ID="UNKNOWN-34_DPLE";Tend="349";Tstart="1";shortTE="F";uid="8f26214c-c692-4a40-bdf8-41d1b4117a28"
NC_045808.1	RepeatMasker	LINE/R1	1184602	1184837	1455	+	.	ID="R1-1_DPLE";Tend="2726";Tstart="2426";shortTE="F";uid="7bffdcfa-4d54-4226-8282-e9680937a0d7"
NC_045808.1	RepeatMasker	LINE/R2-Hero	8250185	8251194	8135	+	.	ID="R2-HERO-1_DPLE";Tend="2513";Tstart="1502";shortTE="F";uid="d5f06adb-39d5-4fc7-a6b1-b27a3ac46f24"
NC_045808.1	RepeatMasker	LTR	6562719	6562933	742	+	.	ID="LTR-5_DPLE";Tend="2939";Tstart="2720";shortTE="F";uid="30f1680f-3bb6-4745-bf23-63abfb6ea394"
NC_045808.1	RepeatMasker	Unknown	7327492	7327878	3460	+	.	ID="UNKNOWN-15_DPLE";Tend="391";Tstart="4";shortTE="F";uid="7ab641b2-ac21-4aba-9d9c-616deb841f1d"
NC_045808.1	RepeatMasker	LINE/Penelope	8693915	8694046	612	+	.	ID="PENELOPE-1_DPLE";Tend="176";Tstart="33";shortTE="F";uid="d5ecc7bb-47fc-4e4e-85b8-dc7bb9f3906f"
NC_045808.1	RepeatMasker	SINE	5060008	5060308	2373	+	.	ID="HASE2-1_DPLE";Tend="301";Tstart="1";shortTE="F";uid="2563ba8b-f585-4f50-b07c-0d9e7a3d1101"
NC_045808.1	RepeatMasker	Simple_repeat	1730395	1730594	577	+	.	ID="(CAAA)N";Tend="200";Tstart="1";shortTE="F";uid="e63e013f-da1b-4c56-8e15-11fff2bd37de"
NC_045808.1	RepeatMasker	LINE/Penelope	4723449	4723567	659	+	.	ID="PENELOPE-1_DPLE";Tend="156";Tstart="36";shortTE="F";uid="593490e2-69b5-4eac-b822-b112f26dd242"
NC_045808.1	RepeatMasker	SINE	2769950	2770063	948	+	.	ID="HASE2-1_DPLE";Tend="297";Tstart="184";shortTE="F";uid="bf226b76-3574-4818-beba-0f3fd51959e8"
NC_045808.1	RepeatMasker	SINE	7651020	7651213	1673	+	.	ID="HASE2-1_DPLE";Tend="301";Tstart="108";shortTE="F";uid="ed707ed5-e67d-4a18-a012-58ebee5894d4"
NC_045808.1	RepeatMasker	Unknown	5511415	5511632	500	+	.	ID="UNKNOWN-18_DPLE";Tend="1284";Tstart="1106";shortTE="F";uid="79b37281-1890-452b-992a-4ef8c22abe35"
NC_045808.1	RepeatMasker	LINE/Penelope	2560959	2561727	3220	+	.	ID="PENELOPE-1_DPLE";TEgroup="NC_045808.1%7CPENELOPE-1_DPLE%7C19";Tend="937";Tstart="36";shortTE="F";uid="f20b9cc8-9c63-4b6a-825f-95fc2a8f12a8"
NC_045808.1	RepeatMasker	LINE/L2	8249004	8249977	6785	+	.	ID="L2-2_DPLE";Tend="2684";Tstart="1705";shortTE="F";uid="31fe003b-3ca6-41a4-9e8f-37887c2f1855"
NC_045808.1	RepeatMasker	LINE/R2-Hero	6880634	6880989	2461	+	.	ID="R2-HERO-1_DPLE";Tend="2513";Tstart="2156";shortTE="F";uid="14da3fdb-6b11-442d-97b1-772c7bc884a3"
NC_045808.1	RepeatMasker	Unknown	2142085	2142332	1618	+	.	ID="UNKNOWN-31_DPLE";Tend="643";Tstart="394";shortTE="F";uid="14436fb1-3e0d-4344-a709-e827b50306c0"
NC_045808.1	RepeatMasker	Unknown	2629442	2629793	1277	+	.	ID="REP-3_LMI";Tend="364";Tstart="1";shortTE="F";uid="9b126e20-8cbc-4493-8939-b4ee4738ec22"
NC_045808.1	RepeatMasker	RC/Helitron	9478896	9479377	1662	+	.	ID="HELITRON-8_DPLE";TEgroup="NC_045808.1%7CHELITRON-8_DPLE%7C4";Tend="705";Tstart="10";shortTE="F";uid="9d88aad6-7b8a-40a7-8fce-83dbe1482164"
NC_045808.1	RepeatMasker	LINE/R1	964487	965116	2388	+	.	ID="R1-1_DPLE";TEgroup="NC_045808.1%7CR1-1_DPLE%7C1";Tend="2738";Tstart="1951";shortTE="F";uid="0c203e28-7ad1-4e50-bfa0-67820f7e63c0"
NC_045808.1	RepeatMasker	LTR	2978411	2978750	2761	+	.	ID="LTR-1_DPLE";Tend="1698";Tstart="1361";shortTE="F";uid="28c2db42-3872-48cd-9761-0507a23f07f1"
NC_045808.1	RepeatMasker	LINE/R2-Hero	5245637	5246361	5095	+	.	ID="R2-HERO-1_DPLE";Tend="2513";Tstart="1801";shortTE="F";uid="bc1164d7-28dd-48f4-98f5-0030bad2ee5b"
NC_045808.1	RepeatMasker	Unknown	2503764	2503968	1137	+	.	ID="UNKNOWN-34_DPLE";Tend="274";Tstart="70";shortTE="F";uid="52c9323e-acca-403d-bda4-8ed795987848"
NC_045808.1	RepeatMasker	Unknown	610776	610996	475	+	.	ID="UNKNOWN-18_DPLE";Tend="1284";Tstart="1106";shortTE="F";uid="1bdba6ec-f97f-4f45-a390-fcfc8310372b"
NC_045808.1	RepeatMasker	RC/Helitron	1771289	1771893	4710	+	.	ID="HELITRON-7_DPLE";Tend="613";Tstart="1";shortTE="F";uid="38518e84-4185-44ea-b6fc-25bbe7df8c8c"
NC_045808.1	RepeatMasker	Unknown	5379129	5379303	462	+	.	ID="UNKNOWN-18_DPLE";Tend="1284";Tstart="1085";shortTE="F";uid="fbe0e07f-ff8f-4504-8243-220a1c642ae7"
NC_045808.1	RepeatMasker	RC/Helitron	9295470	9295838	2472	+	.	ID="HELITRON-7_DPLE";Tend="446";Tstart="32";shortTE="F";uid="7df083e3-cf08-4848-a44e-3fdb72eac1f2"
NC_045808.1	RepeatMasker	SINE	1481893	1482181	2119	+	.	ID="HASE2-1_DPLE";Tend="299";Tstart="1";shortTE="F";uid="c2f6fd83-beec-4289-9f6c-f616ec8ae841"
NC_045808.1	RepeatMasker	Unknown	671127	671483	1231	+	.	ID="REP-3_LMI";Tend="364";Tstart="2";shortTE="F";uid="6c226f6b-f1f5-4fab-8e64-ebdb1ede150f"
NC_045808.1	RepeatMasker	LINE/Penelope	7362742	7362902	454	+	.	ID="PENELOPE-1_DPLE";Tend="388";Tstart="221";shortTE="F";uid="a1db2e63-3a89-4b19-b856-40c2a852ef29"
NC_045808.1	RepeatMasker	LINE/Penelope	8837525	8838747	6187	+	.	ID="PENELOPE-2_DPLE";Tend="1385";Tstart="1";shortTE="F";uid="30cdcddb-8274-4e1e-a992-be5bba8d7fb1"
NC_045808.1	RepeatMasker	LINE/CR1-Zenon	9177953	9178237	487	+	.	ID="ZENON-2C_PPO";Tend="319";Tstart="34";shortTE="F";uid="729836dc-8888-4a2d-a5da-082566b934a1"
NC_045808.1	RepeatMasker	LINE/R1	4112507	4113764	1156	+	.	ID="R1-4_BM";Tend="3547";Tstart="1236";shortTE="F";uid="70796d62-2a20-4464-9653-b9a4566bd9a5"
NC_045808.1	RepeatMasker	SINE	7318447	7318747	2370	+	.	ID="HASE2-1_DPLE";Tend="301";Tstart="1";shortTE="F";uid="423c5313-6d31-42c1-b148-9f5383c6e55a"
NC_045808.1	RepeatMasker	LTR/Gypsy	2099064	2099179	503	+	.	ID="GYPSY-1_DPLE";Tend="3876";Tstart="3775";shortTE="F";uid="92dd1e60-deb8-4d52-a04e-d754ad3204d9"
NC_045808.1	RepeatMasker	LINE/Penelope	7761847	7761962	486	+	.	ID="PENELOPE-1_DPLE";Tend="152";Tstart="35";shortTE="F";uid="a8c6f5ed-b634-4768-858b-a650c416bf06"
NC_045808.1	RepeatMasker	LINE/Penelope	3213152	3213307	940	+	.	ID="PENELOPE-1_DPLE";Tend="157";Tstart="1";shortTE="F";uid="b7ec4c03-b931-4ab4-b0ed-df7a3402cd5a"
NC_045808.1	RepeatMasker	LTR/Copia	10455984	10457452	588	+	.	ID="COPIA-13_LH-I";Tend="3956";Tstart="2628";shortTE="F";uid="455056c6-c450-4ef1-99c6-52fbc28a8562"
NC_045808.1	RepeatMasker	Unknown	786757	787684	6062	+	.	ID="UNKNOWN-10_DPLE";Tend="989";Tstart="1";shortTE="F";uid="d01a4872-63e1-4096-9faf-8bd34b824f66"
NC_045808.1	RepeatMasker	LINE/Penelope	4040302	4040644	979	+	.	ID="PENELOPE-1_DPLE";TEgroup="NC_045808.1%7CPENELOPE-1_DPLE%7C32";Tend="818";Tstart="1";shortTE="F";uid="c004ae39-5f02-406f-ba55-162da6292928"
NC_045808.1	RepeatMasker	LTR/Gypsy	8191154	8191331	958	+	.	ID="GYPSY-1_DPLE";Tend="3884";Tstart="3700";shortTE="F";uid="f1dc5c96-cfc8-4c7b-80ff-d9e83c147cf8"
NC_045808.1	RepeatMasker	LINE/Penelope	7591063	7591227	498	+	.	ID="PENELOPE-1_DPLE";TEgroup="NC_045808.1%7CPENELOPE-1_DPLE%7C49";Tend="135";Tstart="1";shortTE="T";uid="0670ccaa-5dcb-4801-b77d-ad2e26498728"
NC_045808.1	RepeatMasker	Unknown	10367702	10367896	1491	+	.	ID="UNKNOWN-4_DPLE";Tend="195";Tstart="1";shortTE="F";uid="d8332d74-ee71-4b0e-bc42-771001317beb"
NC_045808.1	RepeatMasker	LINE/R2-Hero	3333845	3333976	821	+	.	ID="R2-HERO-1_DPLE";Tend="2513";Tstart="2382";shortTE="F";uid="aab66764-0d9c-42da-8874-52ea53dd0028"
NC_045808.1	RepeatMasker	LINE/R2-Hero	763699	765167	12854	+	.	ID="R2-HERO-1_DPLE";Tend="2513";Tstart="1045";shortTE="F";uid="09cd6557-4a4d-48c0-9c84-f848169bf6c0"
NC_045808.1	RepeatMasker	LTR/Gypsy	2958238	2958442	1232	+	.	ID="GYPSY-1_DPLE";Tend="3887";Tstart="3682";shortTE="F";uid="748b06e5-e34b-47c6-bf2b-116b0fed72ac"
NC_045808.1	RepeatMasker	LINE/Penelope	4432207	4432335	1078	+	.	ID="PENELOPE-1_DPLE";Tend="152";Tstart="27";shortTE="F";uid="1cbed094-61ef-4f86-a849-0ba0190624b2"
NC_045808.1	RepeatMasker	DNA/TcMar-Tc1	663230	663582	3193	+	.	ID="TC1-1_DPLE";Tend="752";Tstart="400";shortTE="F";uid="6fb4d3af-b99c-4a5f-87ab-198c80bba217"
NC_045808.1	RepeatMasker	LTR/Gypsy	8727952	8728063	429	+	.	ID="GYPSY-1_DPLE";Tend="3891";Tstart="3782";shortTE="F";uid="edd22b26-61f8-48dc-9a0d-f6ee8b4feb41"
NC_045808.1	RepeatMasker	LINE/Penelope	1300533	1300773	2136	+	.	ID="PENELOPE-1_DPLE";Tend="242";Tstart="1";shortTE="F";uid="9fe78095-b0a4-4636-afe1-3d2d0f3082cf"
NC_045808.1	RepeatMasker	LINE/Penelope	5292317	5292468	672	+	.	ID="PENELOPE-1_DPLE";Tend="155";Tstart="4";shortTE="F";uid="dd4c521a-5215-4e5b-84ad-337158b9a08a"
NC_045808.1	RepeatMasker	RC/Helitron	3702058	3702651	4053	+	.	ID="HELITRON-7_DPLE";Tend="613";Tstart="1";shortTE="F";uid="58a01f8b-4e99-4398-9501-cf7500f0daa5"
NC_045808.1	RepeatMasker	LINE/R2-Hero	3061684	3062155	3548	+	.	ID="R2-HERO-1_DPLE";Tend="2466";Tstart="1995";shortTE="F";uid="7f0283d1-4447-4d8e-ad6b-8ff53522c637"
NC_045808.1	RepeatMasker	LINE/I-Jockey	605789	606073	746	+	.	ID="I-JOCKEY-1_DPLE";Tend="1013";Tstart="731";shortTE="F";uid="1a706f6a-e87c-45e1-8835-37a7ce559b1e"
NC_045808.1	RepeatMasker	LTR/Gypsy	1160115	1160267	496	+	.	ID="GYPSY-1_DPLE";Tend="3861";Tstart="3686";shortTE="F";uid="97354caf-8fcf-41e4-8303-bf9a362d6d82"
NC_045808.1	RepeatMasker	DNA/TcMar-Tc1	5542108	5543428	12020	+	.	ID="TC1-1_DPLE";Tend="1321";Tstart="1";shortTE="F";uid="fa1d345c-37cc-44fc-b535-6aba4af9bd48"
NC_045808.1	RepeatMasker	LTR	1634132	1634641	4042	+	.	ID="LTR-3_DPLE";Tend="511";Tstart="1";shortTE="F";uid="61a8a756-662a-4707-8537-d2f47f08e614"
NC_045808.1	RepeatMasker	LINE/CR1	9264370	9264594	1213	+	.	ID="CR1-1_DPLE";Tend="238";Tstart="6";shortTE="F";uid="95ed3b96-7db2-4d1c-8329-7fc0a6c71996"
NC_045808.1	RepeatMasker	LINE/Penelope	2138623	2138850	749	+	.	ID="PENELOPE-1_DPLE";TEgroup="NC_045808.1%7CPENELOPE-1_DPLE%7C16";Tend="116";Tstart="1";shortTE="F";uid="d5ede107-0229-4b23-b49f-2f7720d895de"
NC_045808.1	RepeatMasker	RC/Helitron	10459312	10459887	3962	+	.	ID="HELITRON-7_DPLE";Tend="615";Tstart="1";shortTE="F";uid="996d9f43-60a3-4b54-8f5f-2f23295ea8cd"
NC_045808.1	RepeatMasker	LINE/RTE-RTE	8996839	8997039	544	+	.	ID="RTE-10_HMEL";Tend="1536";Tstart="1317";shortTE="F";uid="eba814f6-dab5-4b1b-a4bc-c040ca94d6ba"
NC_045808.1	RepeatMasker	LTR/Gypsy	346740	346961	778	+	.	ID="GYPSY-1_DPLE";Tend="3886";Tstart="3661";shortTE="F";uid="3bd2b6db-356d-4e3b-a167-208bb186d29e"
NC_045808.1	RepeatMasker	LINE/Penelope	8972938	8973084	998	+	.	ID="PENELOPE-1_DPLE";Tend="148";Tstart="1";shortTE="F";uid="a94c2919-81c3-46c9-8854-9776c112d56b"
NC_045808.1	RepeatMasker	Unknown	5231922	5232130	1498	+	.	ID="UNKNOWN-4_DPLE";Tend="229";Tstart="1";shortTE="F";uid="473a998d-799e-4125-8432-7318f44ee5b9"
NC_045808.1	RepeatMasker	SINE	1278273	1278573	2568	+	.	ID="HASE2-1_DPLE";Tend="301";Tstart="1";shortTE="F";uid="12976ce2-23ed-4c81-a097-80ad2d4ebd24"
NC_045808.1	RepeatMasker	DNA/hAT-Ac	8761073	8761297	841	+	.	ID="NMAR-2_HMEL";Tend="259";Tstart="1";shortTE="F";uid="b3f8b80d-4d74-4e0e-8580-f5b36a7d2532"
NC_045808.1	RepeatMasker	LINE/Penelope	1257718	1257839	671	+	.	ID="PENELOPE-1_DPLE";Tend="126";Tstart="1";shortTE="F";uid="330ed33d-3b68-432e-b975-b7cf5ef26c5b"
NC_045808.1	RepeatMasker	LINE/R2-Hero	8946190	8946296	825	+	.	ID="R2-HERO-1_DPLE";Tend="2513";Tstart="2393";shortTE="F";uid="d74bff7f-ee4b-4881-acde-bf4e9ce8dccf"
NC_045808.1	RepeatMasker	LINE/Penelope	6964843	6964970	733	+	.	ID="PENELOPE-1_DPLE";Tend="160";Tstart="33";shortTE="F";uid="ab213117-b15f-4ff5-a3a0-567f8546ffca"
NC_045808.1	RepeatMasker	DNA/TcMar-Tc1	10525093	10525424	907	+	.	ID="mariner-1_amel";Tend="1294";Tstart="916";shortTE="F";uid="0c063e42-eeee-4421-8852-94ccaa2b2da1"
NC_045808.1	RepeatMasker	LINE/R1	10615950	10616194	724	+	.	ID="R1-5_DPLE";Tend="1237";Tstart="1000";shortTE="F";uid="187dd5f4-596a-4358-84a3-3f768e46f2d4"
NC_045808.1	RepeatMasker	Unknown	3838050	3838275	1038	+	.	ID="UNKNOWN-34_DPLE";Tend="348";Tstart="118";shortTE="F";uid="14ae8a2d-87d6-4069-8654-33cd9b4a0ea7"
NC_045808.1	RepeatMasker	LINE/R2-Hero	5837913	5838015	525	+	.	ID="R2-HERO-1_DPLE";Tend="649";Tstart="547";shortTE="F";uid="1e83c2a0-4713-4817-83f0-89ff394d1594"
NC_045808.1	RepeatMasker	LINE/Penelope	7966780	7966895	1024	+	.	ID="PENELOPE-1_DPLE";Tend="148";Tstart="33";shortTE="F";uid="ed6ebec7-00aa-4bef-bdf5-b4e5a0a16c69"
NC_045808.1	RepeatMasker	Unknown	9780050	9780384	2119	+	.	ID="UNKNOWN-25_DPLE";Tend="351";Tstart="16";shortTE="F";uid="d6ff3ac8-0fbf-4597-9bd4-a67c13d0b393"
NC_045808.1	RepeatMasker	Unknown	644157	644344	733	+	.	ID="UNKNOWN-18_DPLE";Tend="1284";Tstart="1093";shortTE="F";uid="e3b25c63-b769-485b-b019-77745a4b7c18"
NC_045808.1	RepeatMasker	LINE/L2	7189599	7189801	447	+	.	ID="L2-8_HMEL";Tend="1158";Tstart="953";shortTE="F";uid="6ffa8a86-5688-43a5-8f05-ba877a330d17"
NC_045808.1	RepeatMasker	DNA/TcMar-Mariner	8873906	8874435	897	+	.	ID="MARINER-4_BM";Tend="712";Tstart="170";shortTE="F";uid="be5f7f14-f489-4a65-8628-a107964e9b7b"
NC_045808.1	RepeatMasker	Unknown	5515678	5515860	537	+	.	ID="UNKNOWN-18_DPLE";Tend="1282";Tstart="1108";shortTE="F";uid="53886d77-7662-41ac-a0a7-345d8430ae0f"
NC_045808.1	RepeatMasker	Unknown	2865952	2866130	1191	+	.	ID="UNKNOWN-34_DPLE";Tend="351";Tstart="174";shortTE="F";uid="9cba6602-7dd6-40bf-97f4-8fac96d820dc"
NC_045808.1	RepeatMasker	LTR/Gypsy	4530328	4531746	558	+	.	ID="GYPSY-14_LH-I";TEgroup="NC_045808.1%7CGYPSY-14_LH-I%7C1";Tend="4376";Tstart="2206";shortTE="F";uid="85aae510-2dbd-4bfc-89d5-7ada5aecb73c"
NC_045808.1	RepeatMasker	LINE/Penelope	9453657	9453811	862	+	.	ID="PENELOPE-1_DPLE";Tend="152";Tstart="1";shortTE="F";uid="f915bf3f-6dc4-4ac8-8f4a-84293fad0b69"
NC_045808.1	RepeatMasker	LINE/Penelope	10536543	10536665	521	+	.	ID="PENELOPE-1_DPLE";Tend="135";Tstart="6";shortTE="F";uid="ad5ba760-6b3f-46bd-9894-0f3e56930d09"
NC_045808.1	RepeatMasker	LINE/Penelope	6466700	6466844	1132	+	.	ID="PENELOPE-1_DPLE";Tend="215";Tstart="72";shortTE="F";uid="28b6e2b9-0b06-4476-a617-05ab3cd06d62"
NC_045808.1	RepeatMasker	LINE/CR1-Zenon	7075166	7075794	1309	+	.	ID="ZENON-3_HMEL";Tend="1449";Tstart="810";shortTE="F";uid="24ba285d-bf84-4cb3-bc47-70ae2a36781a"
NC_045808.1	RepeatMasker	LINE/R2-Hero	1661682	1661867	743	+	.	ID="R2-HERO-1_DPLE";Tend="2294";Tstart="2040";shortTE="F";uid="4beb3ce6-ba31-4897-b4cd-dc3c4cc538a4"
NC_045808.1	RepeatMasker	SINE	5223225	5223340	870	+	.	ID="HASE2-1_DPLE";Tend="301";Tstart="190";shortTE="F";uid="b6a86969-02ce-4531-a130-8e41831af2a1"
NC_045808.1	RepeatMasker	LINE/Penelope	6532333	6532789	1122	+	.	ID="PENELOPE-1_DPLE";Tend="929";Tstart="393";shortTE="F";uid="bac988b6-48d2-42be-8573-328047b863db"
NC_045808.1	RepeatMasker	Simple_repeat	10343134	10343748	820	+	.	ID="(CA)N";Tend="1027";Tstart="262";shortTE="F";uid="c3f23269-51f9-4e93-a4a6-712b25c9dcff"
NC_045808.1	RepeatMasker	LINE/R2-Hero	10502117	10504053	2941	+	.	ID="R2-HERO-1_DPLE";TEgroup="NC_045808.1%7CR2-HERO-1_DPLE%7C18";Tend="2498";Tstart="61";shortTE="F";uid="00d166bd-a1e4-4cb7-b422-f13566d9fe74"
NC_045808.1	RepeatMasker	Unknown	5837259	5837419	502	+	.	ID="UNKNOWN-18_DPLE";Tend="1284";Tstart="1108";shortTE="F";uid="e96f616d-ac91-4909-b986-3531b3168768"
NC_045808.1	RepeatMasker	LINE/Penelope	180676	180785	669	+	.	ID="PENELOPE-1_DPLE";Tend="144";Tstart="36";shortTE="F";uid="7bca43ca-c7d0-4366-b65d-13e09f072971"
NC_045808.1	RepeatMasker	RC/Helitron	8187036	8187711	4732	+	.	ID="HELITRON-3_DPLE";Tend="695";Tstart="2";shortTE="F";uid="05664a0f-e819-4646-98aa-0313cc5abdbc"
NC_045808.1	RepeatMasker	LINE/RTE-RTE	9000931	9001131	531	+	.	ID="RTE-10_HMEL";Tend="1536";Tstart="1317";shortTE="F";uid="1dcd5dbe-d685-441a-b4b6-34589361168c"
NC_045808.1	RepeatMasker	LINE/R1	10465286	10465755	549	+	.	ID="R1-4_DPLE";TEgroup="NC_045808.1%7CR1-4_DPLE%7C1";Tend="876";Tstart="542";shortTE="F";uid="9c401f45-885a-4d36-a775-9881be51233b"
NC_045808.1	RepeatMasker	SINE	4363551	4363687	1075	+	.	ID="HASE2-1_DPLE";Tend="301";Tstart="165";shortTE="F";uid="dcf476e3-df15-437e-889c-386958ac61b3"
NC_045808.1	RepeatMasker	Unknown	2633809	2634036	1330	+	.	ID="REP-3_LMI";Tend="228";Tstart="1";shortTE="F";uid="932692ab-482d-4f77-b539-a40be2ecc912"
NC_045808.1	RepeatMasker	SINE	4980671	4980952	1696	+	.	ID="HASE2-1_DPLE";Tend="296";Tstart="12";shortTE="F";uid="59c92dc8-4aa0-4418-9fb8-f867bd003766"
NC_045808.1	RepeatMasker	DNA/TcMar-Mariner	992464	993729	5960	+	.	ID="MARINER-12_LHU";Tend="1286";Tstart="3";shortTE="F";uid="e2dcaaf9-1b90-42a3-8e64-8c7dba2ab330"
NC_045808.1	RepeatMasker	Unknown	7703765	7703964	502	+	.	ID="UNKNOWN-18_DPLE";Tend="1281";Tstart="1111";shortTE="F";uid="28acb3cd-ad9d-4123-b8c3-68ef79ed3dd0"
NC_045808.1	RepeatMasker	LINE/Penelope	4726816	4726925	687	+	.	ID="PENELOPE-1_DPLE";Tend="147";Tstart="36";shortTE="F";uid="18302870-f4d9-49de-b6cb-3d7c777e334e"
NC_045808.1	RepeatMasker	LTR/Gypsy	2789778	2789918	403	+	.	ID="GYPSY-30_DWIL-I";Tend="3914";Tstart="3759";shortTE="F";uid="01ae4095-6015-4895-a918-a840765a06f9"
NC_045808.1	RepeatMasker	SINE	4161411	4161711	2535	+	.	ID="HASE2-1_DPLE";Tend="301";Tstart="1";shortTE="F";uid="a57f69ec-1122-4047-82a0-4a771d1896d9"
NC_045808.1	RepeatMasker	LINE/Penelope	595121	595375	1043	+	.	ID="PENELOPE-1_DPLE";TEgroup="NC_045808.1%7CPENELOPE-1_DPLE%7C2";Tend="150";Tstart="1";shortTE="F";uid="d6c605bc-0ce9-4904-a8cd-e0702b1b5c16"
NC_045808.1	RepeatMasker	SINE	2662318	2662643	2230	+	.	ID="HASE2-1_DPLE";Tend="301";Tstart="2";shortTE="F";uid="f0c2e7c1-83b4-4b64-805c-225905e5644b"
NC_045808.1	RepeatMasker	Unknown	1193020	1193323	1590	+	.	ID="UNKNOWN-12_DPLE";Tend="337";Tstart="1";shortTE="F";uid="655bba66-4345-414e-9aa5-51d1e2e3792d"
NC_045808.1	RepeatMasker	LINE/Penelope	3822669	3822773	442	+	.	ID="PENELOPE-1_DPLE";Tend="109";Tstart="2";shortTE="F";uid="d5e820db-f402-446a-ba22-4cf9b9a4e97b"
NC_045808.1	RepeatMasker	LINE/R2-Hero	975507	975842	1688	+	.	ID="R2-HERO-1_DPLE";Tend="2507";Tstart="2187";shortTE="F";uid="3e36587e-4ce0-49aa-a28b-15671f45a4fe"
NC_045808.1	RepeatMasker	Unknown	2559223	2559361	715	-	.	ID="UNKNOWN-32_DPLE";Tend="1527";Tstart="1400";shortTE="F";uid="8ab614bb-d0db-4893-970d-bdd973c33fc2"
NC_045808.1	RepeatMasker	LTR	3707043	3707148	734	-	.	ID="LTR-5_DPLE";Tend="2945";Tstart="2837";shortTE="F";uid="9a600cd5-4a9b-461c-a586-2f51ecd88c50"
NC_045808.1	RepeatMasker	LTR/Gypsy	1908831	1909004	622	-	.	ID="GYPSY-1_DPLE";Tend="3866";Tstart="3683";shortTE="F";uid="2d2821c9-61a4-4b18-b493-2d23a1c6721c"
NC_045808.1	RepeatMasker	LINE/Penelope	1174271	1174421	760	-	.	ID="PENELOPE-1_DPLE";Tend="158";Tstart="4";shortTE="F";uid="df7528ed-09e3-4ae4-aa33-60f9ac2dc042"
NC_045808.1	RepeatMasker	LINE/R2-Hero	2101540	2101717	1214	-	.	ID="R2-HERO-1_DPLE";Tend="2513";Tstart="2336";shortTE="F";uid="2445013f-84c2-409f-9865-e44843c1fa03"
NC_045808.1	RepeatMasker	SINE	1676437	1676591	1186	-	.	ID="HASE2-1_DPLE";Tend="301";Tstart="133";shortTE="F";uid="23afebf6-c01d-43ae-8d9f-659929964d0e"
NC_045808.1	RepeatMasker	DNA/TcMar-Tc1	1150435	1150684	752	-	.	ID="MAR1_BM";Tend="249";Tstart="1";shortTE="F";uid="ad5083e3-dc36-431b-9b9f-c0920f889619"
NC_045808.1	RepeatMasker	LINE/Penelope	5646818	5646937	630	-	.	ID="PENELOPE-1_DPLE";Tend="152";Tstart="30";shortTE="F";uid="a54dc229-4c4e-444a-979d-87cd06fbcaf3"
NC_045808.1	RepeatMasker	Unknown	2270752	2270999	482	-	.	ID="UNKNOWN-18_DPLE";TEgroup="NC_045808.1%7CUNKNOWN-18_DPLE%7C3";Tend="1284";Tstart="1106";shortTE="F";uid="d4446d1d-202d-4ad9-9169-ef511ea082ba"
NC_045808.1	RepeatMasker	SINE	1812848	1813104	1655	-	.	ID="HASE2-1_DPLE";Tend="297";Tstart="1";shortTE="F";uid="8208144e-78cd-4dd7-b442-4488e979bdb0"
NC_045808.1	RepeatMasker	Unknown	6578039	6578422	1233	-	.	ID="UNKNOWN-1_DPLE";Tend="388";Tstart="3";shortTE="F";uid="d842c4c8-9fbb-4a4a-ae4a-d2ecbd621fc6"
NC_045808.1	RepeatMasker	Unknown	4779863	4780129	907	-	.	ID="UNKNOWN-23_DPLE";Tend="550";Tstart="257";shortTE="F";uid="9c89b21c-6aad-40f1-9282-160dfc54549c"
NC_045808.1	RepeatMasker	LINE/Penelope	10556112	10556237	447	-	.	ID="PENELOPE-1_DPLE";Tend="155";Tstart="29";shortTE="F";uid="e66087c7-0ca2-4ae3-8ce3-606309b5098f"
NC_045808.1	RepeatMasker	LINE/Penelope	8318074	8319511	4199	-	.	ID="PENELOPE-2_DPLE";TEgroup="NC_045808.1%7CPENELOPE-2_DPLE%7C10";Tend="1386";Tstart="1";shortTE="F";uid="9574ab74-aeac-480c-a465-d5bfb83dbf5d"
NC_045808.1	RepeatMasker	RC/Helitron	5744351	5744960	4835	-	.	ID="HELITRON-7_DPLE";Tend="615";Tstart="1";shortTE="F";uid="c97a7048-5813-4b97-834d-6219520819be"
NC_045808.1	RepeatMasker	LTR/Copia	9849664	9850020	455	-	.	ID="COPIA-2_HM";Tend="1262";Tstart="879";shortTE="F";uid="c93d4243-3ab2-440e-b0ae-63c1b447fae9"
NC_045808.1	RepeatMasker	LINE/Penelope	2551789	2551966	719	-	.	ID="PENELOPE-1_DPLE";Tend="179";Tstart="7";shortTE="F";uid="e8d96ccc-b484-493f-8bd4-3df4ca193764"
NC_045808.1	RepeatMasker	Unknown	14013	14215	1294	-	.	ID="UNKNOWN-34_DPLE";Tend="351";Tstart="147";shortTE="F";uid="433d75e1-af03-4d01-a5b6-2cced4e78ae2"
NC_045808.1	RepeatMasker	LINE/Penelope	8175000	8175117	534	-	.	ID="PENELOPE-1_DPLE";Tend="144";Tstart="3";shortTE="F";uid="33064783-8939-43fd-be89-fdeebfd77f06"
NC_045808.1	RepeatMasker	LINE/Penelope	7930106	7930610	1462	-	.	ID="PENELOPE-2_DPLE";Tend="395";Tstart="1";shortTE="F";uid="bdf10be5-6d6e-4a65-808e-e4e54a335d9c"
NC_045808.1	RepeatMasker	LINE/RTE-RTE	9669762	9671380	14219	-	.	ID="RTE-3_DPL";Tend="2831";Tstart="1212";shortTE="F";uid="217496a8-bb6c-4770-a5f4-73800dd41607"
NC_045808.1	RepeatMasker	LINE/R1	493281	493404	1012	-	.	ID="R1-1_DPLE";Tend="2357";Tstart="2234";shortTE="F";uid="20b92ab3-4b27-409c-8a51-648144b68b16"
NC_045808.1	RepeatMasker	SINE	2362768	2363070	2301	-	.	ID="HASE2-1_DPLE";Tend="299";Tstart="1";shortTE="F";uid="6f3b1152-0a24-4e82-b5df-3086ce6f109c"
NC_045808.1	RepeatMasker	LINE/R2-Hero	3988839	3988967	860	-	.	ID="R2-HERO-1_DPLE";Tend="2513";Tstart="2386";shortTE="F";uid="ca145741-4647-428c-beb5-f4a09b7e6825"
NC_045808.1	RepeatMasker	LTR/Gypsy	9906980	9907334	1587	-	.	ID="GYPSY-1_DPLE";Tend="2697";Tstart="2348";shortTE="F";uid="f4537d65-a0b5-4bed-b658-e0c672b221df"
NC_045808.1	RepeatMasker	LINE/R1	9269275	9269842	411	-	.	ID="HOPEBM2";Tend="3397";Tstart="2821";shortTE="F";uid="dbc3602a-c522-4d5e-91f2-2c686ee3638a"
NC_045808.1	RepeatMasker	LINE/Penelope	3336076	3336287	1291	-	.	ID="PENELOPE-1_DPLE";Tend="226";Tstart="17";shortTE="F";uid="f634edac-d94b-4a06-92cd-43d85ee13336"
NC_045808.1	RepeatMasker	LINE/Penelope	1055999	1056139	855	-	.	ID="PENELOPE-1_DPLE";Tend="137";Tstart="1";shortTE="F";uid="58619a26-7d36-4ebb-bcee-5b0f081d0f43"
NC_045808.1	RepeatMasker	Unknown	2622573	2623017	1688	-	.	ID="UNKNOWN-30_DPLE";Tend="2484";Tstart="2033";shortTE="F";uid="5a10fdd6-0c7f-4934-adb5-2587af4f8002"
NC_045808.1	RepeatMasker	SINE	4834957	4835452	2472	-	.	ID="HASE2-1_DPLE";TEgroup="NC_045808.1%7CHASE2-1_DPLE%7C2";Tend="295";Tstart="1";shortTE="F";uid="2714699e-ad10-47d3-bb7c-d8b9af5fff94"
NC_045808.1	RepeatMasker	LINE/Penelope	1521810	1521959	1005	-	.	ID="PENELOPE-1_DPLE";Tend="148";Tstart="3";shortTE="F";uid="5e218e8d-81da-40c9-bb4f-b207600ada41"
NC_045808.1	RepeatMasker	LINE/Penelope	1210284	1210466	617	-	.	ID="PENELOPE-1_DPLE";Tend="190";Tstart="1";shortTE="F";uid="fd9d57f8-d4ab-430c-94b9-087077436131"
NC_045808.1	RepeatMasker	Unknown	5621142	5621824	5868	-	.	ID="UNKNOWN-9_DPLE";Tend="2156";Tstart="1474";shortTE="F";uid="70a52ad8-fed2-404e-86d9-e76067413cae"
NC_045808.1	RepeatMasker	Unknown	8864555	8864717	468	-	.	ID="UNKNOWN-18_DPLE";Tend="1284";Tstart="1106";shortTE="F";uid="ef4ed7d7-bbdf-4bc5-8fb0-fcdc6ad2941d"
NC_045808.1	RepeatMasker	LINE/Penelope	2601762	2601876	666	-	.	ID="PENELOPE-1_DPLE";Tend="113";Tstart="1";shortTE="F";uid="81778e8f-c960-4f0a-a11b-34cd780a53d9"
NC_045808.1	RepeatMasker	LINE/RTE-RTE	9884333	9885486	3547	-	.	ID="RTE-6_HMM";Tend="4043";Tstart="2879";shortTE="F";uid="a5def343-7adf-4c6f-89d7-d4a9d4ea8807"
NC_045808.1	RepeatMasker	RC/Helitron	6545574	6546256	4757	-	.	ID="HELITRON-3_DPLE";Tend="695";Tstart="1";shortTE="F";uid="c4c4907b-3423-4b40-81ca-3e69a92b3382"
NC_045808.1	RepeatMasker	RC/Helitron	500785	500925	428	-	.	ID="HELITRON-N6B_PPO";Tend="162";Tstart="20";shortTE="F";uid="1dd6214f-dba8-4056-aa15-769ddb3fe24b"
NC_045808.1	RepeatMasker	LINE/Penelope	331477	331587	550	-	.	ID="PENELOPE-1_DPLE";Tend="147";Tstart="38";shortTE="F";uid="f2b12069-4062-4fb6-af29-38d504e752bf"
NC_045808.1	RepeatMasker	LINE/R1	7340784	7341042	1692	-	.	ID="R1-1_DPLE";Tend="2738";Tstart="2415";shortTE="F";uid="d9e2ad23-474d-4931-9103-dd6999ace4f1"
NC_045808.1	RepeatMasker	Unknown	2717679	2717877	877	-	.	ID="REP-3_LMI";Tend="199";Tstart="1";shortTE="F";uid="2add3e28-38ab-49ff-8a0e-132064f6214a"
NC_045808.1	RepeatMasker	LINE/Penelope	8432821	8432929	617	-	.	ID="PENELOPE-1_DPLE";Tend="144";Tstart="33";shortTE="F";uid="5717cbc9-d52b-4d1e-973b-f36d88240b4e"
NC_045808.1	RepeatMasker	LINE/RTE-BovB	4004231	4004725	593	-	.	ID="BOVB_BM";Tend="2863";Tstart="2544";shortTE="F";uid="565f2c17-7349-49a7-acd8-5cfa5751a3c7"
NC_045808.1	RepeatMasker	DNA/hAT-Charlie	2365522	2365751	661	-	.	ID="HAT-N3_PXU";Tend="231";Tstart="1";shortTE="F";uid="e457e610-5103-46c9-b975-82828d33bcd3"
NC_045808.1	RepeatMasker	LTR/Gypsy	1820472	1820632	584	-	.	ID="GYPSY-1_DPLE";Tend="3877";Tstart="3689";shortTE="F";uid="8036e311-0ac8-43c1-a62c-ade2d77e9957"
NC_045808.1	RepeatMasker	DNA/Academ-1	7196965	7197124	592	-	.	ID="ACADEM-1_BM";Tend="5870";Tstart="5712";shortTE="F";uid="9ebbc095-c1fc-402d-97af-8f2da104ccc9"
NC_045808.1	RepeatMasker	LTR/Gypsy	676313	676477	903	-	.	ID="GYPSY-1_DPLE";Tend="3887";Tstart="3733";shortTE="F";uid="132c7931-c6b4-4097-b412-505c8ec3fb06"
NC_045808.1	RepeatMasker	Unknown	3617846	3618101	1980	-	.	ID="UNKNOWN-37_DPLE";Tend="257";Tstart="2";shortTE="F";uid="3d22888e-fd34-4bde-952e-975938634118"
NC_045808.1	RepeatMasker	LINE/CR1	795954	797236	3176	-	.	ID="CR1-1_HMM";Tend="1515";Tstart="215";shortTE="F";uid="f1c2796a-94ae-4586-a812-a785b466bdbd"
NC_045808.1	RepeatMasker	LINE/R2-Hero	2141362	2141513	991	-	.	ID="R2-HERO-1_DPLE";Tend="2512";Tstart="2360";shortTE="F";uid="9d9fb6b7-c0d1-4c1f-a21d-9bd7427707fd"
NC_045808.1	RepeatMasker	LINE/Penelope	8618384	8618499	446	-	.	ID="PENELOPE-1_DPLE";Tend="126";Tstart="3";shortTE="F";uid="fcffb9ba-3a6b-4ff6-ad1d-51be454966a4"
NC_045808.1	RepeatMasker	LTR	6445490	6445948	2330	-	.	ID="LTR-3_DPLE";TEgroup="NC_045808.1%7CLTR-3_DPLE%7C3";Tend="314";Tstart="1";shortTE="F";uid="b76b276b-e4e9-45ac-8a92-124fcca887e4"
NC_045808.1	RepeatMasker	LINE/Penelope	1011606	1011791	428	-	.	ID="PENELOPE-1_DPLE";TEgroup="NC_045808.1%7CPENELOPE-1_DPLE%7C5";Tend="154";Tstart="26";shortTE="T";uid="e9062eeb-29e1-4a35-b494-673f8cb1ddeb"
NC_045808.1	RepeatMasker	LINE/Penelope	6977500	6977616	596	-	.	ID="PENELOPE-1_DPLE";Tend="112";Tstart="1";shortTE="F";uid="181e5a3b-8fb0-42d8-9a3b-4cb5e69efea6"
NC_045808.1	RepeatMasker	Unknown	4222837	4223381	3123	-	.	ID="UNKNOWN-39_DPLE";Tend="615";Tstart="3";shortTE="F";uid="ef9a5bc6-54cd-40c6-a1db-9c22fa9a7af4"
NC_045808.1	RepeatMasker	Unknown	4037624	4037992	3004	-	.	ID="UNKNOWN-4_DPLE";Tend="392";Tstart="4";shortTE="F";uid="b2db3830-55f5-49c7-8737-05ba49bcbb68"
NC_045808.1	RepeatMasker	LINE/R2-Hero	3878008	3878123	949	-	.	ID="R2-HERO-1_DPLE";Tend="813";Tstart="698";shortTE="F";uid="84b4047d-73bf-4322-91e3-252f393d9b20"
NC_045808.1	RepeatMasker	LINE/RTE-BovB	7039999	7040246	2070	-	.	ID="RTE-2_DPL";Tend="248";Tstart="1";shortTE="F";uid="1938ea65-55d8-4cea-aa61-d53b517ae761"
NC_045808.1	RepeatMasker	Unknown	1955212	1955400	604	-	.	ID="UNKNOWN-18_DPLE";Tend="1285";Tstart="1106";shortTE="F";uid="cd05f89e-869a-4467-91bd-b54138baf11d"
NC_045808.1	RepeatMasker	LINE/Penelope	10016736	10016851	767	-	.	ID="PENELOPE-1_DPLE";Tend="149";Tstart="36";shortTE="F";uid="abfb4e4e-78c6-46a6-b52e-caca1ba08e3d"
NC_045808.1	RepeatMasker	LINE/RTE-BovB	5102663	5102870	1334	-	.	ID="RTE-4_DPL";Tend="3258";Tstart="3048";shortTE="F";uid="86cdd835-2112-4b75-aa22-c333ba697add"
NC_045808.1	RepeatMasker	LINE/L2	1496329	1497653	4507	-	.	ID="L2-2_DPLE";Tend="2624";Tstart="1252";shortTE="F";uid="7c1b4452-fedc-4ac9-a93f-501cda21ee7d"
NC_045808.1	RepeatMasker	Unknown	5937560	5939210	9270	-	.	ID="UNKNOWN-3_DPLE";Tend="1816";Tstart="151";shortTE="F";uid="f7cbd707-3a79-4a88-a1d6-1e31f1ec42fc"
NC_045808.1	RepeatMasker	LINE/Penelope	1645693	1645914	1697	-	.	ID="PENELOPE-1_DPLE";Tend="1204";Tstart="983";shortTE="F";uid="b2367215-5ca2-495c-832d-23d10989b938"
NC_045808.1	RepeatMasker	LTR	8786592	8786753	707	-	.	ID="LTR-5_DPLE";Tend="2943";Tstart="2781";shortTE="F";uid="590c2fc6-9a79-4cd0-b09f-4a99629804dc"
NC_045808.1	RepeatMasker	RC/Helitron	2016274	2017194	6848	-	.	ID="HELITRON-1_DPLE";Tend="964";Tstart="2";shortTE="F";uid="b224a099-4709-4b9d-ab52-abb3554ad16c"
NC_045808.1	RepeatMasker	SINE	2699682	2699976	2205	-	.	ID="HASE2-1_DPLE";Tend="299";Tstart="1";shortTE="F";uid="9a2a56cb-e5fa-402f-b0dd-f82d7c1afca8"
NC_045808.1	RepeatMasker	LINE/RTE-RTE	6355470	6355747	1844	-	.	ID="RTE-5_DPL";Tend="2907";Tstart="2634";shortTE="F";uid="a7af3128-ebc9-4578-b5d0-73a3e100bacb"
NC_045808.1	RepeatMasker	LTR/Gypsy	6996218	6996420	1159	-	.	ID="GYPSY-1_DPLE";Tend="3884";Tstart="3681";shortTE="F";uid="2f467430-5a3b-41df-851d-aca62f1aaf38"
NC_045808.1	RepeatMasker	LINE/Penelope	4027400	4027524	585	-	.	ID="PENELOPE-1_DPLE";Tend="148";Tstart="21";shortTE="F";uid="0173ab6e-3f32-4bc2-bbfd-4b71302ccfed"
NC_045808.1	RepeatMasker	LTR	2970315	2970421	448	-	.	ID="LTR-5_DPLE";Tend="3445";Tstart="3335";shortTE="F";uid="1135cef2-91f9-47f8-bf2e-66b46d29c013"
NC_045808.1	RepeatMasker	LTR/Gypsy	5942750	5942872	558	-	.	ID="GYPSY-1_DPLE";Tend="3816";Tstart="3675";shortTE="F";uid="097b79c5-fd29-41fd-ab5c-110dde66dab4"
NC_045808.1	RepeatMasker	LTR/Gypsy	1315310	1315499	775	-	.	ID="GYPSY-1_DPLE";Tend="3875";Tstart="3684";shortTE="F";uid="8727da20-9824-4797-ab8f-b1f84b64b914"
NC_045808.1	RepeatMasker	LINE/Penelope	7118469	7118577	452	-	.	ID="PENELOPE-1_DPLE";Tend="147";Tstart="36";shortTE="F";uid="f1cb6073-b155-4a27-9cad-4d1d69efe836"
NC_045808.1	RepeatMasker	Unknown	6537669	6538232	1851	-	.	ID="UNKNOWN-26_DPLE";Tend="1557";Tstart="992";shortTE="F";uid="37218b90-bb73-4ce3-83ec-64b6dd1b3b64"
NC_045808.1	RepeatMasker	LINE/R2-Hero	821133	822152	6582	-	.	ID="R2-HERO-1_DPLE";Tend="2513";Tstart="1408";shortTE="F";uid="daa57bd0-d65f-4982-84a5-e1ede8dfe806"
NC_045808.1	RepeatMasker	LINE/Penelope	2938564	2939448	1720	-	.	ID="PENELOPE-1_DPLE";Tend="1095";Tstart="150";shortTE="F";uid="f105397a-477a-4de9-94b8-a1cc0b83f6f8"
NC_045808.1	RepeatMasker	Unknown	2888527	2889140	5324	-	.	ID="UNKNOWN-6_DPLE";Tend="1940";Tstart="1326";shortTE="F";uid="e8b826b6-c5a1-4974-8d95-86ed9b3daee3"
NC_045808.1	RepeatMasker	LINE/R2-Hero	450653	451260	4052	-	.	ID="R2-HERO-1_DPLE";Tend="2307";Tstart="1692";shortTE="F";uid="6c01893e-4fe5-41b4-800e-382b25e3486d"
NC_045808.1	RepeatMasker	LINE/R2-Hero	3701304	3701466	1096	-	.	ID="R2-HERO-1_DPLE";Tend="2512";Tstart="2349";shortTE="F";uid="fc2f27ae-f400-40e3-84e2-1ff4579a38cc"
NC_045808.1	RepeatMasker	LINE/R1	2796170	2796339	913	-	.	ID="R1-1_DPLE";Tend="2732";Tstart="2498";shortTE="F";uid="0086f0c7-c965-470a-9abf-f3162f559db1"
NC_045808.1	RepeatMasker	RC/Helitron	9270777	9270940	1360	-	.	ID="HELITRON-7_DPLE";Tend="613";Tstart="450";shortTE="F";uid="ddc0d068-5e4b-4e17-a19e-1930223ff349"
NC_045808.1	RepeatMasker	LINE/R2-Hero	9843660	9844780	8668	-	.	ID="R2-HERO-1_DPLE";Tend="1778";Tstart="657";shortTE="F";uid="0d9bcdc5-c862-4a21-8444-13aef9c365bb"
NC_045808.1	RepeatMasker	LINE/R2-Hero	968101	968704	4325	-	.	ID="R2-HERO-1_DPLE";Tend="2513";Tstart="1901";shortTE="F";uid="1d4d2a76-a722-4a0c-8385-87fc2eaa586d"
NC_045808.1	RepeatMasker	SINE	4069414	4069586	1402	-	.	ID="HASE2-1_DPLE";Tend="301";Tstart="126";shortTE="F";uid="9845c51f-8f55-4b7a-8534-35c0e993a71f"
NC_045808.1	RepeatMasker	LINE/Penelope	5102953	5103106	974	-	.	ID="PENELOPE-1_DPLE";Tend="154";Tstart="1";shortTE="F";uid="f5df040e-ed1d-454b-9c61-7ec5f5279f82"
NC_045808.1	RepeatMasker	Unknown	838879	839171	1639	-	.	ID="UNKNOWN-34_DPLE";Tend="349";Tstart="1";shortTE="F";uid="6c08e67a-96f1-4e93-86e7-ddd79372b7c5"
NC_045808.1	RepeatMasker	RC/Helitron	7268264	7268396	675	-	.	ID="HELITRON-6_DPLE";Tend="383";Tstart="238";shortTE="F";uid="c54dd177-db13-4c3e-9198-e7f3dd6405ea"
NC_045808.1	RepeatMasker	Unknown	1320460	1320849	3421	-	.	ID="UNKNOWN-15_DPLE";Tend="391";Tstart="1";shortTE="F";uid="b3a6b330-350a-42d9-a46e-aa115baa2f77"
NC_045808.1	RepeatMasker	RC/Helitron	7590196	7590747	432	-	.	ID="HELITRON-1_DPLE";TEgroup="NC_045808.1%7CHELITRON-1_DPLE%7C2";Tend="992";Tstart="7";shortTE="T";uid="9362268d-049b-463d-8f11-ca864d7e5e6c"
NC_045808.1	RepeatMasker	LINE/Penelope	8570168	8570271	477	-	.	ID="PENELOPE-1_DPLE";Tend="97";Tstart="1";shortTE="F";uid="9dd55642-ac6c-4a79-a345-ccd5ef75fbea"
NC_045808.1	RepeatMasker	LINE/Penelope	1510244	1510415	975	-	.	ID="PENELOPE-1_DPLE";Tend="209";Tstart="33";shortTE="F";uid="518a4ea9-c278-43d0-bbb4-772b13e3bf06"
NC_045808.1	RepeatMasker	LINE/Penelope	3925435	3925658	527	-	.	ID="PENELOPE-1_DPLE";TEgroup="NC_045808.1%7CPENELOPE-1_DPLE%7C30";Tend="142";Tstart="1";shortTE="T";uid="7da33bc0-9d65-43ad-8b0e-86417e526433"
NC_045808.1	RepeatMasker	Unknown	4505199	4505555	2001	-	.	ID="UNKNOWN-34_DPLE";Tend="351";Tstart="1";shortTE="F";uid="2aefa846-7fab-4d7b-8383-5fc64f7b7686"
NC_045808.1	RepeatMasker	Unknown	7403532	7403811	628	-	.	ID="UNKNOWN-4_DPLE";TEgroup="NC_045808.1%7CUNKNOWN-4_DPLE%7C3";Tend="391";Tstart="1";shortTE="T";uid="4bb4c4a1-a562-4cb1-98b1-ff519f2cdd11"
NC_045808.1	RepeatMasker	LINE/R2-Hero	1211008	1211495	3732	-	.	ID="R2-HERO-1_DPLE";Tend="2513";Tstart="2025";shortTE="F";uid="9255ffb3-1880-48c2-88af-320a896fa47e"
NC_045808.1	RepeatMasker	LINE/R2-Hero	6541322	6541817	3676	-	.	ID="R2-HERO-1_DPLE";Tend="2513";Tstart="2010";shortTE="F";uid="a9a5649d-ffc7-43e2-92c6-53a7c02d1fea"
NC_045808.1	RepeatMasker	LINE/Penelope	1753082	1753311	529	-	.	ID="PENELOPE-1_DPLE";TEgroup="NC_045808.1%7CPENELOPE-1_DPLE%7C9";Tend="135";Tstart="6";shortTE="T";uid="5d69fe0e-6413-499f-b139-886909e7163d"
NC_045808.1	RepeatMasker	RC/Helitron	717243	717821	4515	-	.	ID="HELITRON-7_DPLE";Tend="613";Tstart="30";shortTE="F";uid="a185ade0-fc20-4fad-8e8b-ca22690bd36f"
NC_045808.1	RepeatMasker	LTR	1944963	1946239	4822	-	.	ID="LTR-6_DPLE";Tend="1282";Tstart="1";shortTE="F";uid="e6e7096c-655a-4616-be7b-970b002e99ee"
NC_045808.1	RepeatMasker	DNA/TcMar-Mariner	9247355	9247711	483	-	.	ID="MARINER-30_AEC";TEgroup="NC_045808.1%7CMARINER-30_AEC%7C2";Tend="1232";Tstart="157";shortTE="F";uid="9dad49df-7d7a-4e90-a303-c3b1450089ef"
NC_045808.1	RepeatMasker	LINE/CR1-Zenon	6423666	6423783	401	-	.	ID="ZENON-4_PXU";Tend="301";Tstart="187";shortTE="F";uid="ceb958a0-6e94-423c-b33f-36466f31b863"
NC_045808.1	RepeatMasker	Unknown	10487308	10487422	583	-	.	ID="UNKNOWN-32_DPLE";Tend="1536";Tstart="1422";shortTE="F";uid="68fbc111-3d74-419b-887e-1712521fdcc4"
NC_045808.1	RepeatMasker	LINE/I-Jockey	1648933	1650160	2066	-	.	ID="I-JOCKEY-1_DPLE";TEgroup="NC_045808.1%7CI-JOCKEY-1_DPLE%7C2";Tend="2161";Tstart="20";shortTE="F";uid="26160cb1-a298-4082-8aaf-9928b33f3023"
NC_045808.1	RepeatMasker	RC/Helitron	10485741	10486411	4588	-	.	ID="HELITRON-3_DPLE";Tend="695";Tstart="1";shortTE="F";uid="71b4be20-5b7b-47a2-b4f4-bc77ee55e86e"
NC_045808.1	RepeatMasker	LINE/Penelope	9613392	9613504	607	-	.	ID="PENELOPE-1_DPLE";Tend="148";Tstart="38";shortTE="F";uid="61e45350-51d6-495e-8e5f-2f8361b91bc5"
NC_045808.1	RepeatMasker	Unknown	3675391	3675501	654	-	.	ID="UNKNOWN-32_DPLE";Tend="1528";Tstart="1418";shortTE="F";uid="48cb79f2-605b-45be-a789-33861c713dd4"
NC_045808.1	RepeatMasker	DNA/TcMar-Tc1	8371569	8372878	11883	-	.	ID="TC1-1_DPLE";Tend="1321";Tstart="13";shortTE="F";uid="336497be-c9ae-49ca-809d-94a2dd921aa1"
NC_045808.1	RepeatMasker	LINE/Penelope	9009117	9009225	650	-	.	ID="PENELOPE-1_DPLE";Tend="141";Tstart="36";shortTE="F";uid="a461b020-06a6-4d4f-b9c9-826213b8efe7"
NC_045808.1	RepeatMasker	LINE/RTE-RTE	3470772	3472396	3583	-	.	ID="RTE-6_HMEL";TEgroup="NC_045808.1%7CRTE-6_HMEL%7C1";Tend="2213";Tstart="26";shortTE="F";uid="1e9a1b03-7005-4aa4-a658-8d9990ef74e2"
NC_045808.1	RepeatMasker	LINE/R2-Hero	8768687	8768903	1184	-	.	ID="R2-HERO-1_DPLE";Tend="2513";Tstart="2292";shortTE="F";uid="328656b7-bdf2-45ad-9fc8-08ee4c8abbaa"
NC_045808.1	RepeatMasker	RC/Helitron	10675	11086	480	-	.	ID="HELITRON-1_AAE";Tend="4189";Tstart="3958";shortTE="F";uid="f4200443-817d-4169-abeb-38da51882394"
NC_045808.1	RepeatMasker	DNA/Sola-1	6055244	6055532	963	-	.	ID="DNA-LIKE-11_HMEL";Tend="1079";Tstart="789";shortTE="F";uid="dddb1017-0d1c-479e-b3f3-9862ffbe0ec9"
NC_045808.1	RepeatMasker	LTR	1904626	1904832	492	-	.	ID="LTR-5_DPLE";TEgroup="NC_045808.1%7CLTR-5_DPLE%7C3";Tend="2945";Tstart="2788";shortTE="F";uid="db2d10c1-5aed-459c-8bc7-ea2f1c65b628"
NC_045808.1	RepeatMasker	LINE/Penelope	3990358	3990470	408	-	.	ID="PENELOPE-1_DPLE";Tend="144";Tstart="29";shortTE="F";uid="8d386abb-655d-469e-a77d-cc56306db7c7"
NC_045808.1	RepeatMasker	RC/Helitron	7655503	7655639	400	-	.	ID="HELITRON-1_DPLE";Tend="279";Tstart="140";shortTE="F";uid="40e6e91a-54bd-42f1-9739-af4a6e71bafc"
NC_045808.1	RepeatMasker	LTR/Gypsy	8383146	8383335	724	-	.	ID="GYPSY-1_DPLE";Tend="3887";Tstart="3682";shortTE="F";uid="ad1418bb-1f0c-4c74-9450-693cff740a70"
NC_045808.1	RepeatMasker	LINE/RTE-RTE	10091094	10092021	1813	-	.	ID="RTE-6_DPL";Tend="2171";Tstart="1276";shortTE="F";uid="a8efa4b3-ceb3-4f25-a083-fe6e73078f85"
NC_045808.1	RepeatMasker	SINE	1419967	1420262	1676	-	.	ID="HASE2-1_DPLE";Tend="301";Tstart="1";shortTE="F";uid="b625d5d2-44c6-4d6c-af1d-1902cb00ff72"
NC_045808.1	RepeatMasker	LTR	724440	724585	633	-	.	ID="LTR-5_DPLE";Tend="2945";Tstart="2789";shortTE="F";uid="c8d70e75-af53-4d17-9b72-629b2a8b6b2c"
NC_045808.1	RepeatMasker	Unknown	6579509	6579951	1301	-	.	ID="UNKNOWN-1_DPLE";Tend="452";Tstart="3";shortTE="F";uid="347e23e8-8d49-4a1a-a71e-0aec6aa82b97"
NC_045808.1	RepeatMasker	Unknown	9780707	9780920	474	-	.	ID="UNKNOWN-18_DPLE";Tend="1295";Tstart="1101";shortTE="F";uid="f2d52834-9936-48cd-8565-04af562d7dea"
NC_045808.1	RepeatMasker	LINE/Penelope	1821972	1822073	645	-	.	ID="PENELOPE-1_DPLE";Tend="134";Tstart="33";shortTE="F";uid="2e5a7602-7059-4e1b-b8ce-cc22283260cf"
NC_045808.1	RepeatMasker	DNA/Sola-1	6062317	6062629	1074	-	.	ID="DNA-LIKE-11_HMEL";Tend="1075";Tstart="789";shortTE="F";uid="c5056816-e2a4-44e4-afe9-5eee4ae14c7a"
NC_045808.1	RepeatMasker	DNA/TcMar-Tc1	6531843	6532332	1386	-	.	ID="MAR1_BM";Tend="549";Tstart="1";shortTE="F";uid="b24190bd-d98d-4543-89f3-d50ab09d9c1c"
NC_045808.1	RepeatMasker	Unknown	7332712	7333015	778	-	.	ID="UNKNOWN-23_DPLE";Tend="567";Tstart="263";shortTE="F";uid="ad8e0388-73fe-4d8a-8fd1-9e77c4668398"
NC_045808.1	RepeatMasker	LINE/Penelope	5123640	5123753	780	-	.	ID="PENELOPE-1_DPLE";Tend="1110";Tstart="997";shortTE="F";uid="3038e962-f445-4237-a823-c243245a7a82"
NC_045808.1	RepeatMasker	Unknown	2290108	2290262	532	-	.	ID="UNKNOWN-10_DPLE";Tend="166";Tstart="6";shortTE="F";uid="d48eadfb-c321-4fb4-9741-98de83ec3ce8"
NC_045808.1	RepeatMasker	SINE	8866425	8866693	1920	-	.	ID="HASE2-1_DPLE";Tend="301";Tstart="1";shortTE="F";uid="d9a3dfa2-34b8-4ac0-bf84-9437b8b6a4d2"
NC_045808.1	RepeatMasker	LINE/Penelope	1201752	1201934	589	-	.	ID="PENELOPE-1_DPLE";Tend="190";Tstart="1";shortTE="F";uid="79675a18-ad99-430e-ab4c-f7a55aa7749f"
NC_045808.1	RepeatMasker	LINE/R1	6685642	6685807	892	-	.	ID="R1-1_DPLE";Tend="2733";Tstart="2503";shortTE="F";uid="a3c8e6fe-0a2d-4242-8171-ccf8b35f8071"
NC_045808.1	RepeatMasker	RC/Helitron	9052785	9052955	555	-	.	ID="HELITRON-9_DPLE";Tend="2061";Tstart="1892";shortTE="F";uid="85c209a2-0990-472f-86cd-356a39da83c4"
NC_045808.1	RepeatMasker	LTR/Gypsy	1771069	1771268	703	-	.	ID="GYPSY-1_DPLE";Tend="3882";Tstart="3687";shortTE="F";uid="4ccae01e-9227-49ad-8c58-25d419b6d945"
NC_045808.1	RepeatMasker	LTR/Gypsy	6681930	6682094	868	-	.	ID="GYPSY-1_DPLE";Tend="3886";Tstart="3732";shortTE="F";uid="0ed38f41-b135-4cf5-8c1a-f7fb6c5f6ff9"
NC_045808.1	RepeatMasker	Unknown	10095666	10095974	1996	-	.	ID="UNKNOWN-34_DPLE";Tend="350";Tstart="2";shortTE="F";uid="fbc00cb3-553d-47cc-9ee8-7a5ad09b5a1c"
NC_045808.1	RepeatMasker	LINE/Penelope	433709	434192	1426	-	.	ID="PENELOPE-1_DPLE";Tend="553";Tstart="60";shortTE="F";uid="fab03eff-4b09-4e7e-b829-3ad0a7d3d605"
NC_045808.1	RepeatMasker	Unknown	9487321	9487591	2203	-	.	ID="UNKNOWN-4_DPLE";Tend="284";Tstart="1";shortTE="F";uid="fdd285d0-df30-4fa0-a69a-99754765f4c5"
NC_045808.1	RepeatMasker	LTR/Gypsy	9162373	9162484	696	-	.	ID="GYPSY-1_DPLE";Tend="3803";Tstart="3681";shortTE="F";uid="b5e7ab35-a3e4-443d-afc4-0e5acdf73507"
NC_045808.1	RepeatMasker	LINE/Penelope	2257888	2258340	1187	-	.	ID="PENELOPE-1_DPLE";Tend="525";Tstart="33";shortTE="F";uid="dad2fa87-be62-4a1c-9ce5-267023fbd9a9"
NC_045808.1	RepeatMasker	Unknown	9106496	9106789	1869	-	.	ID="UNKNOWN-34_DPLE";Tend="307";Tstart="2";shortTE="F";uid="16b30847-0c06-4ab7-ab36-f034c388e401"
NC_045808.1	RepeatMasker	LINE/Penelope	5387460	5387575	628	-	.	ID="PENELOPE-1_DPLE";Tend="148";Tstart="33";shortTE="F";uid="be34a6e0-3dcb-4077-af48-4367593af17e"
NC_045808.1	RepeatMasker	LINE/Penelope	4996011	4996132	671	-	.	ID="PENELOPE-1_DPLE";Tend="147";Tstart="24";shortTE="F";uid="adb40be2-52a3-4fa6-a85e-6a07834785c8"
NC_045808.1	RepeatMasker	Unknown	5693961	5694237	844	-	.	ID="UNKNOWN-23_DPLE";Tend="550";Tstart="267";shortTE="F";uid="09ed8666-ce79-4d42-b283-4a7747c9cd22"
NC_045808.1	RepeatMasker	LINE/L2	7033240	7033548	443	-	.	ID="KIRI-12_HMM";Tend="1883";Tstart="1570";shortTE="F";uid="a545ab82-1a90-498b-a725-c68fc7ecf19c"
NC_045808.1	RepeatMasker	SINE	2017356	2017593	1820	-	.	ID="HASE2-1_DPLE";Tend="297";Tstart="54";shortTE="F";uid="4585cd64-2362-4fc4-9fe8-2df7cb5e4a7e"
NC_045808.1	RepeatMasker	LINE/Penelope	761048	761149	428	-	.	ID="PENELOPE-1_DPLE";Tend="122";Tstart="33";shortTE="F";uid="8b54822c-b240-4948-bda3-2f5608b473c4"
NC_045808.1	RepeatMasker	LINE/L2	9479359	9479756	3095	-	.	ID="L2-4_DPLE";Tend="806";Tstart="405";shortTE="F";uid="19935168-f0a5-42a8-8758-182856144e06"
NC_045808.1	RepeatMasker	LTR/Gypsy	6488360	6488550	932	-	.	ID="GYPSY-1_DPLE";Tend="3884";Tstart="3683";shortTE="F";uid="09b14543-4aa1-4981-865f-ed5c94a71a60"
NC_045808.1	RepeatMasker	DNA/TcMar-Tc1	7011512	7012038	4753	-	.	ID="TC1-1_DPLE";Tend="1321";Tstart="795";shortTE="F";uid="25da7c04-bacb-453b-9676-5fc7b8b49168"
NC_045808.1	RepeatMasker	LINE/R1	2915784	2916002	424	-	.	ID="R1-4_DPLE";Tend="1877";Tstart="1659";shortTE="F";uid="e4201d6b-4889-401f-989c-d158f4236301"
NC_045808.1	RepeatMasker	LTR/Gypsy	1689623	1689814	947	-	.	ID="GYPSY-1_DPLE";Tend="3885";Tstart="3683";shortTE="F";uid="123410d2-c54c-4fe7-904a-c01628f77629"
NC_045808.1	RepeatMasker	LTR	1931907	1932147	850	-	.	ID="LTR-2_DPLE";Tend="1318";Tstart="1082";shortTE="F";uid="d3202932-131c-42ab-861d-7a69ea9f25c0"
NC_045808.1	RepeatMasker	DNA/TcMar-Tc1	7014603	7015923	11995	-	.	ID="TC1-1_DPLE";Tend="1321";Tstart="1";shortTE="F";uid="58a7c1bc-3158-43c3-9ca5-c0aedb971b92"
NC_045808.1	RepeatMasker	DNA/TcMar-Mariner	622814	623230	3144	-	.	ID="MARINER-2_DER";Tend="1628";Tstart="1209";shortTE="F";uid="cc9b3cb0-b5ef-46fa-b16d-21f673155e93"
NC_045808.1	RepeatMasker	LINE/R2-Hero	1242810	1242997	1253	-	.	ID="R2-HERO-1_DPLE";Tend="2513";Tstart="2319";shortTE="F";uid="d89107f6-ced4-483e-aef5-d9fec143e45a"
NC_045808.1	RepeatMasker	LINE/Penelope	2253902	2254123	870	-	.	ID="PENELOPE-1_DPLE";TEgroup="NC_045808.1%7CPENELOPE-1_DPLE%7C17";Tend="134";Tstart="1";shortTE="F";uid="e584ccea-58d4-4e95-a67b-5fb9570cfd56"
NC_045808.1	RepeatMasker	LINE/CR1	7125425	7125793	691	-	.	ID="ZENON_BM";Tend="2998";Tstart="2621";shortTE="F";uid="f526d758-7f7e-47d2-8ab4-4f1b7c6e600c"
NC_045808.1	RepeatMasker	SINE	1997029	1997353	2092	-	.	ID="HASE2-1_DPLE";Tend="296";Tstart="1";shortTE="F";uid="a22ef205-3160-4122-9109-79fae45afe01"
NC_045808.1	RepeatMasker	DNA/TcMar-Tc1	8604289	8604448	646	-	.	ID="MAR1_BM";Tend="284";Tstart="120";shortTE="F";uid="e2fcb71e-ba19-42c1-99e9-34bbcb157c3b"
NC_045808.1	RepeatMasker	LINE/R2-Hero	1492116	1492555	2512	-	.	ID="R2-HERO-1_DPLE";Tend="2333";Tstart="1882";shortTE="F";uid="790297b8-726b-4908-89d4-a87b3b76f784"
NC_045808.1	RepeatMasker	DNA/Kolobok-T2	5200680	5200844	493	-	.	ID="REP-4_PBA";Tend="582";Tstart="429";shortTE="F";uid="bc361265-e92a-447e-8057-f3acf6ca9ef2"
NC_045808.1	RepeatMasker	LINE/RTE-RTE	724152	724382	1457	-	.	ID="RTE-5_DPL";Tend="2907";Tstart="2691";shortTE="F";uid="cfa65529-9574-4be0-9a80-014e9dad9623"
NC_045808.1	RepeatMasker	LINE/R1	773008	773401	2019	-	.	ID="R1-1_DPLE";Tend="2358";Tstart="1950";shortTE="F";uid="5dfb132f-5612-4659-a574-5a5fbc130ad7"
NC_045808.1	RepeatMasker	LINE/Penelope	2856632	2856939	627	-	.	ID="PENELOPE-1_DPLE";TEgroup="NC_045808.1%7CPENELOPE-1_DPLE%7C25";Tend="240";Tstart="1";shortTE="T";uid="d9787750-db42-46b9-8b5a-6f5e32938232"
NC_045808.1	RepeatMasker	LINE/R2-Hero	8375933	8376250	2323	-	.	ID="R2-HERO-1_DPLE";Tend="2513";Tstart="2202";shortTE="F";uid="f49b3c17-034e-4699-bc5c-e7b132f66ddc"
NC_045808.1	RepeatMasker	LINE/Penelope	2836064	2836179	1020	-	.	ID="PENELOPE-1_DPLE";Tend="148";Tstart="33";shortTE="F";uid="da119760-dcc5-4b66-9d0c-0921333f19a5"
NC_045808.1	RepeatMasker	RC/Helitron	6485760	6486126	541	-	.	ID="HELITRON-2_DPLE";Tend="784";Tstart="397";shortTE="F";uid="2bc544e4-4fe7-4349-9689-3acd1c5cfbc6"
NC_045808.1	RepeatMasker	DNA/TcMar-Tc1	782937	783971	9384	-	.	ID="TC1-1_DPLE";Tend="1323";Tstart="289";shortTE="F";uid="20d73f00-a5e1-4f01-81e4-d33dcd47f0df"
NC_045808.1	RepeatMasker	LINE/RTE-RTE	3014329	3014575	609	-	.	ID="RTE-10_HMEL";Tend="580";Tstart="309";shortTE="F";uid="72f7e222-86b6-4872-a6ed-678d74b2af3d"
NC_045808.1	RepeatMasker	LTR/Gypsy	2493365	2493558	614	-	.	ID="GYPSY-1_DPLE";Tend="3875";Tstart="3681";shortTE="F";uid="78ea961e-a60e-471c-bd3a-39eb2665799d"
NC_045808.1	RepeatMasker	LINE/Penelope	2694375	2694521	653	-	.	ID="PENELOPE-1_DPLE";Tend="184";Tstart="36";shortTE="F";uid="7a909495-145c-484f-8881-10d9e81eaafd"
NC_045808.1	RepeatMasker	RC/Helitron	6534532	6535129	4346	-	.	ID="HELITRON-7_DPLE";Tend="613";Tstart="1";shortTE="F";uid="80c25ee2-fbe1-4d7e-b7d3-7fe0b880e4f9"
NC_045808.1	RepeatMasker	DNA/hAT-Charlie	4636930	4637253	458	-	.	ID="HAT-N24_LSAL";Tend="1054";Tstart="730";shortTE="F";uid="fb9eb478-fca1-4d4d-9149-62ce7d7567d8"
NC_045808.1	RepeatMasker	RC/Helitron	5758219	5758476	918	-	.	ID="HELITRON-6_DPLE";TEgroup="NC_045808.1%7CHELITRON-6_DPLE%7C4";Tend="674";Tstart="35";shortTE="F";uid="b42e1809-b02e-4628-9807-42537e4c1e7b"
NC_045808.1	RepeatMasker	DNA/TcMar-Tc1	10510576	10511393	840	-	.	ID="MARINER-2_BM";TEgroup="NC_045808.1%7CMARINER-2_BM%7C1";Tend="1278";Tstart="9";shortTE="F";uid="2d5c5972-5f07-4058-b1c4-709db734c1ad"
NC_045808.1	RepeatMasker	LINE/R2-Hero	8805603	8805888	1771	-	.	ID="R2-HERO-1_DPLE";Tend="2513";Tstart="2216";shortTE="F";uid="872b9ac5-0dc3-498b-9e7a-5dc5725e6955"
NC_045808.1	RepeatMasker	LINE/R1	1699548	1700119	1303	-	.	ID="R1-1_DPLE";TEgroup="NC_045808.1%7CR1-1_DPLE%7C2";Tend="2726";Tstart="1674";shortTE="F";uid="a52d39ab-8fe6-4355-8695-296ba67cd291"
NC_045808.1	RepeatMasker	RC/Helitron	1651485	1652005	3264	-	.	ID="HELITRON-7_DPLE";Tend="557";Tstart="56";shortTE="F";uid="05f5dee6-8fe8-4b86-a0ff-5ae5bc6c85ce"
NC_045808.1	RepeatMasker	LINE/Penelope	2715099	2715568	1135	-	.	ID="PENELOPE-1_DPLE";TEgroup="NC_045808.1%7CPENELOPE-1_DPLE%7C23";Tend="700";Tstart="24";shortTE="F";uid="fb7077ca-28d1-40ab-bcfc-948964b8b92a"
NC_045808.1	RepeatMasker	LINE/R2-Hero	3378	3846	2610	-	.	ID="R2-HERO-1_DPLE";Tend="2512";Tstart="2040";shortTE="F";uid="995857b7-c15b-430d-a35d-a983802d78eb"
NC_045808.1	RepeatMasker	Unknown	1117315	1117575	1325	-	.	ID="UNKNOWN-34_DPLE";Tend="350";Tstart="73";shortTE="F";uid="680d0998-0469-4524-abb7-b60aef9605a8"
NC_045808.1	RepeatMasker	LINE/R1	3549894	3550325	2861	-	.	ID="R1-1_DPLE";Tend="2739";Tstart="2243";shortTE="F";uid="0bf542c4-23d9-449f-9dcd-58dcd0ddb2f0"
NC_045808.1	RepeatMasker	Unknown	1120678	1120939	1318	-	.	ID="UNKNOWN-34_DPLE";Tend="351";Tstart="73";shortTE="F";uid="e6558eac-600e-41fb-afaf-2c9b1b383223"
NC_045808.1	RepeatMasker	DNA/TcMar-Tc1	6930391	6931121	2037	-	.	ID="mariner-1_amel";Tend="1305";Tstart="532";shortTE="F";uid="b1354e99-1d3e-4c89-801b-399c1c728b33"
NC_045808.1	RepeatMasker	RC/Helitron	502919	503058	456	-	.	ID="HELITRON-N6B_PPO";Tend="161";Tstart="20";shortTE="F";uid="91cefc0f-9d32-4791-b863-0146d7d25439"
NC_045808.1	RepeatMasker	RC/Helitron	7237911	7238046	651	-	.	ID="HELITRON-N1B_BM";Tend="133";Tstart="1";shortTE="F";uid="bb477e5c-284b-4733-a88b-13ace119c44e"
NC_045808.1	RepeatMasker	Unknown	2835370	2835663	1104	-	.	ID="REP-3_LMI";Tend="304";Tstart="2";shortTE="F";uid="4152cbeb-ba73-469b-8117-a4585846f72e"
NC_045808.1	RepeatMasker	Unknown	902762	903086	2182	-	.	ID="UNKNOWN-16_DPLE";Tend="323";Tstart="1";shortTE="F";uid="7e8eae80-b510-47d2-9e9d-44ff2200e2e1"
NC_045808.1	RepeatMasker	RC/Helitron	5757695	5757979	1391	-	.	ID="HELITRON-6_DPLE";Tend="1066";Tstart="756";shortTE="F";uid="e5deb6e7-7838-41d3-859d-fe4dfa51a44a"
NC_045808.1	RepeatMasker	Unknown	1730091	1730443	992	-	.	ID="UNKNOWN-42_DPLE";Tend="1955";Tstart="1614";shortTE="F";uid="507b2ecc-2351-4ba0-a5da-fa723f3fe2d6"
NC_045808.1	RepeatMasker	LINE/Penelope	6807129	6807250	472	-	.	ID="PENELOPE-1_DPLE";Tend="155";Tstart="33";shortTE="F";uid="f792f72f-5f7d-4b00-bf5f-7796a69d7d65"
NC_045808.1	RepeatMasker	LTR/Gypsy	1757726	1757883	716	-	.	ID="GYPSY-1_DPLE";Tend="3866";Tstart="3716";shortTE="F";uid="1a40ef54-957a-4993-8614-3fa9f9d2676b"
NC_045808.1	RepeatMasker	Unknown	4880499	4880636	470	-	.	ID="UNKNOWN-18_DPLE";Tend="1310";Tstart="1170";shortTE="F";uid="196d3e61-4d77-4fb8-89e0-5b738093d03e"
NC_045808.1	RepeatMasker	LTR	1252569	1252762	974	-	.	ID="LTR-1_DPLE";Tend="1666";Tstart="1474";shortTE="F";uid="607f89d3-23db-4398-8e1c-d0ee32dc3afa"
NC_045808.1	RepeatMasker	LINE/RTE-RTE	4819143	4819409	1377	-	.	ID="RTE-5_DPL";Tend="2906";Tstart="2627";shortTE="F";uid="5488f431-c0a9-4d0d-8f25-db32b76b5907"
NC_045808.1	RepeatMasker	LINE/Penelope	4753403	4753504	439	-	.	ID="PENELOPE-1_DPLE";Tend="143";Tstart="33";shortTE="F";uid="56be6ac6-ab16-4858-a467-d79d11faefd2"
NC_045808.1	RepeatMasker	LINE/Penelope	468874	469059	409	-	.	ID="PENELOPE-1_DPLE";Tend="1622";Tstart="1436";shortTE="F";uid="d5222147-6957-46d1-98f0-b06804e8e54c"
NC_045808.1	RepeatMasker	LINE/CR1	9307973	9308219	488	-	.	ID="ZENON_BM";Tend="2723";Tstart="2470";shortTE="F";uid="f7538426-cae1-4916-a1e7-434162503bdc"
NC_045808.1	RepeatMasker	LINE/Penelope	4540053	4540267	477	-	.	ID="PENELOPE-1_DPLE";TEgroup="NC_045808.1%7CPENELOPE-1_DPLE%7C35";Tend="149";Tstart="1";shortTE="T";uid="4396b071-83f1-4be2-8071-86c401c9c5bc"
NC_045808.1	RepeatMasker	LINE/Penelope	7698380	7699653	6774	-	.	ID="PENELOPE-2_DPLE";Tend="1386";Tstart="1";shortTE="F";uid="1209fa02-0905-4acc-9682-15f497c4a561"
NC_045808.1	RepeatMasker	Unknown	6588164	6588643	2947	-	.	ID="UNKNOWN-19_DPLE";Tend="531";Tstart="22";shortTE="F";uid="92acede4-82e0-49c1-9fe9-f9890c01b911"
NC_045808.1	RepeatMasker	LINE/Penelope	1737661	1737898	532	-	.	ID="PENELOPE-1_DPLE";Tend="359";Tstart="97";shortTE="F";uid="939f396c-5b2c-4cff-86d8-12749b782075"
NC_045808.1	RepeatMasker	LTR/Gypsy	1261058	1261181	521	-	.	ID="GYPSY-1_DPLE";Tend="3825";Tstart="3683";shortTE="F";uid="d33b61ed-47bb-4246-95e4-26818bda3cf7"
NC_045808.1	RepeatMasker	LINE/Penelope	2376432	2376555	756	-	.	ID="PENELOPE-1_DPLE";Tend="153";Tstart="31";shortTE="F";uid="f27f7efa-9747-41f8-b00a-5d025d50adea"
NC_045808.1	RepeatMasker	LINE/Penelope	5870682	5870834	1002	-	.	ID="PENELOPE-1_DPLE";Tend="152";Tstart="1";shortTE="F";uid="1dbd7368-c66c-43d5-8e16-f4cf3fa7111b"
NC_045808.1	RepeatMasker	LTR	10100830	10101001	468	-	.	ID="LTR-5_DPLE";Tend="3445";Tstart="3283";shortTE="F";uid="9327a711-b3ac-4f3d-ba40-1ff43e1b5f45"
NC_045808.1	RepeatMasker	LTR/Gypsy	7316999	7317172	858	-	.	ID="GYPSY-1_DPLE";Tend="3875";Tstart="3688";shortTE="F";uid="63b6dc60-7e93-4c24-a741-23474fb4eb85"
NC_045808.1	RepeatMasker	Unknown	4038001	4038170	789	-	.	ID="UNKNOWN-13_DPLE";Tend="1119";Tstart="948";shortTE="F";uid="a1f5cdd2-5990-4062-a6aa-8ba1058bf03b"
NC_045808.1	RepeatMasker	LINE/CR1	4557546	4557776	1000	-	.	ID="CR1-1_DPLE";Tend="290";Tstart="6";shortTE="F";uid="49647b12-c1ea-447d-9521-d46b7f02c9ef"
NC_045808.1	RepeatMasker	DNA/TcMar-Mariner	6452122	6453298	5656	-	.	ID="MARINER-12_LHU";Tend="1284";Tstart="77";shortTE="F";uid="c51ecfdc-5fc7-46fb-a39f-d6bd087d2dc5"
NC_045808.1	RepeatMasker	Unknown	4219368	4219495	483	-	.	ID="UNKNOWN-18_DPLE";Tend="1299";Tstart="1170";shortTE="F";uid="8d89deec-d494-4351-8c80-8ac77ce23ecd"
NC_045808.1	RepeatMasker	Unknown	10539045	10539171	733	-	.	ID="UNKNOWN-34_DPLE";Tend="159";Tstart="32";shortTE="F";uid="39e8e14f-0ebb-437d-bea0-33532f20a91b"
NC_045808.1	RepeatMasker	LTR/Gypsy	1592323	1592513	906	-	.	ID="GYPSY-1_DPLE";Tend="3875";Tstart="3684";shortTE="F";uid="592f2daa-4d17-4aac-9e5a-31a3b24fc4a2"
NC_045808.1	RepeatMasker	LINE/R2-Hero	9314731	9315247	3927	-	.	ID="R2-HERO-1_DPLE";Tend="2513";Tstart="1984";shortTE="F";uid="fdc4ff97-5469-465f-80fc-f3da1629210e"
NC_045808.1	RepeatMasker	SINE	687970	688271	1927	-	.	ID="HASE2-1_DPLE";Tend="301";Tstart="1";shortTE="F";uid="11200e3f-88e3-4f99-ba5d-b9b9128caed8"
NC_045808.1	RepeatMasker	LINE/Penelope	1647263	1648085	5691	-	.	ID="PENELOPE-1_DPLE";Tend="836";Tstart="1";shortTE="F";uid="321625e1-93ce-49f0-afd8-f5ae5318ad7a"
NC_045808.1	RepeatMasker	LTR	6964824	6964940	481	-	.	ID="LTR-5_DPLE";Tend="2957";Tstart="2837";shortTE="F";uid="97f60803-6d11-45cb-bf2f-74005af85ada"
NC_045808.1	RepeatMasker	RC/Helitron	5693369	5693957	4295	-	.	ID="HELITRON-7_DPLE";Tend="612";Tstart="1";shortTE="F";uid="ee9f921e-c391-432a-8245-68a043c65ff7"
NC_045808.1	RepeatMasker	LINE/CR1-Zenon	927531	927818	472	-	.	ID="ZENON-2_HMEL";Tend="2567";Tstart="2277";shortTE="F";uid="ec95bdb8-c32c-447a-8d49-a1ac94d21866"
NC_045808.1	RepeatMasker	LINE/R2-Hero	1189019	1189389	1915	-	.	ID="R2-HERO-1_DPLE";Tend="2327";Tstart="1945";shortTE="F";uid="c84028c2-1b17-4748-88c2-721f9404e114"
NC_045808.1	RepeatMasker	SINE	8202131	8202446	2318	-	.	ID="HASE2-1_DPLE";Tend="301";Tstart="1";shortTE="F";uid="db0def08-2c83-4374-8b32-9313eece7eed"
NC_045808.1	RepeatMasker	LINE/RTE-BovB	2248423	2250901	22108	-	.	ID="RTE-4_DPL";Tend="3275";Tstart="793";shortTE="F";uid="7932d42f-d59f-4a78-a1d8-d35c8ec2f139"
NC_045808.1	RepeatMasker	LINE/R2-Hero	4030655	4031360	2675	-	.	ID="R2-HERO-1_DPLE";TEgroup="NC_045808.1%7CR2-HERO-1_DPLE%7C12";Tend="2178";Tstart="1602";shortTE="F";uid="687bd8f4-a6e2-4192-b5f4-a1ce459f90aa"
NC_045808.1	RepeatMasker	LTR/Gypsy	744019	744200	811	-	.	ID="GYPSY-1_DPLE";Tend="3884";Tstart="3702";shortTE="F";uid="b2c1b126-9e15-46b5-bf31-16bc8a359afd"
NC_045808.1	RepeatMasker	LINE/L2	9892545	9894107	1421	-	.	ID="CR1-9_NVI";Tend="3735";Tstart="2173";shortTE="F";uid="b46f6631-6b2c-473d-acb0-462d0f9e46ea"
NC_045808.1	RepeatMasker	LINE/R2-Hero	8933556	8934075	3142	-	.	ID="R2-HERO-1_DPLE";Tend="2497";Tstart="1927";shortTE="F";uid="667ec77c-23f8-4bd0-a27d-f50415d0c883"
NC_045808.1	RepeatMasker	LINE/Penelope	8946871	8947004	1125	-	.	ID="PENELOPE-1_DPLE";Tend="135";Tstart="1";shortTE="F";uid="af24fe19-9283-4e20-828e-dff9f43c157f"
NC_045808.1	RepeatMasker	LINE/R1	10093156	10093338	1170	-	.	ID="R1-4_DPLE";Tend="880";Tstart="698";shortTE="F";uid="54dfa2dd-f379-4eda-a01c-2dcf2cef66ce"
NC_045808.1	RepeatMasker	DNA/PiggyBac	9833811	9834067	443	-	.	ID="PIGGYBAC-N11_LMI";Tend="1241";Tstart="977";shortTE="F";uid="29a62e30-d94c-49c2-8f74-778bce0c46b9"
NC_045808.1	RepeatMasker	LINE/R2-Hero	10129701	10129841	624	-	.	ID="R2-HERO-1_DPLE";Tend="2513";Tstart="2326";shortTE="F";uid="4636e9ec-8d5d-439b-8351-daae79458897"
NC_045808.1	RepeatMasker	LINE/RTE-RTE	3480915	3481205	491	-	.	ID="RTE-4_BM";Tend="353";Tstart="63";shortTE="F";uid="7ed23869-dd91-44f1-a63e-aa0677c884ec"
NC_045808.1	RepeatMasker	LINE/Penelope	8693612	8693753	477	-	.	ID="PENELOPE-1_DPLE";Tend="144";Tstart="8";shortTE="F";uid="11efe9a7-27d5-48c8-83eb-7b80e6aa4124"
NC_045808.1	RepeatMasker	RC/Helitron	601920	603555	5489	-	.	ID="HELITRON-5_DPLE";Tend="1522";Tstart="5";shortTE="F";uid="0a3e5bab-545f-4f81-9b6f-dac934a2cf38"
NC_045808.1	RepeatMasker	LINE/Penelope	5308197	5308324	498	-	.	ID="PENELOPE-1_DPLE";Tend="163";Tstart="33";shortTE="F";uid="1f1658f2-e2b2-457a-a3e8-9f9fd80f002b"
NC_045808.1	RepeatMasker	LINE/Penelope	2877102	2877215	443	-	.	ID="PENELOPE-1_DPLE";Tend="152";Tstart="35";shortTE="F";uid="0b1a6d2b-1528-4df7-97f3-8d94b0f9d377"
NC_045808.1	RepeatMasker	LINE/Penelope	3293724	3293827	475	-	.	ID="PENELOPE-1_DPLE";Tend="146";Tstart="33";shortTE="F";uid="1b04ccfc-698a-4fbb-b6f1-67c2b9ba8804"
NC_045808.1	RepeatMasker	LINE/Penelope	7291030	7291237	700	-	.	ID="PENELOPE-1_DPLE";Tend="311";Tstart="100";shortTE="F";uid="69dac7da-ca8c-47db-889b-65fb8bb02ad2"
NC_045808.1	RepeatMasker	LINE/Penelope	3980310	3982489	4543	-	.	ID="PENELOPE-1_DPLE";TEgroup="NC_045808.1%7CPENELOPE-1_DPLE%7C31";Tend="1649";Tstart="1";shortTE="F";uid="f60e4695-54af-4ec6-91f5-1def7e5fa274"
NC_045808.1	RepeatMasker	Unknown	7941588	7941831	668	-	.	ID="UNKNOWN-18_DPLE";Tend="1284";Tstart="1085";shortTE="F";uid="78e5540d-8098-40d3-bfbd-a4c51de68afc"
NC_045808.1	RepeatMasker	LINE/Penelope	2284062	2285101	548	-	.	ID="PENELOPE-2_DPLE";TEgroup="NC_045808.1%7CPENELOPE-2_DPLE%7C2";Tend="1386";Tstart="20";shortTE="T";uid="42f6223b-d9fa-4c5f-8eb5-88c5c21a2779"
NC_045808.1	RepeatMasker	DNA/TcMar-Mariner	3093606	3094206	3605	-	.	ID="MARINER-93_HSAL";Tend="608";Tstart="1";shortTE="F";uid="8778ea01-5aca-42ab-89a0-d2de3409aad5"
NC_045808.1	RepeatMasker	DNA/Academ-1	4219958	4220272	686	-	.	ID="ACADEM-N1_RPR";Tend="928";Tstart="624";shortTE="F";uid="b0f66937-b39f-4bc4-a267-9990199e285f"
NC_045808.1	RepeatMasker	LINE/Penelope	913168	913319	896	-	.	ID="PENELOPE-1_DPLE";Tend="149";Tstart="2";shortTE="F";uid="093551e6-cb80-448d-93fd-2fa7a50f5a0a"
NC_045808.1	RepeatMasker	LINE/Penelope	2464069	2464189	653	-	.	ID="PENELOPE-1_DPLE";Tend="163";Tstart="40";shortTE="F";uid="5a9d4987-3702-424e-862f-9d5e6e0fdf56"
NC_045808.1	RepeatMasker	LINE/R2-Hero	9674377	9676197	2502	-	.	ID="R2-HERO-1_DPLE";TEgroup="NC_045808.1%7CR2-HERO-1_DPLE%7C17";Tend="2513";Tstart="392";shortTE="F";uid="6305e9b8-0a70-433a-945e-d9cdd2e5d47c"
NC_045808.1	RepeatMasker	LINE/RTE-RTE	5151999	5152896	1409	-	.	ID="RTE-6_HMM";Tend="4043";Tstart="3125";shortTE="F";uid="3db486d7-1f03-462f-9fba-5ccdeae79599"
NC_045808.1	RepeatMasker	LINE/Penelope	5425601	5425701	668	-	.	ID="PENELOPE-1_DPLE";Tend="133";Tstart="33";shortTE="F";uid="619e6594-13fa-4df2-b4ce-c905bb578aaf"
NC_045808.1	RepeatMasker	Unknown	750930	751501	3935	-	.	ID="UNKNOWN-19_DPLE";Tend="572";Tstart="1";shortTE="F";uid="451a90e9-d156-491b-8d8d-bc9000b10956"
NC_045808.1	RepeatMasker	Unknown	284378	284531	805	-	.	ID="UNKNOWN-4_DPLE";TEgroup="NC_045808.1%7CUNKNOWN-4_DPLE%7C1";Tend="392";Tstart="3";shortTE="F";uid="d6ed0faf-5e1f-4f4b-a56f-0fd0b31562dc"
NC_045808.1	RepeatMasker	DNA/hAT-Charlie	6680694	6681028	493	-	.	ID="HAT-33_LMI";Tend="1329";Tstart="1002";shortTE="F";uid="d07323bb-c79c-4acb-a757-2389458485ec"
NC_045808.1	RepeatMasker	LINE/Penelope	7703820	7703969	702	-	.	ID="PENELOPE-1_DPLE";Tend="150";Tstart="1";shortTE="F";uid="b7e02c2e-6a8f-4073-8334-932fe9fc35f4"
NC_045808.1	RepeatMasker	LINE/R1	9171990	9172106	848	-	.	ID="R1-1_DPLE";Tend="2737";Tstart="2611";shortTE="F";uid="44fddb06-9bda-4101-a08d-9348eed65bb6"
NC_045808.1	RepeatMasker	DNA/TcMar-Tc1	896932	897959	9180	-	.	ID="TC1-2_DPLE";Tend="1318";Tstart="291";shortTE="F";uid="8cd57554-2b6b-4569-a4dd-3f98115f3214"
NC_045808.1	RepeatMasker	DNA/TcMar-Tc1	9294144	9294500	986	-	.	ID="MAR1_BM";Tend="550";Tstart="171";shortTE="F";uid="bcd821af-1ccf-469c-8382-a420f1382128"
NC_045808.1	RepeatMasker	LINE/RTE-BovB	2616186	2616703	737	-	.	ID="RTE-15_PPO";Tend="1096";Tstart="579";shortTE="F";uid="085d4e8e-73ad-4377-a3a4-f3ab0c1ca28f"
NC_045808.1	RepeatMasker	Unknown	883281	883657	3022	-	.	ID="UNKNOWN-4_DPLE";Tend="391";Tstart="1";shortTE="F";uid="a8f42d7d-ace6-4f1f-92d3-9499c92163a1"
NC_045808.1	RepeatMasker	LINE/Penelope	5070602	5070729	672	-	.	ID="PENELOPE-1_DPLE";Tend="126";Tstart="3";shortTE="F";uid="f1529182-59db-4a3a-a6ad-dabec64412ef"
NC_045808.1	RepeatMasker	LINE/L2	1346741	1347310	627	-	.	ID="L2-2_DPLE";TEgroup="NC_045808.1%7CL2-2_DPLE%7C1";Tend="2688";Tstart="850";shortTE="F";uid="0c880fa1-222f-47d5-993a-9123f9c379fa"
NC_045808.1	RepeatMasker	LINE/Penelope	320852	320959	733	-	.	ID="PENELOPE-1_DPLE";Tend="138";Tstart="30";shortTE="F";uid="9333f625-340c-40af-a4a9-5f7bf6aa6cd4"
NC_045808.1	RepeatMasker	LINE/R1	1661474	1661658	678	-	.	ID="R1-4_DPLE";Tend="1815";Tstart="1659";shortTE="F";uid="dd58f19c-0c89-4f58-8db8-b4b9fcef470c"
NC_045808.1	RepeatMasker	LINE/R1	2482052	2482250	460	-	.	ID="R1-1_HSAL";Tend="4483";Tstart="4278";shortTE="F";uid="efa26c62-5d5c-477c-bed6-8c35de998b9a"
NC_045808.1	RepeatMasker	LINE/Penelope	8225277	8225398	619	-	.	ID="PENELOPE-1_DPLE";Tend="136";Tstart="12";shortTE="F";uid="a6afb57f-4ffc-4a95-ba05-daf3a58cf98d"
NC_045808.1	RepeatMasker	LINE/Penelope	1663541	1663867	1221	-	.	ID="PENELOPE-1_DPLE";Tend="355";Tstart="18";shortTE="F";uid="81c4e144-7aad-402a-8fc5-a254c03f186b"
NC_045808.1	RepeatMasker	RC/Helitron	2685188	2685440	657	-	.	ID="HELITRON-6_DPLE";TEgroup="NC_045808.1%7CHELITRON-6_DPLE%7C2";Tend="389";Tstart="4";shortTE="F";uid="75dfb090-c30d-4a90-86b6-45be64289ffe"
NC_045808.1	RepeatMasker	DNA/TcMar-Tc1	8919463	8920081	932	-	.	ID="MAR1_BM";TEgroup="NC_045808.1%7CMAR1_BM%7C2";Tend="1254";Tstart="9";shortTE="F";uid="e97a843c-c122-4b3b-abdc-f5166f6e4baf"
NC_045808.1	RepeatMasker	LTR	5497166	5497280	598	-	.	ID="LTR-5_DPLE";Tend="2953";Tstart="2837";shortTE="F";uid="42b8776b-4534-4bff-a4f5-f01fa04005f5"
NC_045808.1	RepeatMasker	LINE/I-Jockey	1825910	1826132	919	-	.	ID="I-JOCKEY-1_DPLE";Tend="217";Tstart="1";shortTE="F";uid="5ea3cff3-425b-440a-bb2f-52d40fe9bf96"
NC_045808.1	RepeatMasker	LINE/Penelope	3818577	3818681	675	-	.	ID="PENELOPE-1_DPLE";Tend="130";Tstart="26";shortTE="F";uid="b4ac728d-997e-41b5-b010-f74a72009fd5"
NC_045808.1	RepeatMasker	Unknown	2327696	2328014	2088	-	.	ID="UNKNOWN-34_DPLE";Tend="349";Tstart="12";shortTE="F";uid="acc6375d-6009-45b8-9558-437ab4241cd9"
NC_045808.1	RepeatMasker	LINE/Penelope	9629436	9629653	1326	-	.	ID="PENELOPE-1_DPLE";Tend="221";Tstart="1";shortTE="F";uid="b9571756-5ac8-4947-844e-fda56761e863"
NC_045808.1	RepeatMasker	Unknown	8885905	8886554	1376	-	.	ID="UNKNOWN-12_DPLE";TEgroup="NC_045808.1%7CUNKNOWN-12_DPLE%7C1";Tend="337";Tstart="8";shortTE="F";uid="a09471a2-7b9d-4f17-b2fd-7f9fac3d9953"
NC_045808.1	RepeatMasker	LINE/Penelope	610852	610998	883	-	.	ID="PENELOPE-1_DPLE";Tend="148";Tstart="1";shortTE="F";uid="6a65d771-21a0-40ba-8e22-78daf47a0daa"
NC_045808.1	RepeatMasker	DNA/PiggyBac	5594441	5594621	413	-	.	ID="NPIGGYBAC-6_HMEL";Tend="704";Tstart="526";shortTE="F";uid="73a7efab-8814-4080-99df-e2197d5858be"
NC_045808.1	RepeatMasker	LINE/Penelope	6507009	6507781	4495	-	.	ID="PENELOPE-2_DPLE";Tend="897";Tstart="114";shortTE="F";uid="66aec4a8-439a-4c97-a919-37384ea4ace5"
NC_045808.1	RepeatMasker	LINE/R2-Hero	3876683	3877482	5533	-	.	ID="R2-HERO-1_DPLE";Tend="2513";Tstart="1638";shortTE="F";uid="47098c95-031a-42d4-a38a-654bba07c493"
NC_045808.1	RepeatMasker	SINE	10581206	10581506	2469	-	.	ID="HASE2-1_DPLE";Tend="301";Tstart="1";shortTE="F";uid="20972358-b34c-44bb-a281-80430a1f7d93"
NC_045808.1	RepeatMasker	LINE/Penelope	730848	731044	947	-	.	ID="PENELOPE-1_DPLE";TEgroup="NC_045808.1%7CPENELOPE-1_DPLE%7C4";Tend="142";Tstart="1";shortTE="F";uid="07675de0-8843-47f0-9ecc-d512c5b40801"
NC_045808.1	RepeatMasker	RC/Helitron	6803666	6803977	2179	-	.	ID="HELITRON-7_DPLE";Tend="547";Tstart="205";shortTE="F";uid="b5ed3373-fd75-4719-bc30-8dc384c1f788"
NC_045808.1	RepeatMasker	LINE/Penelope	3086255	3086389	472	-	.	ID="PENELOPE-1_DPLE";TEgroup="NC_045808.1%7CPENELOPE-1_DPLE%7C26";Tend="94";Tstart="1";shortTE="T";uid="7e3bd4e9-36fa-4eff-ac70-d1f69153fcf5"
NC_045808.1	RepeatMasker	LINE/Penelope	6789603	6789761	574	-	.	ID="PENELOPE-1_DPLE";Tend="722";Tstart="568";shortTE="F";uid="957126c3-526d-4076-82a0-7ae499418ea7"
NC_045808.1	RepeatMasker	LTR/Gypsy	8911566	8911763	894	-	.	ID="GYPSY-1_DPLE";Tend="3888";Tstart="3687";shortTE="F";uid="c34d626d-70b4-4d32-a2c5-b1111a88e380"
NC_045808.1	RepeatMasker	LTR/Gypsy	1350465	1350580	484	-	.	ID="GYPSY-1_DPLE";Tend="3887";Tstart="3787";shortTE="F";uid="e3801e03-07be-469e-bac5-12aca7b13dcc"
NC_045808.1	RepeatMasker	LINE/Penelope	4063051	4063185	1055	-	.	ID="PENELOPE-1_DPLE";Tend="548";Tstart="412";shortTE="F";uid="ae793d56-51f9-4f3c-9962-f5aa978daba1"
NC_045808.1	RepeatMasker	LINE/R2-Hero	5227403	5227971	3322	-	.	ID="R2-HERO-1_DPLE";Tend="2513";Tstart="1901";shortTE="F";uid="1c41b552-e1d3-4c21-a686-675f53c4743d"
NC_045808.1	RepeatMasker	LINE/R2-Hero	9912228	9912453	1325	-	.	ID="R2-HERO-1_DPLE";Tend="2513";Tstart="2285";shortTE="F";uid="860e4065-cb1a-4a47-9b72-66fee66171a4"
NC_045808.1	RepeatMasker	LINE/R2-Hero	465926	466739	5625	-	.	ID="R2-HERO-1_DPLE";Tend="2513";Tstart="1692";shortTE="F";uid="e9fc4853-9b45-4659-afba-ecc4aa48f038"
NC_045808.1	RepeatMasker	LINE/Penelope	8873349	8873606	1052	-	.	ID="PENELOPE-1_DPLE";Tend="426";Tstart="169";shortTE="F";uid="1038390d-c770-4480-86df-fef9d05c94b9"
NC_045808.1	RepeatMasker	LINE/Penelope	1045732	1045850	799	-	.	ID="PENELOPE-1_DPLE";Tend="148";Tstart="33";shortTE="F";uid="4d0c535d-f75b-488d-823d-d2d1f75ff64a"
NC_045808.1	RepeatMasker	DNA/TcMar-Tc1	7336667	7337987	12010	-	.	ID="TC1-1_DPLE";Tend="1321";Tstart="1";shortTE="F";uid="f13a2e10-943d-4087-bf90-25e07819460b"
NC_045808.1	RepeatMasker	LINE/Penelope	9932556	9932680	692	-	.	ID="PENELOPE-2_DPLE";Tend="1124";Tstart="1000";shortTE="F";uid="ea3ce496-84b6-4ef0-bd8e-7c30fb3f7ccc"
NC_045808.1	RepeatMasker	Unknown	4046178	4046566	3323	-	.	ID="UNKNOWN-15_DPLE";Tend="390";Tstart="1";shortTE="F";uid="57e7c356-c4a6-4fe4-b47d-88af5506ef76"
NC_045808.1	RepeatMasker	Unknown	6422476	6422845	2936	-	.	ID="UNKNOWN-4_DPLE";Tend="391";Tstart="1";shortTE="F";uid="a18b5ca4-8008-47f1-919b-5735f4cc4ab1"
NC_045808.1	RepeatMasker	LINE/Penelope	5316649	5316749	587	-	.	ID="PENELOPE-1_DPLE";Tend="148";Tstart="35";shortTE="F";uid="05e8c95f-b7e7-46cf-b468-fd493e6ec69f"
NC_045808.1	RepeatMasker	SINE	1715256	1715553	2412	-	.	ID="HASE2-1_DPLE";Tend="298";Tstart="2";shortTE="F";uid="fd45a3c4-baec-4950-972b-4dfb10a4bf70"
NC_045808.1	RepeatMasker	RC/Helitron	3256517	3256887	2950	-	.	ID="HELITRON-1_DPLE";Tend="387";Tstart="5";shortTE="F";uid="ce171c40-b877-42ca-8d85-674b5d4db8e4"
NC_045808.1	RepeatMasker	DNA/TcMar-Tc1	9671714	9672429	2276	-	.	ID="MAR1_BM";Tend="762";Tstart="21";shortTE="F";uid="198e1318-e1c2-4bff-bf0b-462e37708f99"
NC_045808.1	RepeatMasker	LINE/Penelope	7878928	7879071	1280	-	.	ID="PENELOPE-1_DPLE";Tend="145";Tstart="1";shortTE="F";uid="77cb5f53-eb39-4874-9820-e7a84682cff8"
NC_045808.1	RepeatMasker	RC/Helitron	9874804	9878097	13275	-	.	ID="HELITRON2_AG";Tend="4853";Tstart="1626";shortTE="F";uid="f209412e-0ab4-4737-907a-df4a283ffba8"
NC_045808.1	RepeatMasker	RC/Helitron	3183747	3184303	3537	-	.	ID="HELITRON-7_DPLE";Tend="615";Tstart="1";shortTE="F";uid="cabf8e2c-fa5c-40d5-941b-6e15459765ca"
NC_045808.1	RepeatMasker	LTR	2651767	2652093	1516	-	.	ID="LTR-1_DPLE";Tend="1665";Tstart="1361";shortTE="F";uid="740b116f-d32f-49c8-be81-00b8e173cc68"
NC_045808.1	RepeatMasker	LINE/Penelope	1986199	1986305	449	-	.	ID="PENELOPE-1_DPLE";Tend="144";Tstart="33";shortTE="F";uid="406ee461-b52e-4b85-bef5-4303b478841e"
NC_045808.1	RepeatMasker	LINE/Penelope	1112600	1112734	438	-	.	ID="PENELOPE-1_DPLE";Tend="147";Tstart="28";shortTE="F";uid="8decbb09-cdf4-4192-8a64-f24b6641085f"
NC_045808.1	RepeatMasker	LTR/Gypsy	9476065	9476238	731	-	.	ID="GYPSY-1_DPLE";Tend="3877";Tstart="3688";shortTE="F";uid="a44a675e-2614-4257-ab41-0e0a08197c8f"
NC_045808.1	RepeatMasker	LINE/RTE-RTE	5736582	5737076	3447	-	.	ID="RTE-5_DPL";Tend="2908";Tstart="2389";shortTE="F";uid="c9f82ba3-f370-4b80-9891-e03cc19bcd52"
NC_045808.1	RepeatMasker	LINE/RTE-BovB	9197159	9197357	586	-	.	ID="RTE-6_PPO";Tend="487";Tstart="283";shortTE="F";uid="28b589b4-ee48-4bed-85d5-c367f6bf9721"
NC_045808.1	RepeatMasker	LINE/Penelope	5506786	5506911	517	-	.	ID="PENELOPE-1_DPLE";Tend="144";Tstart="17";shortTE="F";uid="ad259c31-0d0f-4f50-b16e-1a5f2fe6b8c8"
NC_045808.1	RepeatMasker	DNA/TcMar-Tc1	7291523	7292741	11161	-	.	ID="TC1-2_DPLE";Tend="1622";Tstart="404";shortTE="F";uid="f2d67db0-6dc2-400f-a8c5-554d02647ba8"
NC_045808.1	RepeatMasker	LTR	3301692	3301887	525	-	.	ID="LTR-5_DPLE";TEgroup="NC_045808.1%7CLTR-5_DPLE%7C4";Tend="2945";Tstart="2790";shortTE="F";uid="129c83d3-edaf-4fc9-b7f5-f7517fc4138e"
NC_045808.1	RepeatMasker	LINE/Penelope	2421014	2421535	3143	-	.	ID="PENELOPE-1_DPLE";Tend="526";Tstart="4";shortTE="F";uid="de4710ea-0ffc-44a0-b0f4-f9a0327b4974"
NC_045808.1	RepeatMasker	SINE	9109476	9109647	1374	-	.	ID="HASE2-1_DPLE";Tend="301";Tstart="130";shortTE="F";uid="8e9c62c2-8975-4485-bc7a-f3cdc6f075cb"
NC_045808.1	RepeatMasker	Unknown	1801221	1801380	561	-	.	ID="UNKNOWN-18_DPLE";Tend="1248";Tstart="1081";shortTE="F";uid="5a4d8f5c-ccf9-4005-b84c-37d43b1b3367"
NC_045808.1	RepeatMasker	Unknown	10538690	10538851	480	-	.	ID="UNKNOWN-34_DPLE";Tend="351";Tstart="168";shortTE="F";uid="9938e367-6d8d-4e64-931b-ebfac956852f"
NC_045808.1	RepeatMasker	LINE/R1	10617477	10618231	996	-	.	ID="TRAS3_BM";Tend="3675";Tstart="2921";shortTE="F";uid="7b05f3da-7689-4294-9fa6-231354112d58"
NC_045808.1	RepeatMasker	LINE/I-Jockey	742070	743121	7037	-	.	ID="I-JOCKEY-1_DPLE";Tend="2161";Tstart="1093";shortTE="F";uid="c41eef34-f411-4ce7-b88b-354c015ca3e7"
NC_045808.1	RepeatMasker	LINE/L2	9483078	9483974	7216	-	.	ID="L2-4_DPLE";Tend="1307";Tstart="405";shortTE="F";uid="37a89be9-078b-48a4-96a2-53a5fd1175f0"
NC_045808.1	RepeatMasker	Unknown	174390	174562	853	-	.	ID="UNKNOWN-29_DPLE";Tend="1093";Tstart="922";shortTE="F";uid="5f151c78-0538-4af9-93c5-390af87f5f73"
NC_045808.1	RepeatMasker	LINE/Penelope	874162	874304	720	-	.	ID="PENELOPE-1_DPLE";Tend="135";Tstart="1";shortTE="F";uid="d88f555b-0f3a-4a05-9f2e-742c0d94a149"
NC_045808.1	RepeatMasker	LTR	8030681	8030800	425	-	.	ID="LTR-5_DPLE";Tend="2965";Tstart="2837";shortTE="F";uid="21e53c20-5651-4660-9086-4e45b3bd7496"
NC_045808.1	RepeatMasker	DNA/TcMar-Tc1	1718323	1719642	12000	-	.	ID="TC1-1_DPLE";Tend="1320";Tstart="1";shortTE="F";uid="f830ddf0-0e2b-45c3-8475-91137d0911de"
NC_045808.1	RepeatMasker	LINE/R2-Hero	475317	475550	1645	-	.	ID="R2-HERO-1_DPLE";Tend="1671";Tstart="1438";shortTE="F";uid="3b805557-45a8-4283-979f-f5b8e226dfc0"
NC_045808.1	RepeatMasker	LINE/R2-Hero	959765	960772	7374	-	.	ID="R2-HERO-1_DPLE";Tend="1388";Tstart="284";shortTE="F";uid="cd990058-cca6-43cc-888f-8c79684e637d"
NC_045808.1	RepeatMasker	Unknown	3067064	3067325	1011	-	.	ID="UNKNOWN-23_DPLE";Tend="539";Tstart="271";shortTE="F";uid="e86f251b-d476-46c6-b5d7-280a03c38472"
NC_045808.1	RepeatMasker	DNA/hAT-Charlie	3503300	3503531	645	-	.	ID="HAT-N3_PXU";Tend="235";Tstart="1";shortTE="F";uid="82deddb0-a378-429d-acda-8c8bba44153a"
NC_045808.1	RepeatMasker	LINE/L2	5445764	5447983	3628	-	.	ID="KIRI-20_HMM";Tend="2683";Tstart="447";shortTE="F";uid="e87c7445-e9ad-4024-b855-22cac2253911"
NC_045808.1	RepeatMasker	LINE/Penelope	2131604	2132087	540	-	.	ID="PENELOPE-1_DPLE";TEgroup="NC_045808.1%7CPENELOPE-1_DPLE%7C15";Tend="1125";Tstart="39";shortTE="F";uid="8c1969ec-2f4f-4190-a3b7-d089b8260c81"
NC_045808.1	RepeatMasker	LINE/Penelope	4768012	4768122	420	-	.	ID="PENELOPE-1_DPLE";Tend="148";Tstart="35";shortTE="F";uid="4003dcc8-3788-4419-aff8-0bfb1360ac0b"
NC_045808.1	RepeatMasker	LINE/Penelope	8534517	8534627	507	-	.	ID="PENELOPE-1_DPLE";Tend="140";Tstart="29";shortTE="F";uid="59c3c350-d938-4e76-8135-452ba00a8af5"
NC_045808.1	RepeatMasker	DNA/TcMar-Mariner	7377596	7378274	917	-	.	ID="MARINER-N1_ACE";Tend="891";Tstart="131";shortTE="F";uid="17fa88d4-68b0-4349-97f5-8b9d25780238"
NC_045808.1	RepeatMasker	LINE/R2-Hero	3559726	3560239	3649	-	.	ID="R2-HERO-1_DPLE";Tend="2513";Tstart="1984";shortTE="F";uid="2d7eec1a-8a65-4f38-a1ea-9d342019c5ef"
NC_045808.1	RepeatMasker	Unknown	485451	485769	1974	-	.	ID="UNKNOWN-16_DPLE";Tend="321";Tstart="1";shortTE="F";uid="4d6bc1d0-062a-48be-a715-95e12e5c4957"
NC_045808.1	RepeatMasker	LINE/R2-Hero	1640801	1640928	839	-	.	ID="R2-HERO-1_DPLE";Tend="2513";Tstart="2386";shortTE="F";uid="4b84688f-3bf9-4dfa-93a3-f8cde8290f1e"
NC_045808.1	RepeatMasker	Unknown	518507	518881	2999	-	.	ID="UNKNOWN-4_DPLE";Tend="391";Tstart="3";shortTE="F";uid="d4c16a20-28be-4074-8f42-751470634ee3"
NC_045808.1	RepeatMasker	Unknown	339774	339967	552	-	.	ID="UNKNOWN-18_DPLE";Tend="1272";Tstart="1106";shortTE="F";uid="e70ece2e-f3ff-4fd1-9678-0498f89112b7"
NC_045808.1	RepeatMasker	Unknown	7118171	7118356	488	-	.	ID="UNKNOWN-23_DPLE";Tend="541";Tstart="359";shortTE="F";uid="0352b074-9f87-41b7-928f-da87c059e132"
NC_045808.1	RepeatMasker	DNA/TcMar-Tc1	7239391	7239686	2695	-	.	ID="TC1-1_DPLE";Tend="1322";Tstart="1027";shortTE="F";uid="6bb53977-08cb-40f5-80ac-ead1bba0c0d4"
NC_045808.1	RepeatMasker	LINE/R2-Hero	9211466	9213233	3155	-	.	ID="R2-HERO-1_DPLE";TEgroup="NC_045808.1%7CR2-HERO-1_DPLE%7C16";Tend="2513";Tstart="327";shortTE="F";uid="ed44b0fa-c19c-4d61-8d41-2c596fcd09c2"
NC_045808.1	RepeatMasker	LTR	8414886	8415037	642	-	.	ID="LTR-5_DPLE";Tend="2942";Tstart="2788";shortTE="F";uid="d1cf5dbb-09b8-451e-a947-7491ef95ea95"
NC_045808.1	RepeatMasker	RC/Helitron	9850042	9851024	2159	-	.	ID="HELITRON2_AG";Tend="3291";Tstart="2302";shortTE="F";uid="97bf1dda-288e-44ab-94a7-e62137805373"
NC_045808.1	RepeatMasker	LTR	8965974	8966361	1408	-	.	ID="LTR-4_DPLE";Tend="1303";Tstart="891";shortTE="F";uid="ef08f317-3701-4c71-a905-374d72255a7f"
NC_045808.1	RepeatMasker	LINE/L2	1703192	1703439	425	-	.	ID="L2-1_DPLE";Tend="304";Tstart="35";shortTE="F";uid="00bc55c8-d442-4d12-bec4-ae344b2ed1df"
NC_045808.1	RepeatMasker	LINE/R2-Hero	8211564	8211923	2698	-	.	ID="R2-HERO-1_DPLE";Tend="1384";Tstart="1026";shortTE="F";uid="d804058c-84fa-4ce7-8220-5e5d81a7b3bf"
NC_045808.1	RepeatMasker	LINE/RTE-RTE	332883	333338	2028	-	.	ID="RTE-20_HMEL";Tend="3169";Tstart="2723";shortTE="F";uid="14cc2ba9-c109-4272-999e-e96c97590948"
NC_045808.1	RepeatMasker	LINE/Penelope	6898650	6898783	867	-	.	ID="PENELOPE-1_DPLE";Tend="144";Tstart="1";shortTE="F";uid="7f1f40bc-6766-4a8f-86bc-b5e342782a9d"
NC_045808.1	RepeatMasker	LTR	554605	554792	429	-	.	ID="LTR-5_DPLE";TEgroup="NC_045808.1%7CLTR-5_DPLE%7C1";Tend="2960";Tstart="2790";shortTE="F";uid="73b5b733-15cb-41b0-9746-e69be099db5e"
NC_045808.1	RepeatMasker	RC/Helitron	1225116	1225431	2239	-	.	ID="HELITRON-1_DPLE";Tend="329";Tstart="2";shortTE="F";uid="20e08f47-43e8-4a35-adb0-891dca0984e0"
NC_045808.1	RepeatMasker	LINE/R2-Hero	785760	786300	4226	-	.	ID="R2-HERO-1_DPLE";Tend="2510";Tstart="1961";shortTE="F";uid="1274a066-3b51-427c-91ba-73af93e61f97"
NC_045808.1	RepeatMasker	DNA/TcMar-Mariner	6502982	6503546	1075	-	.	ID="MARINER-6_BM";Tend="786";Tstart="144";shortTE="F";uid="0842375b-b3df-4e7b-840d-2db5a242ef70"
NC_045808.1	RepeatMasker	LTR/Gypsy	6436187	6436332	587	-	.	ID="GYPSY-1_DPLE";Tend="3884";Tstart="3750";shortTE="F";uid="a9781e92-feab-4b78-b62a-e8e27973731e"
NC_045808.1	RepeatMasker	LINE/Penelope	8862573	8862708	757	-	.	ID="PENELOPE-1_DPLE";Tend="152";Tstart="11";shortTE="F";uid="01f8b6eb-5df3-4fec-91df-725f10486059"
NC_045808.1	RepeatMasker	LINE/I-Jockey	9615346	9615491	413	-	.	ID="I-JOCKEY-1_DPLE";Tend="172";Tstart="3";shortTE="F";uid="d66aa945-a3be-4191-b075-43aa1588e55e"
NC_045808.1	RepeatMasker	Unknown	2485255	2485541	880	-	.	ID="UNKNOWN-34_DPLE";Tend="351";Tstart="2";shortTE="F";uid="9e1303b0-1e60-40d2-9701-0d47cecd90ff"
NC_045808.1	RepeatMasker	LINE/Penelope	3102916	3103096	980	-	.	ID="PENELOPE-1_DPLE";Tend="184";Tstart="1";shortTE="F";uid="e4c959a0-994c-437a-8001-0133b70f2770"
NC_045808.1	RepeatMasker	LINE/Penelope	1909458	1909602	774	-	.	ID="PENELOPE-1_DPLE";Tend="146";Tstart="1";shortTE="F";uid="82b1a742-ab48-4941-85f0-3684025bc86d"
NC_045808.1	RepeatMasker	LTR	3709718	3709840	676	-	.	ID="LTR-5_DPLE";Tend="2940";Tstart="2812";shortTE="F";uid="6076e172-ab9d-48c9-8f24-beb90f84a589"
NC_045808.1	RepeatMasker	DNA/hAT-Charlie	2361484	2361713	627	-	.	ID="HAT-N3_PXU";Tend="230";Tstart="1";shortTE="F";uid="37290d28-ac18-455f-887d-829692ee9f09"
NC_045808.1	RepeatMasker	Unknown	9104473	9104702	555	-	.	ID="UNKNOWN-18_DPLE";TEgroup="NC_045808.1%7CUNKNOWN-18_DPLE%7C7";Tend="1284";Tstart="1077";shortTE="F";uid="802b877c-db40-4f39-a734-e314097a9fbb"
NC_045808.1	RepeatMasker	RC/Helitron	4717672	4718226	2867	-	.	ID="HELITRON-4_DPLE";Tend="1140";Tstart="583";shortTE="F";uid="0bdd91b3-7206-413a-8151-b16bf75a05ca"
NC_045808.1	RepeatMasker	Unknown	1639552	1639699	462	-	.	ID="REP-3_LMI";Tend="141";Tstart="5";shortTE="F";uid="53c3dde1-797b-46de-9e68-da7ae9852e42"
NC_045808.1	RepeatMasker	LINE/I-Jockey	1826293	1827656	4891	-	.	ID="I-JOCKEY-1_DPLE";TEgroup="NC_045808.1%7CI-JOCKEY-1_DPLE%7C3";Tend="2155";Tstart="32";shortTE="F";uid="cbf575c5-5dfd-423e-b784-c434453bd782"
NC_045808.1	RepeatMasker	LTR/Copia	9907327	9907886	1102	-	.	ID="COPIA-1_BM-I";Tend="922";Tstart="373";shortTE="F";uid="b07221b2-662a-4b3f-b7b6-212b092a618f"
NC_045808.1	RepeatMasker	SINE	2001022	2001317	2322	-	.	ID="HASE2-1_DPLE";Tend="296";Tstart="1";shortTE="F";uid="4d603553-aae5-49b1-9d69-3e1144f9488c"
NC_045808.1	RepeatMasker	LINE/Penelope	1114099	1114234	959	-	.	ID="PENELOPE-1_DPLE";Tend="135";Tstart="2";shortTE="F";uid="d1dfa2dc-9c47-4da0-b79d-925a2977459e"
NC_045808.1	RepeatMasker	LTR/Gypsy	838502	838665	636	-	.	ID="GYPSY-1_DPLE";Tend="3880";Tstart="3695";shortTE="F";uid="86a53993-5c14-4fa8-a921-8a8c3fff859b"
NC_045808.1	RepeatMasker	Unknown	8805257	8805597	1613	-	.	ID="UNKNOWN-34_DPLE";Tend="351";Tstart="1";shortTE="F";uid="e8f1a22a-e802-4cb7-8f38-b0aed62cd97d"
NC_045808.1	RepeatMasker	LINE/R1	5954287	5954396	435	-	.	ID="R1-4_DPLE";Tend="1825";Tstart="1719";shortTE="F";uid="2216934f-c1be-46de-92c1-d120d72f8f08"
NC_045808.1	RepeatMasker	SINE	8417276	8417443	821	-	.	ID="HASE2-1_DPLE";TEgroup="NC_045808.1%7CHASE2-1_DPLE%7C4";Tend="295";Tstart="2";shortTE="T";uid="95b34bb4-82e3-46c5-af9c-06f3b465ce57"
NC_045808.1	RepeatMasker	SINE	8594187	8594476	2192	-	.	ID="HASE2-1_DPLE";Tend="292";Tstart="1";shortTE="F";uid="9d7fe155-5679-44cb-83c6-1ea028b71a20"
NC_045808.1	RepeatMasker	LINE/CR1-Zenon	2782368	2783887	1090	-	.	ID="ZENON-2C_PPO";TEgroup="NC_045808.1%7CZENON-2C_PPO%7C1";Tend="2355";Tstart="2";shortTE="F";uid="119edd99-71e3-4833-814f-fb4bd3c23425"
NC_045808.1	RepeatMasker	LINE/Penelope	5192227	5192374	822	-	.	ID="PENELOPE-1_DPLE";Tend="153";Tstart="3";shortTE="F";uid="0b5ebe1b-d747-406c-a119-9de638241528"
NC_045808.1	RepeatMasker	LINE/Penelope	4044765	4044869	650	-	.	ID="PENELOPE-1_DPLE";Tend="273";Tstart="168";shortTE="F";uid="a392d8c6-face-4845-8008-e6d63d0b15c7"
NC_045808.1	RepeatMasker	LINE/R2-Hero	187315	187415	721	-	.	ID="R2-HERO-1_DPLE";Tend="2513";Tstart="2407";shortTE="F";uid="3e58baee-ded0-4496-9ffa-2ebe95aac4aa"
NC_045808.1	RepeatMasker	LINE/Penelope	9179992	9180165	559	-	.	ID="PENELOPE-1_DPLE";Tend="231";Tstart="57";shortTE="F";uid="eeb183c9-0104-49f2-9333-fe7d85d789ec"
NC_045808.1	RepeatMasker	LTR/Gypsy	934606	934706	563	-	.	ID="GYPSY-1_DPLE";Tend="3793";Tstart="3682";shortTE="F";uid="073decaf-a7ea-4373-9b52-f3840407ab5c"
NC_045808.1	RepeatMasker	LINE/R2-Hero	6657436	6657680	1499	-	.	ID="R2-HERO-1_DPLE";Tend="2512";Tstart="2268";shortTE="F";uid="9ba68e0c-e7db-4b99-b82e-b74cc3920618"
NC_045808.1	RepeatMasker	LTR	890728	890962	929	-	.	ID="LTR-1_DPLE";Tend="1667";Tstart="1424";shortTE="F";uid="6750d9c6-67de-4834-b08b-d32d02ed4924"
NC_045808.1	RepeatMasker	LTR	2683378	2683529	758	-	.	ID="LTR-5_DPLE";Tend="2945";Tstart="2788";shortTE="F";uid="7e4e7f3b-bba3-42cf-b026-523a1ef3be32"
NC_045808.1	RepeatMasker	DNA/PiggyBac	9841417	9842372	1331	-	.	ID="piggybac-4_hmm";Tend="1651";Tstart="764";shortTE="F";uid="f109c608-9980-4b9a-9948-2dca1809ce7c"
NC_045808.1	RepeatMasker	LTR/Gypsy	1242367	1242558	780	-	.	ID="GYPSY-1_DPLE";Tend="3868";Tstart="3679";shortTE="F";uid="cb0734cb-885a-48ca-b0e9-1ad7ae3dabad"
NC_045808.1	RepeatMasker	LINE/Penelope	3859525	3859659	586	-	.	ID="PENELOPE-1_DPLE";Tend="141";Tstart="3";shortTE="F";uid="d0c06a1c-1a6e-489a-95ea-ea47a5ebb99e"
NC_045808.1	RepeatMasker	LINE/R1	500353	500775	623	-	.	ID="SART-1_HMM";Tend="5656";Tstart="5239";shortTE="F";uid="532b1477-1e83-4e09-a983-6474424596ea"
NC_045808.1	RepeatMasker	Unknown	9162840	9162973	581	-	.	ID="UNKNOWN-4_DPLE";Tend="391";Tstart="269";shortTE="F";uid="a7258bf4-e1b4-4b14-b94b-b59a94544f66"
NC_045808.1	RepeatMasker	DNA/TcMar-Mariner	8374051	8374430	3069	-	.	ID="MARINER-1_RPR";Tend="382";Tstart="1";shortTE="F";uid="e6da7e71-6588-477c-8d77-7ec4651d74b1"
NC_045808.1	RepeatMasker	LINE/I-Jockey	8333244	8333589	1076	-	.	ID="I-JOCKEY-1_DPLE";Tend="354";Tstart="1";shortTE="F";uid="52a1516c-7c85-49b9-929d-1f163e0fa2e8"
NC_045808.1	RepeatMasker	LTR/Gypsy	1119370	1119550	726	-	.	ID="GYPSY-1_DPLE";Tend="3856";Tstart="3668";shortTE="F";uid="772da1b5-593a-45e0-b948-ac041e1afcc3"
NC_045808.1	RepeatMasker	LINE/Penelope	8867746	8868457	6314	-	.	ID="PENELOPE-1_DPLE";Tend="746";Tstart="35";shortTE="F";uid="611c2950-cada-471f-b4f0-f852202ec84c"
NC_045808.1	RepeatMasker	Unknown	2623229	2623483	583	-	.	ID="UNKNOWN-30_DPLE";TEgroup="NC_045808.1%7CUNKNOWN-30_DPLE%7C1";Tend="2014";Tstart="1514";shortTE="F";uid="f69b3ddc-7318-4b02-ba63-389a69d65675"
NC_045808.1	RepeatMasker	LINE/Penelope	2942479	2943094	1017	-	.	ID="PENELOPE-1_DPLE";Tend="678";Tstart="5";shortTE="F";uid="0ce67a92-7915-4ba0-9197-24486acf27af"
NC_045808.1	RepeatMasker	LINE/RTE-BovB	3987124	3987618	606	-	.	ID="BOVB_BM";Tend="2863";Tstart="2544";shortTE="F";uid="a50f3f33-8200-4aa0-b168-b195482e69f1"
NC_045808.1	RepeatMasker	LINE/R2-Hero	505519	505975	3129	-	.	ID="R2-HERO-1_DPLE";Tend="2513";Tstart="2055";shortTE="F";uid="ddca4789-23c9-460e-98be-6760cf89739a"
NC_045808.1	RepeatMasker	LINE/Penelope	4274507	4274733	464	-	.	ID="PENELOPE-1_DPLE";TEgroup="NC_045808.1%7CPENELOPE-1_DPLE%7C34";Tend="148";Tstart="1";shortTE="T";uid="77f53b28-2481-4cc8-8ae4-cab62d46435a"
NC_045808.1	RepeatMasker	LINE/Penelope	10621273	10621410	504	-	.	ID="PENELOPE-1_DPLE";Tend="147";Tstart="8";shortTE="F";uid="e4b25217-d0bd-4e54-9888-4399435430ab"
NC_045808.1	RepeatMasker	LINE/Penelope	7040597	7040715	573	-	.	ID="PENELOPE-1_DPLE";Tend="157";Tstart="36";shortTE="F";uid="c35820d6-f459-42ce-9c13-3952dcea0560"
NC_045808.1	RepeatMasker	RC/Helitron	5756793	5757074	1317	-	.	ID="HELITRON-6_DPLE";Tend="1060";Tstart="756";shortTE="F";uid="c5483870-a61f-43b9-ae8c-e8325f3cc3db"
NC_045808.1	RepeatMasker	LINE/R2-Hero	213369	213539	1026	-	.	ID="R2-HERO-1_DPLE";Tend="2513";Tstart="2349";shortTE="F";uid="0880e9b0-7e48-40c9-a191-07b44734e5ea"
NC_045808.1	RepeatMasker	Unknown	985351	985455	696	-	.	ID="UNKNOWN-34_DPLE";Tend="112";Tstart="4";shortTE="F";uid="c7228eff-a162-46e8-87eb-c415849ca27b"
NC_045808.1	RepeatMasker	DNA	3823856	3824464	3537	-	.	ID="DNA-P%3F-2_DPLE";Tend="645";Tstart="9";shortTE="F";uid="4d2a5bdd-4df2-4efc-9c00-c91c7fa3cf80"
NC_045808.1	RepeatMasker	LINE/Penelope	1083959	1084164	478	-	.	ID="PENELOPE-1_DPLE";Tend="210";Tstart="1";shortTE="F";uid="8726f7bb-6c80-41d3-8d73-ebfcde4dcd13"
NC_045808.1	RepeatMasker	LINE/Penelope	7248267	7248407	811	-	.	ID="PENELOPE-1_DPLE";Tend="142";Tstart="4";shortTE="F";uid="b30a258b-b796-4e4e-8d04-76f5aeb4b59f"
NC_045808.1	RepeatMasker	LINE/Penelope	8632956	8633087	681	-	.	ID="PENELOPE-1_DPLE";Tend="146";Tstart="15";shortTE="F";uid="0b692fac-52b5-4c55-999d-47164fde14bb"
NC_045808.1	RepeatMasker	LINE/L2	2485645	2487143	4240	-	.	ID="L2-2_DPLE";Tend="2294";Tstart="558";shortTE="F";uid="63f3d06e-d042-4e57-b7de-c1b47aecd2d3"
NC_045808.1	RepeatMasker	LTR/Copia	9901940	9902274	486	-	.	ID="COPIA-1_BM-I";Tend="2155";Tstart="1959";shortTE="F";uid="fde47e32-67db-403d-9e62-b34d2217862e"
NC_045808.1	RepeatMasker	LTR/Gypsy	4218686	4218869	905	-	.	ID="GYPSY-1_DPLE";Tend="3886";Tstart="3688";shortTE="F";uid="c4ffd9cd-d5b0-4b37-91cd-450ab78cfca2"
NC_045808.1	RepeatMasker	LINE/Penelope	7686404	7686527	802	-	.	ID="PENELOPE-1_DPLE";Tend="148";Tstart="27";shortTE="F";uid="8f1b307d-f2c0-4d68-a8de-7bc1ef251a50"
NC_045808.1	RepeatMasker	LINE/Penelope	1792328	1792547	972	-	.	ID="PENELOPE-1_DPLE";TEgroup="NC_045808.1%7CPENELOPE-1_DPLE%7C10";Tend="149";Tstart="1";shortTE="F";uid="4da64a55-ae8b-42b1-8ad3-0e1b3d46451e"
NC_045808.1	RepeatMasker	DNA/TcMar-Tc1	8173553	8174474	4816	-	.	ID="MARINER-6_HSAL";Tend="1299";Tstart="325";shortTE="F";uid="b2a83ece-29d6-493c-a34a-28d34c299546"
NC_045808.1	RepeatMasker	LINE/R2-Hero	3022018	3022213	874	-	.	ID="R2-HERO-1_DPLE";Tend="2513";Tstart="2329";shortTE="F";uid="e636439b-9aaa-4189-a563-f6d99532fda6"
NC_045808.1	RepeatMasker	Unknown	1639089	1639286	592	-	.	ID="REP-1_HMM";Tend="888";Tstart="721";shortTE="F";uid="3bffd60f-16bf-476e-8576-29296b160e95"
NC_045808.1	RepeatMasker	RC/Helitron	10574665	10575018	2017	-	.	ID="HELITRON-8_DPLE";TEgroup="NC_045808.1%7CHELITRON-8_DPLE%7C6";Tend="738";Tstart="1";shortTE="F";uid="56f24e77-349b-4cb7-a372-5b035b3ec99a"
NC_045808.1	RepeatMasker	Unknown	3850906	3851155	526	-	.	ID="UNKNOWN-42_DPLE";Tend="1935";Tstart="1706";shortTE="F";uid="5b281bc2-6e16-4e2a-b4b7-d5cdd51d0d59"
NC_045808.1	RepeatMasker	LINE/Penelope	5379179	5379305	1086	-	.	ID="PENELOPE-1_DPLE";Tend="128";Tstart="1";shortTE="F";uid="5d8c83ad-f666-458b-95a1-2d483e8d035f"
NC_045808.1	RepeatMasker	LTR	973929	974050	629	-	.	ID="LTR-3_DPLE";Tend="507";Tstart="384";shortTE="F";uid="c0925bf0-0d2a-421f-b862-219ca3a20fdb"
NC_045808.1	RepeatMasker	LINE/CR1-Zenon	3026835	3026953	448	-	.	ID="ZENON-4_PXU";Tend="303";Tstart="187";shortTE="F";uid="dd968243-0a62-490b-a2b1-84447550628b"
NC_045808.1	RepeatMasker	LINE/R2-Hero	2852061	2852683	4423	-	.	ID="R2-HERO-1_DPLE";Tend="2513";Tstart="1888";shortTE="F";uid="519c692f-fda2-4e8a-b195-1d426c22c234"
NC_045808.1	RepeatMasker	LINE/Penelope	3632275	3632397	589	-	.	ID="PENELOPE-1_DPLE";Tend="150";Tstart="24";shortTE="F";uid="1fe9000e-9df9-48ce-9a0e-85ab059647aa"
NC_045808.1	RepeatMasker	LINE/RTE-BovB	589227	589413	724	-	.	ID="RTE-4_DPL";TEgroup="NC_045808.1%7CRTE-4_DPL%7C1";Tend="3260";Tstart="179";shortTE="T";uid="0773a213-2fc1-4483-9cb6-4e6c013e9efa"
NC_045808.1	RepeatMasker	Unknown	881459	881730	730	-	.	ID="UNKNOWN-42_DPLE";Tend="1956";Tstart="1706";shortTE="F";uid="4fd30e2e-d6d9-4f69-a956-6661446c355d"
NC_045808.1	RepeatMasker	LINE/RTE-RTE	3472549	3472839	491	-	.	ID="RTE-4_BM";Tend="353";Tstart="63";shortTE="F";uid="b7ba72f7-47e7-441f-b870-595788574529"
NC_045808.1	RepeatMasker	LINE/L2	8519970	8520164	599	-	.	ID="L2-2_DPLE";Tend="1060";Tstart="864";shortTE="F";uid="a3788531-6459-4811-b02e-44e9124f6706"
NC_045808.1	RepeatMasker	LINE/R2-Hero	4373943	4374086	899	-	.	ID="R2-HERO-1_DPLE";Tend="2513";Tstart="2330";shortTE="F";uid="005233ef-cd9d-482d-a304-612f8b4e1fa0"
NC_045808.1	RepeatMasker	LINE/R2-Hero	380788	380916	989	-	.	ID="R2-HERO-1_DPLE";Tend="2513";Tstart="2385";shortTE="F";uid="0d96b755-c9e7-4bc1-b874-4f14b38a914a"
NC_045808.1	RepeatMasker	LTR/Gypsy	2896786	2896980	906	-	.	ID="GYPSY-1_DPLE";Tend="3887";Tstart="3682";shortTE="F";uid="f2251954-e802-4007-ab32-2f8549bb0d14"
NC_045808.1	RepeatMasker	DNA/TcMar-Tc1	1142829	1143080	810	-	.	ID="MAR1_BM";Tend="250";Tstart="1";shortTE="F";uid="fbc759fc-038e-4aba-a9cd-5d8de0deaa3a"
NC_045808.1	RepeatMasker	LTR/Copia	9902607	9903334	754	-	.	ID="COPIA-1_BM-I";Tend="3167";Tstart="2485";shortTE="F";uid="6861f196-3758-4195-839a-db9f9cf0715a"
NC_045808.1	RepeatMasker	Unknown	1466637	1467009	2374	-	.	ID="UNKNOWN-1_DPLE";Tend="438";Tstart="62";shortTE="F";uid="8a3a8c9d-9d1a-4039-875d-cd67ab73eceb"
NC_045808.1	RepeatMasker	LINE/R2-Hero	1974062	1974225	1109	-	.	ID="R2-HERO-1_DPLE";Tend="2513";Tstart="2356";shortTE="F";uid="2633e6d7-7a52-42bc-8231-2185c8112ddf"
NC_045808.1	RepeatMasker	SINE	8147979	8148276	2438	-	.	ID="HASE2-1_DPLE";Tend="298";Tstart="1";shortTE="F";uid="0de3d1d3-f72c-42b7-af8f-c9398e073d1d"
NC_045808.1	RepeatMasker	LINE/Penelope	10581660	10581775	512	-	.	ID="PENELOPE-1_DPLE";Tend="117";Tstart="1";shortTE="F";uid="f0afa2de-1c5a-4666-bc29-016221a14c98"
NC_045808.1	RepeatMasker	RC/Helitron	10395344	10395893	4174	-	.	ID="HELITRON-7_DPLE";Tend="615";Tstart="59";shortTE="F";uid="7cfb5424-8aab-4452-8e5a-0d59407460f1"
NC_045808.1	RepeatMasker	DNA/TcMar-Tc1	5932883	5933307	1278	-	.	ID="MAR1_BM";Tend="1266";Tstart="786";shortTE="F";uid="5be490fc-f2f0-4d9f-a217-98502ea98c2f"
NC_045808.1	RepeatMasker	Unknown	3612502	3612781	2427	-	.	ID="UNKNOWN-21_DPLE";Tend="564";Tstart="282";shortTE="F";uid="615a27bf-eb6e-4b10-a697-798416f46476"
NC_045808.1	RepeatMasker	RC/Helitron	5772460	5773101	4283	-	.	ID="HELITRON-3_DPLE";Tend="695";Tstart="1";shortTE="F";uid="d9305e17-0c3d-4d78-8005-3377b933e7b6"
NC_045808.1	RepeatMasker	LINE/R2-Hero	1011930	1012140	1446	-	.	ID="R2-HERO-1_DPLE";Tend="2513";Tstart="2302";shortTE="F";uid="092f906e-cd08-4750-9f52-fb2209442d5c"
NC_045808.1	RepeatMasker	DNA/TcMar-Tc1	9843393	9843661	861	-	.	ID="TC1-4_DPLE";Tend="1613";Tstart="1354";shortTE="F";uid="9a94b34b-e7ce-49d6-9024-c9ae4e4c4a3e"
NC_045808.1	RepeatMasker	LTR/Gypsy	4779399	4779608	970	-	.	ID="GYPSY-1_DPLE";Tend="3888";Tstart="3682";shortTE="F";uid="4ffdcf89-c1ef-402d-b794-6a42641f3de5"
NC_045808.1	RepeatMasker	LINE/R1	7496921	7497024	553	-	.	ID="R1-2_DPLE";Tend="1066";Tstart="962";shortTE="F";uid="9f986bd3-a435-4439-b6d8-6fc4bd8c496c"
NC_045808.1	RepeatMasker	LINE/Penelope	3578403	3578651	926	-	.	ID="PENELOPE-1_DPLE";TEgroup="NC_045808.1%7CPENELOPE-1_DPLE%7C28";Tend="145";Tstart="1";shortTE="F";uid="5edf3f43-f237-4e43-b58f-0e34ac085bad"
NC_045808.1	RepeatMasker	Unknown	1151612	1151729	657	-	.	ID="UNKNOWN-32_DPLE";Tend="1525";Tstart="1408";shortTE="F";uid="3a8c904d-77be-4690-96b2-c8e6f0b8e73b"
NC_045808.1	RepeatMasker	Unknown	4965810	4965975	501	-	.	ID="UNKNOWN-18_DPLE";Tend="1268";Tstart="1121";shortTE="F";uid="c883fbb4-4a49-4928-a5d2-603f816e7fb2"
NC_045808.1	RepeatMasker	LTR/Gypsy	9676303	9676491	890	-	.	ID="GYPSY-1_DPLE";Tend="3885";Tstart="3695";shortTE="F";uid="1af75b72-aff3-4383-a1b5-e68d906bd296"
NC_045808.1	RepeatMasker	DNA/TcMar-Mariner	4221816	4222149	659	-	.	ID="MARINER-4_BM";Tend="643";Tstart="309";shortTE="F";uid="d3a16b9c-cefe-44c5-ba96-45b7eab197e5"
NC_045808.1	RepeatMasker	LINE/Penelope	4007469	4007628	414	-	.	ID="PENELOPE-1_DPLE";Tend="144";Tstart="4";shortTE="F";uid="5502b2d7-fdd8-43c1-ad8e-b7b26ff480ac"
NC_045808.1	RepeatMasker	LINE/R2-Hero	999761	1001330	961	-	.	ID="R2-HERO-1_DPLE";TEgroup="NC_045808.1%7CR2-HERO-1_DPLE%7C4";Tend="2507";Tstart="589";shortTE="F";uid="0e85f5ac-1d5b-4700-9a33-81f735bada53"
NC_045808.1	RepeatMasker	LTR	1105683	1105923	1729	-	.	ID="LTR-4_DPLE";Tend="1255";Tstart="1001";shortTE="F";uid="1ab4e368-9fd4-4db9-ae5c-dfe378e293b5"
NC_045808.1	RepeatMasker	LINE/Penelope	7293314	7293414	432	-	.	ID="PENELOPE-1_DPLE";Tend="140";Tstart="35";shortTE="F";uid="a74086e6-8c4f-48fa-a873-e8336adaaec6"
NC_045808.1	RepeatMasker	LINE/Penelope	289362	289518	752	-	.	ID="PENELOPE-1_DPLE";Tend="156";Tstart="1";shortTE="F";uid="64c53407-0b75-44ec-a4b5-5847634637ee"
NC_045808.1	RepeatMasker	SINE	975889	976189	2426	-	.	ID="HASE2-1_DPLE";Tend="301";Tstart="1";shortTE="F";uid="eb0742be-84a1-48fa-a7d7-90405a1aa592"
NC_045808.1	RepeatMasker	LTR	4794595	4794751	704	-	.	ID="LTR-5_DPLE";Tend="2943";Tstart="2789";shortTE="F";uid="a1384917-acc5-4fba-92d9-335b29b8db43"
NC_045808.1	RepeatMasker	LINE/RTE-RTE	6685533	6685642	786	-	.	ID="RTE-3_DPL";Tend="2831";Tstart="2735";shortTE="F";uid="c3c4b4ce-25bd-4ead-ae4d-8337c3e62ef4"
NC_045808.1	RepeatMasker	DNA/TcMar-Tc1	5527785	5529095	11891	-	.	ID="TC1-1_DPLE";Tend="1320";Tstart="10";shortTE="F";uid="4d1d957b-277f-4f6e-873c-dbb922fcb460"
NC_045808.1	RepeatMasker	LINE/R1	2481299	2481770	799	-	.	ID="R1-1_HSAL";Tend="4483";Tstart="4174";shortTE="F";uid="5dec4474-f929-4809-89f8-4de760caee5c"
NC_045808.1	RepeatMasker	LINE/Penelope	453455	453640	409	-	.	ID="PENELOPE-1_DPLE";Tend="1622";Tstart="1436";shortTE="F";uid="5254307b-7f9f-48f9-bb6f-4a8ad30f2261"
NC_045808.1	RepeatMasker	Unknown	10597137	10597421	1442	-	.	ID="UNKNOWN-34_DPLE";Tend="351";Tstart="23";shortTE="F";uid="36ffb241-bc78-4a17-a0f4-010dbc1b6304"
NC_045808.1	RepeatMasker	LINE/R2-Hero	1929167	1929398	1494	-	.	ID="R2-HERO-1_DPLE";Tend="2184";Tstart="1937";shortTE="F";uid="13373058-3e25-475e-8779-0dcdaf7634f0"
NC_045808.1	RepeatMasker	LINE/CR1-Zenon	3031406	3031524	459	-	.	ID="ZENON-1_PPO";Tend="1485";Tstart="1373";shortTE="F";uid="8f998aac-0d1f-4a15-b447-89c2c671cd90"
NC_045808.1	RepeatMasker	LINE/Penelope	2909039	2910584	14085	-	.	ID="PENELOPE-1_DPLE";Tend="1581";Tstart="36";shortTE="F";uid="db6c9eaf-ea2c-4aa0-a135-34a7f0161c50"
NC_045808.1	RepeatMasker	LINE/Penelope	3169961	3170152	1356	-	.	ID="PENELOPE-1_DPLE";Tend="1168";Tstart="977";shortTE="F";uid="00d688d2-45d8-4b32-bae6-8c71c981b9db"
NC_045808.1	RepeatMasker	LTR/Gypsy	2899864	2900048	724	-	.	ID="GYPSY-1_DPLE";Tend="3869";Tstart="3683";shortTE="F";uid="8968b841-d43c-4d36-a7d9-58f9b6fe571d"
NC_045808.1	RepeatMasker	DNA	9056180	9056522	2117	-	.	ID="DNA-P%3F-2_DPLE";Tend="498";Tstart="160";shortTE="F";uid="b34be27e-fa24-4cfe-9562-f44432a4ac37"
NC_045808.1	RepeatMasker	LINE/RTE-BovB	2399571	2400269	628	-	.	ID="RTE-1_PPO";Tend="339";Tstart="46";shortTE="F";uid="d5305278-69f8-4313-9319-83a15ce2f90b"
NC_045808.1	RepeatMasker	LINE/Penelope	3271905	3272013	865	-	.	ID="PENELOPE-1_DPLE";Tend="134";Tstart="25";shortTE="F";uid="8b5033a2-3f74-41f7-afef-b20def35cc2f"
NC_045808.1	RepeatMasker	LINE/Penelope	8008822	8008941	641	-	.	ID="PENELOPE-1_DPLE";Tend="151";Tstart="35";shortTE="F";uid="b4214249-d2e0-46e8-b5ad-42dab0d18e65"
NC_045808.1	RepeatMasker	Unknown	6533360	6533580	852	-	.	ID="UNKNOWN-4_DPLE";Tend="249";Tstart="4";shortTE="F";uid="081e07d0-9afc-4230-991a-22f3a2b8a22c"
NC_045808.1	RepeatMasker	Unknown	6613847	6614130	2460	-	.	ID="UNKNOWN-21_DPLE";Tend="558";Tstart="275";shortTE="F";uid="876a0abe-7459-44f4-b289-d7afd4bab709"
NC_045808.1	RepeatMasker	LINE/I-Jockey	276153	276324	684	-	.	ID="I-JOCKEY-1_DPLE";Tend="172";Tstart="3";shortTE="F";uid="7ad0cd61-e762-4b80-96da-5fb706f6898c"
NC_045808.1	RepeatMasker	LINE/Penelope	687853	687970	532	-	.	ID="PENELOPE-1_DPLE";Tend="245";Tstart="122";shortTE="F";uid="443a9741-9cc2-4633-b51f-283a7e512a81"
NC_045808.1	RepeatMasker	Unknown	7345027	7345359	1222	-	.	ID="UNKNOWN-4_DPLE";Tend="334";Tstart="1";shortTE="F";uid="60d2c366-823b-466b-a323-0adf5585c423"
NC_045808.1	RepeatMasker	RC/Helitron	988643	988814	1291	-	.	ID="HELITRON-7_DPLE";Tend="371";Tstart="196";shortTE="F";uid="1514bae8-0e90-4191-9193-d51fbca72b1a"
NC_045808.1	RepeatMasker	LTR/Gypsy	885786	885987	717	-	.	ID="GYPSY-1_DPLE";Tend="3883";Tstart="3682";shortTE="F";uid="305df9a4-ffce-43d7-81b8-e6df8c7c8823"
NC_045808.1	RepeatMasker	LINE/R2-Hero	3306357	3306511	944	-	.	ID="R2-HERO-1_DPLE";Tend="2118";Tstart="1963";shortTE="F";uid="5e47d1f8-3f36-4d65-a5fa-0a0e14a2c54b"
NC_045808.1	RepeatMasker	LINE/Penelope	8199847	8199994	676	-	.	ID="PENELOPE-1_DPLE";Tend="159";Tstart="11";shortTE="F";uid="ff504bda-31a6-4a19-b8cd-0e1ce8c46cdb"
NC_045808.1	RepeatMasker	LINE/Penelope	9754629	9754729	505	-	.	ID="PENELOPE-1_DPLE";Tend="132";Tstart="33";shortTE="F";uid="38c78df0-e078-4e7c-85f8-b13a9487a188"
NC_045808.1	RepeatMasker	LTR/Copia	9904274	9905377	1403	-	.	ID="COPIA-1_BM-I";Tend="1468";Tstart="373";shortTE="F";uid="5129bcf1-f80d-47df-8765-84007a723b56"
NC_045808.1	RepeatMasker	LINE/Penelope	9285681	9285801	743	-	.	ID="PENELOPE-1_DPLE";Tend="147";Tstart="28";shortTE="F";uid="d7283ee6-da6d-415f-8d41-4e79cbbf976a"
NC_045808.1	RepeatMasker	LTR/Copia	9903600	9904043	532	-	.	ID="COPIA-1_BM-I";Tend="2195";Tstart="1746";shortTE="F";uid="4f765720-af82-44bd-a633-1b2565567c37"
NC_045808.1	RepeatMasker	DNA/TcMar-Mariner	4315626	4315924	2214	-	.	ID="MARINER-2_DER";Tend="1628";Tstart="1330";shortTE="F";uid="ac4c3b22-3774-4dfd-ba55-e260328b67fa"
NC_045808.1	RepeatMasker	LINE/CR1	6423689	6425007	2877	-	.	ID="ZENON_BM";Tend="2997";Tstart="1580";shortTE="F";uid="b26cb4f3-8c89-4b26-8781-c1db3566481c"
NC_045808.1	RepeatMasker	LINE/Penelope	6576875	6577013	546	-	.	ID="PENELOPE-1_DPLE";Tend="1033";Tstart="889";shortTE="F";uid="c9df8537-cabb-46f7-aa64-ffdad2625a90"
NC_045808.1	RepeatMasker	LINE/R1	4241565	4241983	3440	-	.	ID="R1-2_DPLE";Tend="1066";Tstart="649";shortTE="F";uid="a55af6f0-2439-4c56-830a-3556c3adf197"
NC_045808.1	RepeatMasker	LTR/Gypsy	3031543	3031733	664	-	.	ID="GYPSY-1_DPLE";Tend="3884";Tstart="3682";shortTE="F";uid="de7fd4d2-3a99-4176-91e1-08ee1b19ac92"
NC_045808.1	RepeatMasker	SINE	1296613	1296906	2386	-	.	ID="HASE2-1_DPLE";Tend="296";Tstart="1";shortTE="F";uid="93e7a67d-6aa3-4e0c-a9a8-7d61a830078c"
NC_045808.1	RepeatMasker	LINE/RTE-RTE	9917605	9918868	1482	-	.	ID="RTE-16_HMEL";Tend="1436";Tstart="135";shortTE="F";uid="650a958e-af6b-4f07-9691-97ac347d586a"
NC_045808.1	RepeatMasker	Unknown	7155313	7155563	1928	-	.	ID="UNKNOWN-31_DPLE";Tend="650";Tstart="397";shortTE="F";uid="9e43e590-1877-49c1-9ec9-8c3115f5792b"
NC_045808.1	RepeatMasker	RC/Helitron	6550400	6550659	554	-	.	ID="HELITRON-LIKE-1_HMEL";Tend="293";Tstart="27";shortTE="F";uid="39c59579-26a3-45b5-a597-98968c2ff16d"
NC_045808.1	RepeatMasker	LINE/Penelope	1984741	1984954	562	-	.	ID="PENELOPE-1_DPLE";TEgroup="NC_045808.1%7CPENELOPE-1_DPLE%7C13";Tend="135";Tstart="6";shortTE="F";uid="321652da-b8d8-4e22-9c3c-ba1fad869cda"
NC_045808.1	RepeatMasker	LINE/Penelope	1397648	1398309	580	-	.	ID="PENELOPE-1_DPLE";TEgroup="NC_045808.1%7CPENELOPE-1_DPLE%7C8";Tend="624";Tstart="25";shortTE="F";uid="9eda22c4-84ca-4230-8593-a8467be27cca"
NC_045808.1	RepeatMasker	RC/Helitron	5692991	5693121	423	-	.	ID="HELITRON-1_DPLE";Tend="274";Tstart="140";shortTE="F";uid="ae8f0aae-5705-4906-82b0-8c650b28eb52"
NC_045808.1	RepeatMasker	LINE/Penelope	10569726	10569846	713	-	.	ID="PENELOPE-1_DPLE";Tend="120";Tstart="1";shortTE="F";uid="789804e0-4b42-4551-842a-a9c9f83d26b7"
NC_045808.1	RepeatMasker	RC/Helitron	7064944	7065073	499	-	.	ID="HELITRON-N23_LMI";Tend="932";Tstart="800";shortTE="F";uid="d141c280-aecd-4ca6-8b8c-109ed543dd96"
NC_045808.1	RepeatMasker	LINE/Penelope	4963307	4963588	604	-	.	ID="PENELOPE-2_DPLE";TEgroup="NC_045808.1%7CPENELOPE-2_DPLE%7C3";Tend="1385";Tstart="897";shortTE="F";uid="3e26008a-0a40-42da-ae19-f5f6ce58336e"
NC_045808.1	RepeatMasker	Unknown	2786031	2786356	2134	-	.	ID="UNKNOWN-16_DPLE";Tend="323";Tstart="1";shortTE="F";uid="6b434843-57c1-46b1-ad3b-0657475f9945"
NC_045808.1	RepeatMasker	LINE/R2-Hero	5680229	5680356	893	-	.	ID="R2-HERO-1_DPLE";Tend="2513";Tstart="2385";shortTE="F";uid="7afc1a37-9b8f-480f-ab81-31ceeeda1666"
NC_045808.1	RepeatMasker	Unknown	2697562	2697718	1067	-	.	ID="REP-3_LMI";Tend="262";Tstart="102";shortTE="F";uid="8a2e9763-5fe9-4dc4-897f-5b4e33b03e36"
NC_045808.1	RepeatMasker	LINE/R1	2503514	2503751	455	-	.	ID="R1-4_BM";Tend="2506";Tstart="2272";shortTE="F";uid="aca9a672-dad5-4b0d-b504-8ff7df011ead"
NC_045808.1	RepeatMasker	LTR/Gypsy	1122769	1122949	726	-	.	ID="GYPSY-1_DPLE";Tend="3856";Tstart="3668";shortTE="F";uid="5e42e51a-9124-42de-a755-7e8bf10f2ba4"
NC_045808.1	RepeatMasker	DNA/TcMar-Tc1	1211497	1211885	1061	-	.	ID="MARINER-11_BM";Tend="556";Tstart="168";shortTE="F";uid="7845b3d6-a192-4c0a-b9f8-4dec93cf987b"
NC_045808.1	RepeatMasker	SINE	9333718	9334015	2307	-	.	ID="HASE2-1_DPLE";Tend="299";Tstart="1";shortTE="F";uid="aa6c4888-eec9-452b-9873-60e02177f8e1"
NC_045808.1	RepeatMasker	Unknown	6133670	6133925	955	-	.	ID="UNKNOWN-23_DPLE";Tend="539";Tstart="277";shortTE="F";uid="3650804c-3983-4d6e-8183-89cf025adb0a"
NC_045808.1	RepeatMasker	LINE/R2-Hero	2474502	2476306	6724	-	.	ID="R2-HERO-1_DPLE";TEgroup="NC_045808.1%7CR2-HERO-1_DPLE%7C9";Tend="2513";Tstart="517";shortTE="F";uid="4782cc0f-c0bd-41b6-89f6-cad68ac82925"
NC_045808.1	RepeatMasker	LINE/R2-Hero	9588784	9589170	2648	-	.	ID="R2-HERO-1_DPLE";Tend="2437";Tstart="2040";shortTE="F";uid="1f6c73b2-4167-4700-90b7-af3f6c6e522c"
NC_045808.1	RepeatMasker	Unknown	4301449	4301734	1148	-	.	ID="UNKNOWN-34_DPLE";Tend="319";Tstart="39";shortTE="F";uid="02a73a59-a41b-4a0e-a122-2ac885e71015"
NC_045808.1	RepeatMasker	LINE/Penelope	4080160	4080401	1990	-	.	ID="PENELOPE-1_DPLE";Tend="548";Tstart="305";shortTE="F";uid="1f730e3c-a89d-4c8d-8482-82bebf376178"
NC_045808.1	RepeatMasker	Unknown	2334639	2334957	2088	-	.	ID="UNKNOWN-34_DPLE";Tend="349";Tstart="12";shortTE="F";uid="64e497a7-ad07-4e85-ab71-77874376bea3"
NC_045808.1	RepeatMasker	RC/Helitron	2386737	2387096	977	-	.	ID="HELITRON-6_DPLE";Tend="388";Tstart="44";shortTE="F";uid="1fb2dabd-a77f-4b85-9dfd-079a51fd5504"
NC_045808.1	RepeatMasker	LINE/R2-Hero	2601518	2601761	1740	-	.	ID="R2-HERO-1_DPLE";Tend="1763";Tstart="1520";shortTE="F";uid="4705f8bb-976d-4222-af89-8d5ab4869521"
NC_045808.1	RepeatMasker	LINE/Penelope	308950	309063	610	-	.	ID="PENELOPE-1_DPLE";Tend="148";Tstart="33";shortTE="F";uid="2b5145d1-4127-4b4a-bcc6-265463b8634a"
NC_045808.1	RepeatMasker	RC/Helitron	5688885	5689286	3050	-	.	ID="HELITRON-1_DANA";Tend="1700";Tstart="1310";shortTE="F";uid="b724bc15-5a26-416c-bd17-ad6c1e13b837"
NC_045808.1	RepeatMasker	Unknown	10487515	10487636	697	-	.	ID="UNKNOWN-34_DPLE";Tend="162";Tstart="1";shortTE="F";uid="4c4abe9e-8909-497e-a804-eb2b5260dff8"
NC_045808.1	RepeatMasker	RC/Helitron	7333888	7334047	1074	-	.	ID="HELITRON-N1C_LMI";Tend="160";Tstart="1";shortTE="F";uid="a5f58ab7-b99a-4ee0-a906-8f456b590464"
NC_045808.1	RepeatMasker	Unknown	4250912	4251133	788	-	.	ID="UNKNOWN-38_DPLE";Tend="332";Tstart="4";shortTE="F";uid="3d305150-aa91-48dd-a257-37fb219d6670"
NC_045808.1	RepeatMasker	LINE/R2-Hero	1202476	1204089	9425	-	.	ID="R2-HERO-1_DPLE";TEgroup="NC_045808.1%7CR2-HERO-1_DPLE%7C6";Tend="2513";Tstart="689";shortTE="F";uid="7b77a476-6d11-4901-aa07-26279b681af0"
NC_045808.1	RepeatMasker	SINE	579226	579526	2401	-	.	ID="HASE2-1_DPLE";Tend="301";Tstart="1";shortTE="F";uid="cae3ba25-b555-426c-900a-71a2811519b2"
NC_045808.1	RepeatMasker	LINE/Penelope	2888245	2888379	501	-	.	ID="PENELOPE-1_DPLE";Tend="144";Tstart="8";shortTE="F";uid="a27f001b-feb2-455b-9338-355b94ae0b06"
NC_045808.1	RepeatMasker	LTR	7812173	7812285	784	-	.	ID="LTR-5_DPLE";Tend="2945";Tstart="2830";shortTE="F";uid="86a6c31f-8d2c-487f-98d6-bf7df70e0f8a"
NC_045808.1	RepeatMasker	LINE/Penelope	9816055	9816480	426	-	.	ID="PENELOPE-1_DPLE";TEgroup="NC_045808.1%7CPENELOPE-1_DPLE%7C60";Tend="410";Tstart="35";shortTE="F";uid="1f01d973-5f23-47ec-aee6-d6969ecf2a92"
NC_045808.1	RepeatMasker	LINE/Penelope	3918739	3918871	581	-	.	ID="PENELOPE-1_DPLE";Tend="135";Tstart="3";shortTE="F";uid="e8c18275-c28a-4de3-abcd-b1f593ba45b3"
NC_045808.1	RepeatMasker	RC/Helitron	6081878	6082272	715	-	.	ID="HELITRON-7_DPLE";TEgroup="NC_045808.1%7CHELITRON-7_DPLE%7C5";Tend="614";Tstart="1";shortTE="F";uid="db421dc1-3d96-4a9e-8084-3c562cc70baf"
NC_045808.1	RepeatMasker	LINE/Penelope	2584650	2585418	1064	-	.	ID="PENELOPE-1_DPLE";TEgroup="NC_045808.1%7CPENELOPE-1_DPLE%7C20";Tend="937";Tstart="36";shortTE="F";uid="303f0a42-3000-4bde-baef-cee169a9dbf6"
NC_045808.1	RepeatMasker	Unknown	4016473	4017071	3974	-	.	ID="UNKNOWN-8_DPLE";Tend="654";Tstart="23";shortTE="F";uid="5a2ac5b1-2cd8-4467-96ce-d91d7bb71835"
NC_045808.1	RepeatMasker	LINE/CR1	1786816	1786987	1081	-	.	ID="CR1-1_DPLE";Tend="174";Tstart="2";shortTE="F";uid="f0cb0aa3-5927-486c-bb99-0ad918e35f9a"
NC_045808.1	RepeatMasker	LINE/R2-Hero	2312043	2312376	2064	-	.	ID="R2-HERO-1_DPLE";Tend="2513";Tstart="2174";shortTE="F";uid="aea1c8ec-e77e-4492-9d4f-b9d34e5e37c5"
NC_045808.1	RepeatMasker	LINE/Penelope	5901839	5902141	653	-	.	ID="PENELOPE-1_DPLE";Tend="748";Tstart="422";shortTE="F";uid="19f559be-6e55-4709-8a31-3e8a688eec56"
NC_045808.1	RepeatMasker	LINE/Penelope	5523226	5523516	643	-	.	ID="PENELOPE-1_DPLE";TEgroup="NC_045808.1%7CPENELOPE-1_DPLE%7C41";Tend="589";Tstart="87";shortTE="F";uid="6f1d6d63-2e64-46de-a95f-dd9924c41a45"
NC_045808.1	RepeatMasker	LINE/Penelope	7034480	7034589	661	-	.	ID="PENELOPE-1_DPLE";Tend="147";Tstart="38";shortTE="F";uid="6a5b66dd-f358-4a48-b06e-7871ba7678b4"
NC_045808.1	RepeatMasker	LINE/Penelope	1067878	1067979	514	-	.	ID="PENELOPE-1_DPLE";Tend="193";Tstart="86";shortTE="F";uid="82023df2-b59b-4cf4-9698-9af98ccd8551"
NC_045808.1	RepeatMasker	LINE/Penelope	2574915	2575208	1513	-	.	ID="PENELOPE-1_DPLE";Tend="296";Tstart="1";shortTE="F";uid="08d52cfb-f690-4faa-a12a-fe8f30006442"
NC_045808.1	RepeatMasker	SINE	7060294	7060560	1807	-	.	ID="HASE2-1_DPLE";Tend="301";Tstart="1";shortTE="F";uid="2b210dea-aa4d-415a-b0da-776feaa8c21a"
NC_045808.1	RepeatMasker	Unknown	795011	795385	3073	-	.	ID="UNKNOWN-4_DPLE";Tend="391";Tstart="3";shortTE="F";uid="2978d1ef-e273-4860-a466-da0b7d5ba1c4"
NC_045808.1	RepeatMasker	Unknown	3308823	3309119	1450	-	.	ID="UNKNOWN-14_DPLE";Tend="2295";Tstart="2014";shortTE="F";uid="50025f29-4144-4b14-af0c-f800705a8bc6"
NC_045808.1	RepeatMasker	Unknown	4077106	4077416	631	-	.	ID="UNKNOWN-4_DPLE";Tend="321";Tstart="3";shortTE="F";uid="04bbb6ba-ece9-44d6-b5e0-a77cb8f7eb00"
NC_045808.1	RepeatMasker	RC/Helitron	9587502	9587977	2920	-	.	ID="HELITRON-7_DPLE";TEgroup="NC_045808.1%7CHELITRON-7_DPLE%7C7";Tend="615";Tstart="1";shortTE="F";uid="13e78c3b-e032-4a2f-967f-6314405edfc5"
NC_045808.1	RepeatMasker	DNA/TcMar-Mariner	2309931	2310079	473	-	.	ID="MARINER_HC";Tend="1182";Tstart="1034";shortTE="F";uid="253de82e-4707-4716-ae64-69c68291162d"
NC_045808.1	RepeatMasker	LINE/R2-Hero	4031723	4032192	2955	-	.	ID="R2-HERO-1_DPLE";Tend="1597";Tstart="1121";shortTE="F";uid="1a987c89-e40e-4849-9b40-764d2d079c58"
NC_045808.1	RepeatMasker	LINE/R2-Hero	530759	531485	5214	-	.	ID="R2-HERO-1_DPLE";Tend="2513";Tstart="1760";shortTE="F";uid="dcec75d9-873d-4b10-ad59-ea4b5d77e81f"
NC_045808.1	RepeatMasker	LINE/Penelope	2279799	2280837	548	-	.	ID="PENELOPE-2_DPLE";TEgroup="NC_045808.1%7CPENELOPE-2_DPLE%7C1";Tend="1386";Tstart="20";shortTE="T";uid="f8e6c37d-6751-43a9-a6bc-025abf160a4d"
NC_045808.1	RepeatMasker	Unknown	5688487	5688768	1066	-	.	ID="UNKNOWN-23_DPLE";Tend="550";Tstart="273";shortTE="F";uid="57ec1c9f-83dc-4029-adfa-aa4a0e0d1a53"
NC_045808.1	RepeatMasker	LINE/Penelope	1097225	1097452	548	-	.	ID="PENELOPE-1_DPLE";TEgroup="NC_045808.1%7CPENELOPE-1_DPLE%7C6";Tend="160";Tstart="1";shortTE="T";uid="9b040e30-a16d-40f4-9d64-e82d26492433"
NC_045808.1	RepeatMasker	Unknown	3818501	3818672	415	-	.	ID="UNKNOWN-18_DPLE";Tend="1284";Tstart="1106";shortTE="F";uid="57c85ef7-ac54-4a14-a822-bf043f6b0589"
NC_045808.1	RepeatMasker	LINE/Penelope	5897138	5897264	632	-	.	ID="PENELOPE-1_DPLE";Tend="171";Tstart="46";shortTE="F";uid="32b8de9d-33d9-4fa9-a1a7-fa853fd9f59d"
NC_045808.1	RepeatMasker	RC/Helitron	4648085	4648315	506	-	.	ID="HELITRON-7_DPLE";TEgroup="NC_045808.1%7CHELITRON-7_DPLE%7C3";Tend="613";Tstart="1";shortTE="T";uid="76040b42-801b-4d45-bfa6-c16726a7b536"
NC_045808.1	RepeatMasker	LINE/R1	652903	653727	614	-	.	ID="HOPEBM2";Tend="3393";Tstart="2635";shortTE="F";uid="bfed3705-039d-4161-9c54-316f662011a0"
NC_045808.1	RepeatMasker	LINE/Penelope	1390595	1390742	834	-	.	ID="PENELOPE-1_DPLE";Tend="150";Tstart="4";shortTE="F";uid="9ceca505-9c37-4464-b294-0dac90053c17"
NC_045808.1	RepeatMasker	RC/Helitron	4625590	4626204	4668	-	.	ID="HELITRON-7_DPLE";Tend="615";Tstart="1";shortTE="F";uid="8069f2be-f6e3-4e0d-ac3b-f390829e4de9"
NC_045808.1	RepeatMasker	LINE/R2-Hero	1736743	1737631	5792	-	.	ID="R2-HERO-1_DPLE";Tend="2513";Tstart="1609";shortTE="F";uid="9ecc81c4-e368-434c-8313-7ad09867f0cb"
NC_045808.1	RepeatMasker	Unknown	1157347	1157658	859	-	.	ID="REP-3_LMI";Tend="388";Tstart="1";shortTE="F";uid="d705ef68-d760-4c9d-8146-40a02063c09f"
NC_045808.1	RepeatMasker	LINE/Penelope	8758132	8758357	716	-	.	ID="PENELOPE-1_DPLE";TEgroup="NC_045808.1%7CPENELOPE-1_DPLE%7C55";Tend="151";Tstart="1";shortTE="F";uid="3d94ae59-b122-4307-a2e3-5ef440c066d6"
NC_045808.1	RepeatMasker	LINE/Penelope	300752	300873	718	-	.	ID="PENELOPE-1_DPLE";Tend="127";Tstart="3";shortTE="F";uid="8c3ba18a-d4dc-4d65-8390-c2c9467f9d9b"
NC_045808.1	RepeatMasker	LINE/RTE-RTE	3475582	3476044	1323	-	.	ID="RTE-6_HMEL";Tend="1614";Tstart="1149";shortTE="F";uid="2ac39e50-1410-420b-9403-42e4f39eb45a"
NC_045808.1	RepeatMasker	Unknown	6747899	6748092	631	-	.	ID="UNKNOWN-18_DPLE";Tend="1284";Tstart="1106";shortTE="F";uid="fb0c3f92-ae3b-4915-96ba-fb065e007823"
NC_045808.1	RepeatMasker	LINE/Penelope	1992762	1992915	743	-	.	ID="PENELOPE-1_DPLE";Tend="152";Tstart="1";shortTE="F";uid="a060f941-2726-4e42-a4f3-509875fac824"
NC_045808.1	RepeatMasker	LTR/Copia	9848808	9849591	734	-	.	ID="COPIA-3_BTA-I";Tend="2057";Tstart="1246";shortTE="F";uid="b012e5ed-513d-4d9f-be4a-7ceaedb42b97"
NC_045808.1	RepeatMasker	LTR	3046014	3046162	693	-	.	ID="LTR-5_DPLE";Tend="2940";Tstart="2788";shortTE="F";uid="d8eedc05-6cbc-43b8-8ea1-03b2d46256eb"
NC_045808.1	RepeatMasker	DNA/Academ-1	1998452	1998623	413	-	.	ID="ACADEM-3_LMI";Tend="5093";Tstart="4916";shortTE="F";uid="8cbb16e2-e10b-4483-809d-0855217968c9"
NC_045808.1	RepeatMasker	SINE	8888271	8888395	546	-	.	ID="HASE2-1_DPLE";Tend="138";Tstart="13";shortTE="F";uid="c3c4b416-8e27-462a-9901-158f2366925c"
NC_045808.1	RepeatMasker	Unknown	6083222	6084131	4021	-	.	ID="UNKNOWN-20_DPLE";TEgroup="NC_045808.1%7CUNKNOWN-20_DPLE%7C1";Tend="1328";Tstart="5";shortTE="F";uid="c6d0458b-d483-4125-9a9b-7190866203d9"
NC_045808.1	RepeatMasker	LINE/Penelope	2970362	2970477	1031	-	.	ID="PENELOPE-1_DPLE";Tend="148";Tstart="33";shortTE="F";uid="e89ad07e-b5d5-4ebc-9594-4fab26870e94"
NC_045808.1	RepeatMasker	LINE/Penelope	6522453	6522680	611	-	.	ID="PENELOPE-1_DPLE";Tend="293";Tstart="62";shortTE="F";uid="1aad6f0c-ddac-4d6c-a197-7e74e4389810"
NC_045808.1	RepeatMasker	LINE/CR1	7316682	7316893	600	-	.	ID="ZENON_BM";Tend="2417";Tstart="2207";shortTE="F";uid="7176fca3-086b-49fc-bd16-b2819193b84d"
NC_045808.1	RepeatMasker	LINE/RTE-RTE	10092081	10092423	689	-	.	ID="RTE-6_HMM";Tend="2935";Tstart="2593";shortTE="F";uid="e2f900f7-6657-4b3b-a956-c2fa20438616"
NC_045808.1	RepeatMasker	Unknown	7027235	7027433	492	-	.	ID="UNKNOWN-18_DPLE";TEgroup="NC_045808.1%7CUNKNOWN-18_DPLE%7C6";Tend="1284";Tstart="1094";shortTE="T";uid="2e1430bc-33a8-42fa-b2f7-c335639d9b8b"
NC_045808.1	RepeatMasker	LINE/Penelope	189662	189773	748	-	.	ID="PENELOPE-1_DPLE";Tend="149";Tstart="38";shortTE="F";uid="ee96e515-b142-424e-bcb6-5a2bba0b23d4"
NC_045808.1	RepeatMasker	LINE/Penelope	10594105	10594294	1392	-	.	ID="PENELOPE-1_DPLE";Tend="789";Tstart="600";shortTE="F";uid="1074d0ef-f16b-44e3-b074-04e064026ec6"
NC_045808.1	RepeatMasker	LINE/Penelope	6615792	6615927	775	-	.	ID="PENELOPE-1_DPLE";Tend="135";Tstart="3";shortTE="F";uid="5d1ba3a5-e444-49b9-9d94-58074d9bed9b"
NC_045808.1	RepeatMasker	LTR/Gypsy	3026972	3027154	791	-	.	ID="GYPSY-1_DPLE";Tend="3884";Tstart="3690";shortTE="F";uid="9f623db8-5868-41be-b80b-73b9ab3472e4"
NC_045808.1	RepeatMasker	SINE	6386852	6387098	2044	-	.	ID="HASE2-1_DPLE";Tend="296";Tstart="50";shortTE="F";uid="9f11a670-df78-4cda-8b52-3855aef31d9b"
NC_045808.1	RepeatMasker	RC/Helitron	1867108	1867315	1076	-	.	ID="HELITRON-N15_LMI";Tend="1535";Tstart="1322";shortTE="F";uid="f377e9d5-db15-4426-b8da-a277f96bab28"
NC_045808.1	RepeatMasker	LINE/R2-Hero	4137269	4137919	4502	-	.	ID="R2-HERO-1_DPLE";Tend="2513";Tstart="1854";shortTE="F";uid="3bf8cf58-54c2-4fa6-9a24-b1f9dd8f60f2"
NC_045808.1	RepeatMasker	RC/Helitron	1478054	1478732	4791	-	.	ID="HELITRON-3_DPLE";Tend="695";Tstart="1";shortTE="F";uid="4b1402fa-2a71-4b72-ba64-1ebed7d32283"
NC_045808.1	RepeatMasker	LINE/R2-Hero	1492880	1493193	1125	-	.	ID="R2-HERO-1_DPLE";TEgroup="NC_045808.1%7CR2-HERO-1_DPLE%7C7";Tend="2333";Tstart="1885";shortTE="F";uid="00db87f5-1265-4fea-84a2-7491414c96f0"
NC_045808.1	RepeatMasker	LTR/Gypsy	1769062	1769261	703	-	.	ID="GYPSY-1_DPLE";Tend="3882";Tstart="3687";shortTE="F";uid="54f26f3b-9c92-4556-bfc0-e5ec9a5c0f24"
NC_045808.1	RepeatMasker	LINE/Penelope	2600356	2601522	550	-	.	ID="PENELOPE-1_DPLE";TEgroup="NC_045808.1%7CPENELOPE-1_DPLE%7C21";Tend="1225";Tstart="37";shortTE="T";uid="6f50cb4f-4c54-44a6-a980-530f8ce315a3"
NC_045808.1	RepeatMasker	RC/Helitron	9885754	9886431	544	-	.	ID="HELITRON-1_AAE";Tend="2558";Tstart="2129";shortTE="F";uid="22258b4c-d3b5-45c1-b5ef-adb69c1934a7"
NC_045808.1	RepeatMasker	Unknown	1638283	1638419	641	-	.	ID="UNKNOWN-29_DPLE";Tend="1060";Tstart="923";shortTE="F";uid="477252f2-591e-4185-b736-6be409d2d439"
NC_045808.1	RepeatMasker	RC/Helitron	3735206	3735812	4394	-	.	ID="HELITRON-7_DPLE";Tend="610";Tstart="1";shortTE="F";uid="0639e882-b732-405f-894f-1ea13fe8a000"
NC_045808.1	RepeatMasker	LINE/L2	9909738	9912162	17265	-	.	ID="L2-2_DPLE";Tend="3120";Tstart="652";shortTE="F";uid="ffe0f91f-b43b-4f81-9381-f28ea614b45b"
NC_045808.1	RepeatMasker	SINE	1395444	1395652	1468	-	.	ID="HASE2-1_DPLE";Tend="197";Tstart="1";shortTE="F";uid="05118448-129b-4e30-bf56-c255543f752b"
NC_045808.1	RepeatMasker	Unknown	15750	15908	1048	-	.	ID="UNKNOWN-34_DPLE";Tend="162";Tstart="4";shortTE="F";uid="f56fadd5-2dfc-4f67-a290-bad574c33062"
NC_045808.1	RepeatMasker	LINE/Penelope	2925366	2925490	434	-	.	ID="PENELOPE-1_DPLE";Tend="132";Tstart="3";shortTE="F";uid="939b9d6a-9e83-4d96-9c7a-c02fad99c1c3"
NC_045808.1	RepeatMasker	LTR/Gypsy	8519196	8519388	823	-	.	ID="GYPSY-1_DPLE";Tend="3888";Tstart="3679";shortTE="F";uid="563a585c-c368-4216-984b-dce011c4ce80"
NC_045808.1	RepeatMasker	LTR	2011043	2011204	561	-	.	ID="LTR-5_DPLE";Tend="2945";Tstart="2788";shortTE="F";uid="861aa028-2a6e-4144-846d-e248fcf8ef17"
NC_045808.1	RepeatMasker	LINE/Penelope	5115911	5116024	780	-	.	ID="PENELOPE-1_DPLE";Tend="1110";Tstart="997";shortTE="F";uid="a6dbb150-af47-44f3-8482-cca49d8b9a72"
NC_045808.1	RepeatMasker	LINE/R2-Hero	10186252	10186390	963	-	.	ID="R2-HERO-1_DPLE";Tend="2479";Tstart="2341";shortTE="F";uid="e8cd98d3-a6f0-4da6-8df1-2f93f84c3ef1"
NC_045808.1	RepeatMasker	LINE/Penelope	9055306	9055420	502	-	.	ID="PENELOPE-1_DPLE";Tend="147";Tstart="31";shortTE="F";uid="e53d63ce-eb12-44fc-bb86-97f94ae8e651"
NC_045808.1	RepeatMasker	Unknown	1043634	1043815	1004	-	.	ID="UNKNOWN-34_DPLE";Tend="351";Tstart="157";shortTE="F";uid="2390ffef-20a6-4a67-832b-545ca67a6da5"
NC_045808.1	RepeatMasker	LTR/Gypsy	9160335	9160523	891	-	.	ID="GYPSY-1_DPLE";Tend="3883";Tstart="3688";shortTE="F";uid="4a6759d2-1056-43b5-b23c-61077f497b2b"
NC_045808.1	RepeatMasker	LINE/Penelope	5511412	5511634	515	-	.	ID="PENELOPE-1_DPLE";TEgroup="NC_045808.1%7CPENELOPE-1_DPLE%7C40";Tend="135";Tstart="1";shortTE="T";uid="0d7a5647-2e03-4bf9-87c1-359399e50752"
NC_045808.1	RepeatMasker	Unknown	4222149	4222592	2439	-	.	ID="UNKNOWN-39_DPLE";Tend="1479";Tstart="1033";shortTE="F";uid="9bc8652b-b186-4c92-a1f7-2d6264a5b714"
NC_045808.1	RepeatMasker	LTR/Gypsy	970839	971016	775	-	.	ID="GYPSY-1_DPLE";Tend="3873";Tstart="3688";shortTE="F";uid="1748fdcb-2f6c-4747-9641-bd5f1eaace71"
NC_045808.1	RepeatMasker	LINE/R2-Hero	5417602	5417774	1246	-	.	ID="R2-HERO-1_DPLE";Tend="2513";Tstart="2341";shortTE="F";uid="80cc319a-2f33-4691-86ec-18000634dd41"
NC_045808.1	RepeatMasker	LINE/Penelope	5477568	5477732	446	-	.	ID="PENELOPE-1_DPLE";Tend="191";Tstart="8";shortTE="F";uid="a9b9c1bd-fcab-423d-96ee-20fac15e1757"
NC_045808.1	RepeatMasker	Unknown	5931372	5931507	728	-	.	ID="REP-3_LMI";Tend="136";Tstart="1";shortTE="F";uid="b7a29d6e-9c0e-4af4-ae42-26349828929f"
NC_045808.1	RepeatMasker	LINE/Penelope	2195131	2195248	1036	-	.	ID="PENELOPE-1_DPLE";Tend="149";Tstart="32";shortTE="F";uid="dc9656fd-8257-4071-84c4-88b0709820fe"
NC_045808.1	RepeatMasker	LTR/Gypsy	820522	820715	983	-	.	ID="GYPSY-1_DPLE";Tend="3891";Tstart="3689";shortTE="F";uid="ac12e41f-2d95-4ff8-961d-e39fab7a6f9c"
NC_045808.1	RepeatMasker	LINE/Penelope	6346457	6346603	882	-	.	ID="PENELOPE-1_DPLE";Tend="156";Tstart="1";shortTE="F";uid="3cd309f9-88d1-41df-a8fa-f8852ce857ef"
NC_045808.1	RepeatMasker	Unknown	2790178	2790357	586	-	.	ID="UNKNOWN-16_DPLE";Tend="281";Tstart="1";shortTE="F";uid="38a61d98-aa6b-4c85-ae3a-550ca134cd95"
NC_045808.1	RepeatMasker	SINE	980576	980869	2001	-	.	ID="HASE2-1_DPLE";Tend="301";Tstart="2";shortTE="F";uid="d14e7be7-7b95-4184-844c-3c7d90df4c8a"
NC_045808.1	RepeatMasker	RC/Helitron	5757257	5757483	1476	-	.	ID="HELITRON-6_DPLE";Tend="736";Tstart="510";shortTE="F";uid="cf644529-e302-41b4-a6f3-6482e90f98c5"
NC_045808.1	RepeatMasker	LTR/Gypsy	5200499	5200616	465	-	.	ID="GYPSY-6_AEC-LTR";Tend="1773";Tstart="1655";shortTE="F";uid="11d2bb79-e8bd-4f6c-b1eb-21935fffba0b"
NC_045808.1	RepeatMasker	DNA/TcMar-Mariner	3091982	3092711	1503	-	.	ID="MARINER-93_HSAL";TEgroup="NC_045808.1%7CMARINER-93_HSAL%7C1";Tend="1290";Tstart="1";shortTE="F";uid="8241b8b0-d1ff-407b-9724-80f2b9c2815e"
NC_045808.1	RepeatMasker	LINE/Penelope	5962749	5964148	12742	-	.	ID="PENELOPE-1_DPLE";Tend="1488";Tstart="89";shortTE="F";uid="ec39c68e-4ce2-49de-b97d-50e44ec78376"
NC_045808.1	RepeatMasker	LTR/Gypsy	1640649	1640766	628	-	.	ID="GYPSY-1_DPLE";Tend="3888";Tstart="3766";shortTE="F";uid="c5e8571a-28a1-4beb-8bb0-2433f2296c37"
NC_045808.1	RepeatMasker	LINE/I-Jockey	9308255	9308420	420	-	.	ID="BMC1";Tend="3923";Tstart="3759";shortTE="F";uid="f599938c-dbd3-4c44-814a-ab3fefcfdaef"
NC_045808.1	RepeatMasker	LINE/R2-Hero	3978612	3978953	2362	-	.	ID="R2-HERO-1_DPLE";Tend="2485";Tstart="2136";shortTE="F";uid="1d43403c-8fc2-4321-a8ee-2c2e131148d7"
NC_045808.1	RepeatMasker	LINE/R2-Hero	8818605	8818895	2034	-	.	ID="R2-HERO-1_DPLE";Tend="2513";Tstart="2216";shortTE="F";uid="1309e68e-dbb7-40cd-baa0-325db0645720"
NC_045808.1	RepeatMasker	LINE/R2-Hero	10278445	10278692	1430	-	.	ID="R2-HERO-1_DPLE";Tend="2513";Tstart="2266";shortTE="F";uid="c8b8cd98-8714-47c5-a89c-c1a6ce72860a"
NC_045808.1	RepeatMasker	LINE/R1	502486	502885	593	-	.	ID="SART-1_HMM";Tend="5656";Tstart="5261";shortTE="F";uid="5d357c7e-c072-4d7f-b08f-2d095dd56e05"
NC_045808.1	RepeatMasker	LINE/RTE-RTE	6616346	6616629	1770	-	.	ID="RTE-5_DPL";Tend="2741";Tstart="2414";shortTE="F";uid="d053e6f5-ebe3-4872-9857-dbd8149de3c3"
NC_045808.1	RepeatMasker	Unknown	1825327	1825837	2495	-	.	ID="UNKNOWN-24_DPLE";Tend="1945";Tstart="1425";shortTE="F";uid="139531cd-6f0d-4763-8b4a-fe254b7426b8"
NC_045808.1	RepeatMasker	DNA/TcMar-Tc1	1304685	1305607	8350	-	.	ID="TC1-1_DPLE";Tend="1322";Tstart="400";shortTE="F";uid="566e098c-cbbf-4c84-9d79-7411ff0d3ff0"
NC_045808.1	RepeatMasker	SINE	1069056	1069280	1306	-	.	ID="HASE2-1_DPLE";Tend="294";Tstart="49";shortTE="F";uid="62c88d51-14e3-46e1-bdef-0dd49047f2ab"
NC_045808.1	RepeatMasker	LTR/Gypsy	1467127	1467327	927	-	.	ID="GYPSY-1_DPLE";Tend="3888";Tstart="3691";shortTE="F";uid="46e17094-2913-4bc7-a693-ad8bad5e957a"
NC_045808.1	RepeatMasker	Unknown	3654125	3654322	420	-	.	ID="UNKNOWN-18_DPLE";Tend="1284";Tstart="1106";shortTE="F";uid="f6f4cb98-b3c9-4736-84d0-54df0ab08aeb"
NC_045808.1	RepeatMasker	SINE	8443772	8443876	754	-	.	ID="HASE2-1_DPLE";Tend="111";Tstart="1";shortTE="F";uid="3912ce53-1306-4fd4-8f78-3e5c180128bd"
NC_045808.1	RepeatMasker	LINE/R2-Hero	6254487	6254941	3184	-	.	ID="R2-HERO-1_DPLE";Tend="2513";Tstart="2034";shortTE="F";uid="3c42d423-2c5d-431e-917f-f70a01a2a8da"
NC_045808.1	RepeatMasker	RC/Helitron	2570127	2570354	988	-	.	ID="HELITRON-6_DPLE";Tend="1066";Tstart="831";shortTE="F";uid="a99af4f1-44d8-4e28-b237-2d2c3de55c1f"
NC_045808.1	RepeatMasker	LINE/Penelope	10310963	10311099	772	-	.	ID="PENELOPE-1_DPLE";Tend="162";Tstart="33";shortTE="F";uid="9367f8f8-672e-4493-8c3e-c45dfdf276df"
NC_045808.1	RepeatMasker	LINE/R2-Hero	995742	996921	917	-	.	ID="R2-HERO-1_DPLE";TEgroup="NC_045808.1%7CR2-HERO-1_DPLE%7C3";Tend="2507";Tstart="589";shortTE="F";uid="cc8e8d90-c370-40a4-983f-e0d4877063ab"
NC_045808.1	RepeatMasker	LINE/Penelope	8628315	8628425	595	-	.	ID="PENELOPE-1_DPLE";Tend="146";Tstart="33";shortTE="F";uid="74b19252-37cb-401c-aefe-096df2295a01"
NC_045808.1	RepeatMasker	Unknown	1144008	1144125	657	-	.	ID="UNKNOWN-32_DPLE";Tend="1525";Tstart="1408";shortTE="F";uid="766682a0-2963-466a-b584-da9c1cb6c65f"
NC_045808.1	RepeatMasker	LINE/Penelope	2121298	2121602	492	-	.	ID="PENELOPE-1_DPLE";TEgroup="NC_045808.1%7CPENELOPE-1_DPLE%7C14";Tend="573";Tstart="36";shortTE="F";uid="66cc18ed-feff-4aac-a7db-e73b4248f1ed"
NC_045808.1	RepeatMasker	Unknown	5936422	5937460	3731	-	.	ID="UNKNOWN-9_DPLE";Tend="3640";Tstart="2326";shortTE="F";uid="23235669-8ea3-401e-8203-1ebfdd031035"
NC_045808.1	RepeatMasker	LINE/R2-Hero	905739	905895	1025	-	.	ID="R2-HERO-1_DPLE";Tend="2448";Tstart="2289";shortTE="F";uid="8dedee16-74e0-48f1-b932-ba757c436947"
NC_045808.1	RepeatMasker	DNA/TcMar-Tc1	2788263	2789774	13852	-	.	ID="TC1-2_DPLE";Tend="1512";Tstart="1";shortTE="F";uid="8b89e39c-4816-4fa1-928f-e9fa06f08e21"
NC_045808.1	RepeatMasker	LINE/RTE-RTE	1169455	1169671	808	-	.	ID="RTE-5_DPL";Tend="2908";Tstart="2656";shortTE="F";uid="be06b52c-79ca-4238-a60f-530d1f01e64d"
NC_045808.1	RepeatMasker	RC/Helitron	7269143	7269288	528	-	.	ID="HELITRON-6_DPLE";Tend="388";Tstart="234";shortTE="F";uid="23ce162d-0c4f-4708-bc68-caa743113e5a"
NC_045808.1	RepeatMasker	Unknown	2657242	2657416	431	-	.	ID="UNKNOWN-18_DPLE";Tend="1271";Tstart="1106";shortTE="F";uid="e5ffd501-ae88-45b2-a320-39f6f8c9c7ac"
NC_045808.1	RepeatMasker	RC/Helitron	2581562	2582555	3820	-	.	ID="HELITRON-6_DPLE";Tend="1066";Tstart="12";shortTE="F";uid="f2224083-376f-45e3-b96d-01c5d372c386"
NC_045808.1	RepeatMasker	LINE/R1	1085978	1086323	432	-	.	ID="R1-1_HSAL";Tend="4477";Tstart="4175";shortTE="F";uid="898be471-9af9-48c9-86a6-9658776ccf5e"
NC_045808.1	RepeatMasker	LINE/L2	1201514	1201682	446	-	.	ID="L2-2_DPLE";Tend="2684";Tstart="2517";shortTE="F";uid="7b758f85-90cd-4223-b691-b37857dadf1b"
NC_045808.1	RepeatMasker	LINE/Penelope	3291310	3291413	538	-	.	ID="PENELOPE-1_DPLE";Tend="146";Tstart="33";shortTE="F";uid="284d6ef2-405b-4e2a-a2b2-cd38990835fa"
NC_045808.1	RepeatMasker	LINE/Penelope	3104611	3104775	738	-	.	ID="PENELOPE-1_DPLE";Tend="184";Tstart="17";shortTE="F";uid="ab6044e9-a22c-43d1-b57e-929949240d26"
NC_045808.1	RepeatMasker	SINE	2366801	2367095	2272	-	.	ID="HASE2-1_DPLE";Tend="299";Tstart="1";shortTE="F";uid="6d41652c-35b5-4978-8f3e-283dcf13cd2e"
NC_045808.1	RepeatMasker	DNA/hAT-Charlie	4939911	4940116	411	-	.	ID="HAT-N3_PXU";Tend="235";Tstart="1";shortTE="F";uid="876ea83b-4a5b-435b-8e56-805e37dd185e"
NC_045808.1	RepeatMasker	LINE/R2-Hero	4806	4999	1183	-	.	ID="R2-HERO-1_DPLE";Tend="2041";Tstart="1858";shortTE="F";uid="b1270cd4-a884-4abc-87f2-97d4c850317a"
NC_045808.1	RepeatMasker	Unknown	4092203	4092589	3236	-	.	ID="UNKNOWN-15_DPLE";Tend="386";Tstart="1";shortTE="F";uid="6c392efd-acba-423b-af11-6d6d0055d2f7"
NC_045808.1	RepeatMasker	Unknown	5616347	5616637	1800	-	.	ID="UNKNOWN-34_DPLE";Tend="351";Tstart="15";shortTE="F";uid="88f4ebff-59c8-47bf-aa70-4cabaa1693fb"
NC_045808.1	RepeatMasker	Unknown	3974549	3974989	3655	-	.	ID="UNKNOWN-8_DPLE";Tend="494";Tstart="55";shortTE="F";uid="d0abdcef-858e-4e2d-9fa6-f5365798ffe0"
NC_045808.1	RepeatMasker	LINE/Penelope	1138970	1140614	14384	-	.	ID="PENELOPE-1_DPLE";Tend="1648";Tstart="3";shortTE="F";uid="fdb5f9d5-4694-47a0-a5cf-624a5a2fbc67"
NC_045808.1	RepeatMasker	LINE/R2-Hero	1212060	1212481	2947	-	.	ID="R2-HERO-1_DPLE";Tend="1128";Tstart="689";shortTE="F";uid="68947c0e-4999-436e-96bf-ec4c5abaa41e"
NC_045808.1	RepeatMasker	SINE	9058182	9058472	1871	-	.	ID="HASE2-1_DPLE";Tend="292";Tstart="1";shortTE="F";uid="599f2439-e552-4867-bb51-73a328b0c836"
NC_045808.1	RepeatMasker	RC/Helitron	2490319	2491252	3837	-	.	ID="HELITRON-6_DPLE";Tend="1066";Tstart="32";shortTE="F";uid="c24d674c-f34a-4e16-9e54-74e066169db0"
NC_045808.1	RepeatMasker	LTR/Gypsy	3014911	3015076	604	-	.	ID="GYPSY-1_DPLE";Tend="3867";Tstart="3682";shortTE="F";uid="c1293460-3885-4ed7-8d47-d52e9388500d"
NC_045808.1	RepeatMasker	LINE/L2	2484992	2485261	548	-	.	ID="L2-2_DPLE";Tend="2659";Tstart="2392";shortTE="F";uid="a81ddb11-fa05-4b68-b1dd-23d45f7a78df"
NC_045808.1	RepeatMasker	RC/Helitron	3179952	3180508	3537	-	.	ID="HELITRON-7_DPLE";Tend="615";Tstart="1";shortTE="F";uid="536f310f-07e1-4033-bc69-5ee54dbeeed9"
NC_045808.1	RepeatMasker	LINE/I-Jockey	185546	186836	2064	-	.	ID="JOCKEY-4_HMEL";Tend="4361";Tstart="2964";shortTE="F";uid="74ee6e47-ab02-4c71-9ea3-b4b14d9e1889"
NC_045808.1	RepeatMasker	LINE/Penelope	1623520	1623662	1009	-	.	ID="PENELOPE-1_DPLE";Tend="170";Tstart="33";shortTE="F";uid="10fa0966-27b3-4361-9f3f-ab4cc61ba15a"
NC_045808.1	RepeatMasker	LTR	8170463	8170612	628	-	.	ID="LTR-5_DPLE";Tend="2945";Tstart="2788";shortTE="F";uid="ebe0a2fd-5907-49b7-ad88-496d1a08801d"
NC_045808.1	RepeatMasker	LINE/R2-Hero	3187753	3188606	4681	-	.	ID="R2-HERO-1_DPLE";TEgroup="NC_045808.1%7CR2-HERO-1_DPLE%7C11";Tend="2513";Tstart="1869";shortTE="F";uid="e5398e4d-e93b-430b-ade8-a5941daba3a1"
NC_045808.1	RepeatMasker	LINE/Penelope	6325838	6325971	847	-	.	ID="PENELOPE-1_DPLE";Tend="136";Tstart="1";shortTE="F";uid="ae8c46e3-1b1d-4324-8dc4-1d84b33e0483"
NC_045808.1	RepeatMasker	LINE/R2-Hero	2187593	2187704	470	-	.	ID="R2-HERO-1_DPLE";Tend="2457";Tstart="2328";shortTE="F";uid="550bfa8c-c340-4231-a34d-253965effb13"
NC_045808.1	RepeatMasker	LINE/R1	9908344	9908821	651	-	.	ID="R1-1_PPO";Tend="4692";Tstart="4221";shortTE="F";uid="e9781191-7e51-4fb8-b6ac-fba91559bd13"
NC_045808.1	RepeatMasker	Unknown	10115155	10115453	1316	-	.	ID="UNKNOWN-34_DPLE";Tend="320";Tstart="7";shortTE="F";uid="a858a395-0d2c-4e4e-9e63-e444522e16fb"
NC_045808.1	RepeatMasker	LINE/Penelope	398974	399243	612	-	.	ID="PENELOPE-1_DPLE";TEgroup="NC_045808.1%7CPENELOPE-1_DPLE%7C1";Tend="1853";Tstart="33";shortTE="T";uid="fa8b0bc5-9ba6-4395-b9df-fa8e76218ffa"
NC_045808.1	RepeatMasker	Unknown	2138625	2138847	449	-	.	ID="UNKNOWN-18_DPLE";Tend="1284";Tstart="1106";shortTE="F";uid="7793c364-afce-43b9-9d16-c1288aabe164"
NC_045808.1	RepeatMasker	LINE/Penelope	10303701	10303825	608	-	.	ID="PENELOPE-1_DPLE";Tend="147";Tstart="26";shortTE="F";uid="39e428d7-200d-4f3e-8001-74bee5be7ed3"
NC_045808.1	RepeatMasker	Unknown	1090369	1090701	985	-	.	ID="REP-3_LMI";Tend="388";Tstart="1";shortTE="F";uid="9400876b-88ad-4b7a-9351-88c43c8de57a"
NC_045808.1	RepeatMasker	LINE/RTE-BovB	899791	902170	21002	-	.	ID="RTE-4_DPL";Tend="2380";Tstart="1";shortTE="F";uid="9656b46e-782a-441f-b4ff-dbebd46cf27a"
NC_045808.1	RepeatMasker	LINE/Penelope	6454290	6454435	899	-	.	ID="PENELOPE-1_DPLE";Tend="150";Tstart="1";shortTE="F";uid="8d127ca3-9c5a-4295-bd69-b2994e3031ba"
NC_045808.1	RepeatMasker	DNA/TcMar-Tc1	5523588	5524250	1792	-	.	ID="MAR1_BM";Tend="1309";Tstart="603";shortTE="F";uid="6e6003a1-4800-4780-8deb-296345347ea7"
NC_045808.1	RepeatMasker	DNA/hAT-Charlie	4590843	4591080	440	-	.	ID="HAT-N3_PXU";Tend="235";Tstart="1";shortTE="F";uid="623dbec6-4275-40f3-a4d6-decd42c63a78"
NC_045808.1	RepeatMasker	Unknown	2662944	2663167	493	-	.	ID="UNKNOWN-27_DPLE";Tend="2472";Tstart="2243";shortTE="F";uid="91535b6b-12e4-43d4-bb41-348ae337f050"
NC_045808.1	RepeatMasker	Unknown	6460842	6462621	8526	-	.	ID="UNKNOWN-6_DPLE";Tend="2833";Tstart="1299";shortTE="F";uid="13c5640c-e44c-49c0-8f82-e37510caf13d"
NC_045808.1	RepeatMasker	LINE/CR1-Zenon	4063188	4063438	490	-	.	ID="ZENON-2_PXU";Tend="292";Tstart="42";shortTE="F";uid="f59cf725-0950-4004-be00-9ea9b9602948"
NC_045808.1	RepeatMasker	DNA/TcMar-Tc1	9975	10609	5817	-	.	ID="TC1-2_DPLE";Tend="1314";Tstart="680";shortTE="F";uid="c3df1f70-62d4-45fb-bc8b-4fdf954991eb"
NC_045808.1	RepeatMasker	RC/Helitron	1293854	1293954	536	-	.	ID="HELITRON-N1_PXU";Tend="108";Tstart="4";shortTE="F";uid="4baa7e67-cffa-46b9-8182-556bec667e62"
NC_045808.1	RepeatMasker	Unknown	3877669	3877954	1694	-	.	ID="UNKNOWN-34_DPLE";Tend="349";Tstart="4";shortTE="F";uid="a6963fc5-d83b-484d-a487-e95f62be2678"
NC_045808.1	RepeatMasker	DNA/TcMar-Tc1	5594006	5594367	885	-	.	ID="TC1-1_DPLE";TEgroup="NC_045808.1%7CTC1-1_DPLE%7C1";Tend="1321";Tstart="13";shortTE="F";uid="a1ed6817-b343-4b33-aab3-3654bc2ca5fd"
NC_045808.1	RepeatMasker	LINE/Penelope	6524754	6524980	651	-	.	ID="PENELOPE-1_DPLE";Tend="292";Tstart="62";shortTE="F";uid="a289ba04-a525-4ff8-a383-65d24c227af9"
NC_045808.1	RepeatMasker	LINE/Proto2	9052073	9052788	1878	-	.	ID="PROTO2-1_BM";Tend="939";Tstart="175";shortTE="F";uid="3125ba89-4e70-43f3-a8a0-9c607ed6a067"
NC_045808.1	RepeatMasker	LINE/RTE-RTE	5149072	5149964	1358	-	.	ID="RTE-21_PPO";Tend="2514";Tstart="1595";shortTE="F";uid="6c17c376-7a67-4609-a315-2c175ac89ceb"
NC_045808.1	RepeatMasker	LINE/Penelope	4546347	4546493	931	-	.	ID="PENELOPE-1_DPLE";Tend="146";Tstart="2";shortTE="F";uid="4592e2e6-8060-4e40-9c74-88c5fa120628"
NC_045808.1	RepeatMasker	LINE/Penelope	10585781	10586158	2597	-	.	ID="PENELOPE-1_DPLE";Tend="570";Tstart="196";shortTE="F";uid="784795ba-9d1c-4150-a9ff-df8d678a45e3"
NC_045808.1	RepeatMasker	LINE/R2-Hero	10179159	10179515	2616	-	.	ID="R2-HERO-1_DPLE";Tend="2200";Tstart="1847";shortTE="F";uid="fd83186c-1cf6-41d1-8ddf-5a85929f8ff3"
NC_045808.1	RepeatMasker	LINE/Penelope	1886150	1886260	989	-	.	ID="PENELOPE-1_DPLE";Tend="145";Tstart="35";shortTE="F";uid="a80474b3-c6dd-4b11-b3ab-d7c5b6213133"
NC_045808.1	RepeatMasker	LINE/Penelope	7301012	7301231	1402	-	.	ID="PENELOPE-1_DPLE";Tend="217";Tstart="1";shortTE="F";uid="16091930-bb83-477c-b697-f2a0a22892d0"
NC_045808.1	RepeatMasker	LINE/R1	749107	749609	1643	-	.	ID="R1-4_DPLE";Tend="494";Tstart="1";shortTE="F";uid="015af36c-f5ba-423e-8243-070eb0376faf"
NC_045808.1	RepeatMasker	LTR	1539129	1539341	606	-	.	ID="LTR-1_DPLE";Tend="1671";Tstart="1459";shortTE="F";uid="a356440d-8778-42a8-a32f-42293c18546c"
NC_045808.1	RepeatMasker	LINE/R2-Hero	475786	476554	1505	-	.	ID="R2-HERO-1_DPLE";TEgroup="NC_045808.1%7CR2-HERO-1_DPLE%7C1";Tend="1450";Tstart="428";shortTE="F";uid="87d20176-b2fd-4944-b6e0-6ae515fd6c77"
NC_045808.1	RepeatMasker	LTR/Gypsy	9919627	9921338	1745	-	.	ID="GYPSY-2_HMM-I";Tend="4130";Tstart="1633";shortTE="F";uid="130fecd1-5ca8-4f76-a79f-8e72cf6787aa"
NC_045808.1	RepeatMasker	LINE/Penelope	4499058	4499232	785	-	.	ID="PENELOPE-1_DPLE";Tend="206";Tstart="24";shortTE="F";uid="0488caa0-4e6c-4a0d-a639-78ef8886a45d"
NC_045808.1	RepeatMasker	Unknown	8154821	8155157	689	-	.	ID="UNKNOWN-42_DPLE";Tend="1955";Tstart="1627";shortTE="F";uid="6ded96de-b87a-4aa4-b768-ca274fad2ce8"
NC_045808.1	RepeatMasker	LINE/R2-Hero	9246083	9246631	4046	-	.	ID="R2-HERO-1_DPLE";Tend="2513";Tstart="1968";shortTE="F";uid="9188a8a0-7d1e-4073-8a5c-aedc2e5d884a"
NC_045808.1	RepeatMasker	Unknown	3678449	3678586	654	-	.	ID="UNKNOWN-18_DPLE";Tend="925";Tstart="790";shortTE="F";uid="9da22f84-33aa-4525-b28b-a11dc61f688f"
NC_045808.1	RepeatMasker	LINE/Penelope	9206467	9206581	475	-	.	ID="PENELOPE-1_DPLE";Tend="147";Tstart="10";shortTE="F";uid="cbb4ea2a-b92c-4026-b084-747dd22c1ad9"
NC_045808.1	RepeatMasker	DNA/Academ-1	4221452	4221775	623	-	.	ID="ACADEM-8_LMI";Tend="312";Tstart="1";shortTE="F";uid="98d36bf3-c67d-42f6-b544-7b5272bc0f5f"
NC_045808.1	RepeatMasker	Unknown	2670909	2671097	1361	-	.	ID="UNKNOWN-10_DPLE";Tend="180";Tstart="1";shortTE="F";uid="811816f6-563f-4c97-8892-a01baaeb7419"
NC_045808.1	RepeatMasker	LINE/Penelope	6538229	6538426	981	-	.	ID="PENELOPE-1_DPLE";Tend="214";Tstart="1";shortTE="F";uid="458e7245-8b3e-428d-ad21-fa79f87a9ef9"
NC_045808.1	RepeatMasker	Unknown	3672621	3672743	612	-	.	ID="UNKNOWN-32_DPLE";Tend="1541";Tstart="1418";shortTE="F";uid="4e9fda3e-18a0-46a6-aa49-7161eb077942"
NC_045808.1	RepeatMasker	DNA/TcMar-Tc1	9904090	9904197	582	-	.	ID="MARINER-7_HMM";Tend="841";Tstart="733";shortTE="F";uid="d7183e6c-98f7-4cb0-8010-ecbfdc52cbd2"
NC_045808.1	RepeatMasker	LINE/Penelope	310410	310517	733	-	.	ID="PENELOPE-1_DPLE";Tend="138";Tstart="30";shortTE="F";uid="35fb54fd-2a3d-4b7d-97a8-064e22324465"
NC_045808.1	RepeatMasker	LINE/I-Jockey	7281982	7283635	1365	-	.	ID="I-JOCKEY-1_DPLE";TEgroup="NC_045808.1%7CI-JOCKEY-1_DPLE%7C4";Tend="2161";Tstart="1";shortTE="F";uid="8d5a8667-0553-43b1-a1a0-4ec206c51918"
NC_045808.1	RepeatMasker	LINE/Penelope	9462214	9462356	783	-	.	ID="PENELOPE-1_DPLE";Tend="147";Tstart="1";shortTE="F";uid="f81806a9-4dac-4452-9fd4-216acb6377c8"
NC_045808.1	RepeatMasker	LINE/CR1-Zenon	1679546	1679740	549	-	.	ID="ZENON-2_HMEL";Tend="483";Tstart="273";shortTE="F";uid="62ec7bc7-88f8-4db8-842a-9212f0209761"
NC_045808.1	RepeatMasker	LINE/Proto2	9053186	9053299	433	-	.	ID="PROTO2-1_BM";Tend="813";Tstart="700";shortTE="F";uid="df754570-587d-4774-bb09-dbba01ba67e6"
NC_045808.1	RepeatMasker	LINE/Penelope	6398101	6398211	580	-	.	ID="PENELOPE-1_DPLE";Tend="108";Tstart="2";shortTE="F";uid="9361bb3d-fa49-4190-96b2-4049c8fb6106"
NC_045808.1	RepeatMasker	DNA/PiggyBac	9834648	9835547	884	-	.	ID="piggybac-4_hmm";Tend="1697";Tstart="721";shortTE="F";uid="7014b43c-e55b-473a-983c-03b4c02e4018"
NC_045808.1	RepeatMasker	LINE/R2-Hero	8381605	8381951	2646	-	.	ID="R2-HERO-1_DPLE";Tend="1360";Tstart="1014";shortTE="F";uid="94a52d3e-f939-43b5-afa5-8ba90689ab8e"
NC_045808.1	RepeatMasker	Unknown	9927085	9927330	1991	-	.	ID="UNKNOWN-22_DPLE";Tend="1130";Tstart="884";shortTE="F";uid="6134bfea-7c0f-459e-9b11-6e6ae8f16967"
NC_045808.1	RepeatMasker	Unknown	8535220	8535547	2029	-	.	ID="UNKNOWN-38_DPLE";Tend="333";Tstart="1";shortTE="F";uid="45ca4583-493e-4fa2-8f75-5fb5f6a5aecc"
NC_045808.1	RepeatMasker	Unknown	315782	316046	1072	-	.	ID="UNKNOWN-10_DPLE";Tend="974";Tstart="641";shortTE="F";uid="dfcf4913-01e9-434f-8b26-154393b41475"
NC_045808.1	RepeatMasker	LINE/RTE-RTE	8878353	8878559	678	-	.	ID="RTE-19_HMEL";Tend="1227";Tstart="1011";shortTE="F";uid="0de4ac2a-ed58-4f86-94c1-8ba6a5712075"
NC_045808.1	RepeatMasker	LINE/Penelope	7689767	7689898	613	-	.	ID="PENELOPE-1_DPLE";Tend="148";Tstart="1";shortTE="F";uid="870652c3-b140-438e-a84e-b1b5b27ed0a3"
NC_045808.1	RepeatMasker	SINE	6478811	6479224	1637	-	.	ID="HASE2-1_DPLE";TEgroup="NC_045808.1%7CHASE2-1_DPLE%7C3";Tend="301";Tstart="2";shortTE="F";uid="39bcdc72-49eb-40a5-b501-510fa79f9987"
NC_045808.1	RepeatMasker	Unknown	1076398	1077003	5185	-	.	ID="UNKNOWN-6_DPLE";Tend="1927";Tstart="1321";shortTE="F";uid="7e59ec91-6702-488f-8b0b-9f8a7fb73bce"
NC_045808.1	RepeatMasker	LINE/Penelope	1281698	1282163	918	-	.	ID="PENELOPE-1_DPLE";Tend="820";Tstart="307";shortTE="F";uid="74020819-4868-409a-a197-167f068857f3"
NC_045808.1	RepeatMasker	LINE/RTE-RTE	1796514	1796649	899	-	.	ID="RTE-5_DPL";Tend="2915";Tstart="2784";shortTE="F";uid="066507b8-c8de-49a2-839f-79941a6be1c3"
NC_045808.1	RepeatMasker	LINE/I-Jockey	8330711	8331061	1023	-	.	ID="I-JOCKEY-1_DPLE";Tend="354";Tstart="1";shortTE="F";uid="73e50079-9544-479e-86f9-e15e53e20d7e"
NC_045808.1	RepeatMasker	Unknown	8961292	8961608	2223	-	.	ID="UNKNOWN-16_DPLE";Tend="323";Tstart="1";shortTE="F";uid="307dc940-c684-47d9-9463-1cfb26f9fb02"
NC_045808.1	RepeatMasker	Unknown	3280250	3280413	529	-	.	ID="UNKNOWN-12_DPLE";Tend="207";Tstart="1";shortTE="F";uid="1a20f238-4a08-4c60-a23a-93c4e46d21d7"
NC_045808.1	RepeatMasker	LINE/R2-Hero	3008622	3008737	553	-	.	ID="R2-HERO-1_DPLE";Tend="2513";Tstart="2409";shortTE="F";uid="8ba1f21e-131e-41b8-aaf9-ba8945b2a503"
NC_045808.1	RepeatMasker	Unknown	4088195	4088559	2974	-	.	ID="UNKNOWN-15_DPLE";Tend="391";Tstart="28";shortTE="F";uid="6c9fa0d2-5297-4798-94e0-be46a6bb3764"
NC_045808.1	RepeatMasker	LINE/R2-Hero	8386563	8386982	2427	-	.	ID="R2-HERO-1_DPLE";Tend="2508";Tstart="2029";shortTE="F";uid="da3ed811-4bea-4b91-9c9c-94e118d36ee7"
NC_045808.1	RepeatMasker	DNA/TcMar-Tc1	9913214	9914535	12010	-	.	ID="TC1-1_DPLE";Tend="1322";Tstart="1";shortTE="F";uid="65836cdc-2caa-4fe8-97f7-c755510780ef"
NC_045808.1	RepeatMasker	LINE/R2-Hero	7317234	7317406	1381	-	.	ID="R2-HERO-1_DPLE";Tend="2513";Tstart="2341";shortTE="F";uid="fd984290-d6f4-4607-a11a-fbff064b6920"
NC_045808.1	RepeatMasker	LINE/RTE-BovB	9894450	9895338	3676	-	.	ID="RTE-2_DPL";Tend="2658";Tstart="1719";shortTE="F";uid="08f726c6-4108-41b9-90f0-24ca2eeb6dc6"
NC_045808.1	RepeatMasker	LINE/Penelope	925648	925961	580	-	.	ID="PENELOPE-2_DPLE";Tend="600";Tstart="253";shortTE="F";uid="fbf43111-7019-42ff-9c44-1317882ae32a"
NC_045808.1	RepeatMasker	LINE/R2-Hero	4005948	4006076	860	-	.	ID="R2-HERO-1_DPLE";Tend="2513";Tstart="2386";shortTE="F";uid="24b1c9b1-2859-46cd-bad5-2b2eb4edd7fd"
NC_045808.1	RepeatMasker	LINE/L2	1351458	1352419	638	-	.	ID="L2-2_DPLE";TEgroup="NC_045808.1%7CL2-2_DPLE%7C2";Tend="2688";Tstart="424";shortTE="F";uid="50c25bdb-1f5a-4912-859d-a5bee811a636"
NC_045808.1	RepeatMasker	LTR/Gypsy	5153865	5154057	1017	-	.	ID="GYPSY-1_DPLE";Tend="3885";Tstart="3689";shortTE="F";uid="a431af70-bfbe-493c-9cfd-2932535f4bbf"
NC_045808.1	RepeatMasker	DNA/TcMar-Tc1	10604660	10605980	12020	-	.	ID="TC1-1_DPLE";Tend="1321";Tstart="1";shortTE="F";uid="801ec378-e299-4299-b581-be22fd253f19"
NC_045808.1	RepeatMasker	RC/Helitron	7588595	7588985	432	-	.	ID="HELITRON-1_DPLE";TEgroup="NC_045808.1%7CHELITRON-1_DPLE%7C1";Tend="992";Tstart="179";shortTE="T";uid="c5a9405f-4c14-4bca-ad0d-e11bd2a3c2f6"
NC_045808.1	RepeatMasker	SINE	8455230	8455439	1473	-	.	ID="HASE2-1_DPLE";Tend="301";Tstart="75";shortTE="F";uid="d95390d8-9042-4beb-8cb9-e91d470fe5b1"
NC_045808.1	RepeatMasker	Unknown	769035	769217	1442	-	.	ID="UNKNOWN-7_DPLE";Tend="920";Tstart="737";shortTE="F";uid="5ef3b247-6b5b-4860-b23b-df5959d96912"
NC_045808.1	RepeatMasker	LINE/R2-Hero	7123758	7125404	5179	-	.	ID="R2-HERO-1_DPLE";TEgroup="NC_045808.1%7CR2-HERO-1_DPLE%7C15";Tend="2506";Tstart="494";shortTE="F";uid="4301c226-893b-4724-b328-bcf069ff57c6"
NC_045808.1	RepeatMasker	LINE/Penelope	339870	339975	639	-	.	ID="PENELOPE-1_DPLE";Tend="133";Tstart="27";shortTE="F";uid="51fb52d4-cd07-488d-8cb6-cd906a6ed69c"
NC_045808.1	RepeatMasker	LINE/RTE-RTE	3479139	3480762	3362	-	.	ID="RTE-6_HMEL";TEgroup="NC_045808.1%7CRTE-6_HMEL%7C2";Tend="2213";Tstart="26";shortTE="F";uid="b2b4c606-eaa3-489b-99c2-665670586fe5"
NC_045808.1	RepeatMasker	LINE/I-Jockey	4237354	4237520	957	-	.	ID="I-JOCKEY-1_DPLE";Tend="204";Tstart="42";shortTE="F";uid="5c1e1008-2b25-4e5b-b05f-9963a3569d1a"
NC_045808.1	RepeatMasker	SINE	3699837	3699973	798	-	.	ID="HASE2-1_DPLE";Tend="295";Tstart="149";shortTE="F";uid="80382b49-3e86-40a8-9e54-ce0b51aba4ba"
NC_045808.1	RepeatMasker	LTR/Gypsy	910383	910496	627	-	.	ID="GYPSY-1_DPLE";Tend="3802";Tstart="3678";shortTE="F";uid="70952f6f-29bf-4416-9971-10d609439091"
NC_045808.1	RepeatMasker	Unknown	7155878	7156098	1264	-	.	ID="UNKNOWN-31_DPLE";Tend="223";Tstart="12";shortTE="F";uid="dd47989e-8dec-46f0-b812-c897efcd6e82"
NC_045808.1	RepeatMasker	LTR/Gypsy	2153018	2153203	808	-	.	ID="GYPSY-1_DPLE";Tend="3885";Tstart="3684";shortTE="F";uid="2d7d3df3-e251-4e0a-8044-b5eec87eff46"
NC_045808.1	RepeatMasker	DNA/hAT-Ac	3935059	3935379	441	-	.	ID="HAT-3_DF";Tend="779";Tstart="434";shortTE="F";uid="045b8305-1d77-44b0-b178-8c00d5b199cf"
NC_045808.1	RepeatMasker	RC/Helitron	4854787	4854970	631	-	.	ID="HELITRON-N7_PPO";Tend="205";Tstart="3";shortTE="F";uid="c493d909-29da-43ed-8851-5cccebd4d2f4"
NC_045808.1	RepeatMasker	LINE/Penelope	319392	319505	610	-	.	ID="PENELOPE-1_DPLE";Tend="148";Tstart="33";shortTE="F";uid="92a6267f-fff5-4c35-bad2-ff9d085afae1"
NC_045808.1	RepeatMasker	RC/Helitron	7409725	7410295	4109	-	.	ID="HELITRON-7_DPLE";Tend="613";Tstart="1";shortTE="F";uid="f4d8ae45-3a0e-4d74-87b7-ee86b89baf21"
NC_045808.1	RepeatMasker	LINE/Penelope	1035665	1035968	1737	-	.	ID="PENELOPE-1_DPLE";Tend="308";Tstart="1";shortTE="F";uid="290167d5-f123-4a3e-969f-dc1be43bb7c3"
NC_045808.1	RepeatMasker	LTR/Gypsy	2155405	2155512	641	-	.	ID="GYPSY-1_DPLE";LTRgroup="NC_045808.1_g2";Tend="3803";Tstart="3684";shortTE="F";uid="200bfdca-191f-4131-b170-82ab3f311007"
NC_045808.1	RepeatMasker	LINE/Penelope	8142298	8142442	911	-	.	ID="PENELOPE-1_DPLE";Tend="147";Tstart="1";shortTE="F";uid="311e46ee-b1c4-4b01-9f87-fe3d7b264a1a"
NC_045808.1	RepeatMasker	LINE/I-Jockey	1038175	1038755	773	-	.	ID="JOCKEY-8_HMEL";Tend="1455";Tstart="875";shortTE="F";uid="0787a67f-85b7-406a-bfbc-13de5ddbb8e8"
NC_045808.1	RepeatMasker	DNA/hAT-Charlie	2906874	2907303	569	-	.	ID="HAT-1_DAN";Tend="1741";Tstart="1279";shortTE="F";uid="a3b91572-8e1f-47bc-988c-4f57823baad1"
NC_045808.1	RepeatMasker	LINE/Penelope	5515730	5515864	815	-	.	ID="PENELOPE-1_DPLE";Tend="142";Tstart="1";shortTE="F";uid="7769b686-28ff-49e0-8771-0248ad693c41"
NC_045808.1	RepeatMasker	LTR/Gypsy	3264134	3264301	913	-	.	ID="GYPSY-1_DPLE";Tend="3857";Tstart="3688";shortTE="F";uid="1f2ad2ab-ec5e-43dc-8d33-a9ffc8693947"
NC_045808.1	RepeatMasker	LINE/Penelope	2187170	2187288	513	-	.	ID="PENELOPE-1_DPLE";Tend="155";Tstart="35";shortTE="F";uid="32052c7a-af11-4cfd-9091-c72cea38348c"
NC_045808.1	RepeatMasker	RC/Helitron	7118532	7118677	468	-	.	ID="HELITRON-N3_PXU";Tend="138";Tstart="1";shortTE="F";uid="0dafeda4-1d55-44f2-b805-da8b1956a7ab"
NC_045808.1	RepeatMasker	LINE/Penelope	2253096	2253244	939	-	.	ID="PENELOPE-1_DPLE";Tend="182";Tstart="33";shortTE="F";uid="8c4711d7-5f16-4366-9701-6e4ad5fc664f"
NC_045808.1	RepeatMasker	LINE/I-Jockey	4695231	4695444	1202	-	.	ID="I-JOCKEY-1_DPLE";Tend="1460";Tstart="1248";shortTE="F";uid="5e55bf54-f90e-4f86-9c19-5729be2db0f4"
NC_045808.1	RepeatMasker	LINE/R2-Hero	7245600	7246041	1554	-	.	ID="R2-HERO-1_DPLE";Tend="2513";Tstart="1992";shortTE="F";uid="1508629a-0960-4345-8d95-950ba99afcbe"
NC_045808.1	RepeatMasker	LINE/Penelope	1013616	1013845	702	-	.	ID="PENELOPE-1_DPLE";Tend="280";Tstart="33";shortTE="F";uid="379ef909-2365-48a8-9897-8d3c4ab9f423"
NC_045808.1	RepeatMasker	Unknown	2096305	2096530	419	-	.	ID="UNKNOWN-18_DPLE";Tend="1284";Tstart="1106";shortTE="F";uid="f22cb7d3-a866-4ee5-bf08-7130d0820ae2"
NC_045808.1	RepeatMasker	Unknown	2084968	2085146	526	-	.	ID="UNKNOWN-18_DPLE";Tend="1281";Tstart="1106";shortTE="F";uid="69ba3bac-9acf-415b-bafc-620d1d9665d6"
NC_045808.1	RepeatMasker	LTR/Gypsy	751702	751866	682	-	.	ID="GYPSY-1_DPLE";Tend="3878";Tstart="3683";shortTE="F";uid="8842b03a-7ae9-4d15-9cfc-332895a40092"
NC_045808.1	RepeatMasker	RC/Helitron	2566033	2566485	467	-	.	ID="HELITRON-8_DRH";Tend="2547";Tstart="2079";shortTE="F";uid="1de85880-3ac3-4417-82b1-c11e2b189898"
NC_045808.1	RepeatMasker	LTR/Gypsy	1004470	1004640	763	-	.	ID="GYPSY-1_DPLE";Tend="3867";Tstart="3688";shortTE="F";uid="788ef4b2-33ec-4bba-b14c-d7ba8f46279e"
NC_045808.1	RepeatMasker	LINE/R2-Hero	5376365	5376666	2121	-	.	ID="R2-HERO-1_DPLE";Tend="2512";Tstart="2212";shortTE="F";uid="833c514f-fb21-43bf-9d7c-58ff016793a5"
NC_045808.1	RepeatMasker	SINE	8185237	8185581	2172	-	.	ID="HASE2-1_DPLE";Tend="301";Tstart="1";shortTE="F";uid="054bac38-5cd4-4149-968a-861d926ed329"
NC_045808.1	RepeatMasker	LINE/R2-Hero	352168	353801	13316	-	.	ID="R2-HERO-1_DPLE";Tend="1641";Tstart="1";shortTE="F";uid="04d03a7f-0037-4e79-8a14-2f8f66738276"
NC_045808.1	RepeatMasker	LINE/I-Jockey	474710	475309	793	-	.	ID="JOCKEY-1_DSE";Tend="1658";Tstart="1149";shortTE="F";uid="adb064a4-eb86-4cc1-a612-5560af24bddd"
NC_045808.1	RepeatMasker	LTR/Gypsy	7306903	7307109	942	-	.	ID="GYPSY-1_DPLE";Tend="3891";Tstart="3688";shortTE="F";uid="389efe51-5d4f-42f3-b467-2bd31ca0b309"
NC_045808.1	RepeatMasker	LTR/Gypsy	5955731	5956947	504	-	.	ID="GYPSY-1_HMM-I";TEgroup="NC_045808.1%7CGYPSY-1_HMM-I%7C1";Tend="3691";Tstart="2666";shortTE="F";uid="50ebde5e-ff52-4e5f-b5c7-77fe94c572e1"
NC_045808.1	RepeatMasker	LINE/Penelope	2083063	2083201	625	-	.	ID="PENELOPE-1_DPLE";Tend="186";Tstart="36";shortTE="F";uid="6eb81ba2-7f0d-45a8-a6cc-ea8a05295685"
NC_045808.1	RepeatMasker	Unknown	2680660	2680928	1127	-	.	ID="REP-3_LMI";Tend="279";Tstart="1";shortTE="F";uid="ca352d49-5d2c-4328-8d21-b1c8ff85d305"
NC_045808.1	RepeatMasker	LINE/Penelope	1767317	1767422	662	-	.	ID="PENELOPE-1_DPLE";Tend="135";Tstart="35";shortTE="F";uid="e9e715a3-d9aa-4f03-8ba6-b206b634d46c"
NC_045808.1	RepeatMasker	LINE/R2-Hero	1104414	1104532	968	-	.	ID="R2-HERO-1_DPLE";Tend="2513";Tstart="2395";shortTE="F";uid="8130653f-aef7-4032-a89b-759b48d013ce"
NC_045808.1	RepeatMasker	LINE/Penelope	31402	31637	1105	-	.	ID="PENELOPE-1_DPLE";Tend="281";Tstart="33";shortTE="F";uid="89a2ead9-17a0-4cd9-9185-bcece31f2da9"
NC_045808.1	RepeatMasker	RC/Helitron	2778428	2778855	2887	-	.	ID="HELITRON-1_DPLE";Tend="437";Tstart="1";shortTE="F";uid="87c33807-e987-47eb-b03c-7346f57b90d9"
NC_045808.1	RepeatMasker	RC/Helitron	6470604	6470935	2348	-	.	ID="HELITRON-1_DPLE";Tend="387";Tstart="36";shortTE="F";uid="99acd783-bc15-4469-b5f4-744359d99631"
NC_045808.1	RepeatMasker	LINE/Penelope	6801355	6801576	679	-	.	ID="PENELOPE-2_DPLE";TEgroup="NC_045808.1%7CPENELOPE-2_DPLE%7C7";Tend="1386";Tstart="949";shortTE="F";uid="e6da60e1-13f3-4a96-a4eb-f61f8ae315c5"
NC_045808.1	RepeatMasker	LINE/Penelope	5333680	5333780	587	-	.	ID="PENELOPE-1_DPLE";Tend="148";Tstart="35";shortTE="F";uid="e263198f-0194-46d0-8d68-b112c521b8ca"
NC_045808.1	RepeatMasker	RC/Helitron	1877250	1877583	785	-	.	ID="HELITRON-N1_BM";Tend="334";Tstart="13";shortTE="F";uid="7a36c894-36bf-4dc0-9eaf-eb092c19ec1b"
NC_045808.1	RepeatMasker	LINE/R2-Hero	9676517	9676753	1240	-	.	ID="R2-HERO-1_DPLE";Tend="397";Tstart="156";shortTE="F";uid="196b245d-a808-460e-8edc-d0e01734cd9b"
NC_045808.1	RepeatMasker	SINE	10140947	10141235	1899	-	.	ID="HASE2-1_DPLE";Tend="290";Tstart="1";shortTE="F";uid="64261ed9-63ac-432b-b26f-80d356819a64"
NC_045808.1	RepeatMasker	Unknown	2248242	2248383	406	-	.	ID="UNKNOWN-28_DPLE";Tend="1063";Tstart="922";shortTE="F";uid="0eb91e5c-26b0-4813-b702-ba873db20902"
NC_045808.1	RepeatMasker	LINE/I-Jockey	1824880	1825327	1941	-	.	ID="I-JOCKEY-1_DPLE";Tend="2155";Tstart="1708";shortTE="F";uid="d494ff76-732e-4018-afd8-627dd13aadee"
NC_045808.1	RepeatMasker	LINE/R2-Hero	4173315	4173494	981	-	.	ID="R2-HERO-1_DPLE";Tend="2513";Tstart="2326";shortTE="F";uid="8bbff687-b1b5-4127-9b4a-83b118b80e6c"
NC_045808.1	RepeatMasker	LINE/RTE-RTE	9914992	9916159	1392	-	.	ID="RTE-16_HMEL";Tend="1436";Tstart="232";shortTE="F";uid="9c1f1d10-cf74-403a-9073-9470b5cb10e8"
NC_045808.1	RepeatMasker	LINE/Penelope	8316959	8317602	674	-	.	ID="PENELOPE-2_DPLE";TEgroup="NC_045808.1%7CPENELOPE-2_DPLE%7C9";Tend="1381";Tstart="565";shortTE="F";uid="06d13e42-7e32-4dd8-b9bd-7aa444ecc6d3"
NC_045808.1	RepeatMasker	Unknown	1196342	1196714	2094	-	.	ID="UNKNOWN-4_DPLE";Tend="392";Tstart="5";shortTE="F";uid="5dbf491c-d855-4d40-b236-6a75c769522b"
NC_045808.1	RepeatMasker	LINE/Penelope	1885076	1885291	761	-	.	ID="PENELOPE-1_DPLE";TEgroup="NC_045808.1%7CPENELOPE-1_DPLE%7C11";Tend="143";Tstart="3";shortTE="F";uid="1ef6c744-d9f4-4fcb-b378-d6084646c66a"
NC_045808.1	RepeatMasker	LINE/Penelope	5930491	5930593	895	-	.	ID="PENELOPE-1_DPLE";Tend="135";Tstart="33";shortTE="F";uid="9a039dee-d535-429a-98c7-25df2bd57fbd"
NC_045808.1	RepeatMasker	LINE/Penelope	2688926	2689085	688	-	.	ID="PENELOPE-1_DPLE";Tend="186";Tstart="35";shortTE="F";uid="cd61dc13-ac62-43ea-a389-c5da73a70e3d"
NC_045808.1	RepeatMasker	DNA/Academ-1	2002312	2002483	413	-	.	ID="ACADEM-3_LMI";Tend="5093";Tstart="4916";shortTE="F";uid="a8409cf2-30a6-4599-a1c8-8b8ae4da5e9b"
NC_045808.1	RepeatMasker	LTR	6761236	6761339	784	-	.	ID="LTR-5_DPLE";Tend="2943";Tstart="2837";shortTE="F";uid="e665eb91-ca18-491f-af55-584ee57a4d60"
NC_045808.1	RepeatMasker	LTR/Gypsy	10539891	10540008	528	-	.	ID="GYPSY-1_DPLE";Tend="3830";Tstart="3683";shortTE="F";uid="59fb5af4-5d23-40ec-af1b-cbc8fb4b3ff4"
NC_045808.1	RepeatMasker	RC/Helitron	9105146	9106138	1176	-	.	ID="HELITRON-2_HMM";TEgroup="NC_045808.1%7CHELITRON-2_HMM%7C1";Tend="6634";Tstart="1654";shortTE="F";uid="ad8f5d70-cb5c-42f2-8fcb-821eb4bfcf2e"
NC_045808.1	RepeatMasker	Unknown	1482387	1483067	4616	-	.	ID="UNKNOWN-9_DPLE";Tend="2156";Tstart="1461";shortTE="F";uid="2f58af91-48f1-4c84-b678-a1bfdb059e13"
NC_045808.1	RepeatMasker	LINE/I-Jockey	4695744	4695955	1123	-	.	ID="I-JOCKEY-1_DPLE";Tend="1459";Tstart="1248";shortTE="F";uid="86ad8e68-d4f6-437d-8c59-89ee142aadb2"
NC_045808.1	RepeatMasker	LINE/Penelope	5744147	5744290	639	-	.	ID="PENELOPE-1_DPLE";Tend="156";Tstart="9";shortTE="F";uid="b2ae6b4a-cdf2-4dd8-aff5-dc0ffd8bdd1d"
NC_045808.1	RepeatMasker	Unknown	806797	807122	1246	-	.	ID="UNKNOWN-34_DPLE";Tend="349";Tstart="1";shortTE="F";uid="b22c85ca-fb7a-4b6e-b4c6-da0c4a765dd5"
NC_045808.1	RepeatMasker	DNA/TcMar-Tc1	6931118	6931463	991	-	.	ID="MARINER-1_AMEL";Tend="356";Tstart="5";shortTE="F";uid="ebcfe773-9661-433a-b032-54875233eb0e"
NC_045808.1	RepeatMasker	LINE/CR1	6428935	6430246	2801	-	.	ID="ZENON_BM";Tend="2988";Tstart="1580";shortTE="F";uid="2c700d68-d584-41bf-a468-3a5f3cdba8c5"
NC_045808.1	RepeatMasker	Unknown	1109485	1109813	1531	-	.	ID="UNKNOWN-34_DPLE";Tend="336";Tstart="15";shortTE="F";uid="c6bb785d-7464-45a6-b838-7c3eb7903833"
NC_045809.1	RepeatMasker	DNA/TcMar-Mariner	979732	980226	778	+	.	ID="MARINER-4_BM";Tend="698";Tstart="170";shortTE="F";uid="a8e33c8a-07bc-473d-8ae9-61221399a024"
NC_045809.1	RepeatMasker	LINE/R2-Hero	3592847	3593337	3446	+	.	ID="R2-HERO-1_DPLE";Tend="2513";Tstart="2009";shortTE="F";uid="e03857ae-5a6f-4177-b331-ee9b9a22af5a"
NC_045809.1	RepeatMasker	LINE/R1	2449222	2449396	968	+	.	ID="R1-1_DPLE";Tend="2735";Tstart="2496";shortTE="F";uid="54d05670-c555-46a2-949b-7eb5d5f11f4d"
NC_045809.1	RepeatMasker	Unknown	1138698	1139073	630	+	.	ID="UNKNOWN-20_DPLE";Tend="1331";Tstart="945";shortTE="F";uid="d03c7df4-a4ef-44af-8974-6e2a2448aab9"
NC_045809.1	RepeatMasker	LINE/CR1-Zenon	6997596	6997995	659	+	.	ID="ZENON-2_HMEL";Tend="2631";Tstart="2231";shortTE="F";uid="e4603513-a960-4a15-9ee0-91ba0fb778f9"
NC_045809.1	RepeatMasker	LINE/Penelope	6913662	6913926	466	+	.	ID="PENELOPE-1_DPLE";TEgroup="NC_045809.1%7CPENELOPE-1_DPLE%7C68";Tend="1753";Tstart="1";shortTE="F";uid="02e3ad53-2135-45cb-aec6-a2fe408590be"
NC_045809.1	RepeatMasker	Unknown	8706138	8706478	1613	+	.	ID="UNKNOWN-34_DPLE";Tend="351";Tstart="1";shortTE="F";uid="e8789897-47bb-431f-af3f-0dc7d57fa35f"
NC_045809.1	RepeatMasker	LTR/Gypsy	897213	897407	833	+	.	ID="GYPSY-1_DPLE";Tend="3878";Tstart="3683";shortTE="F";uid="feb606d2-6bf0-4362-acef-dfebdb62f98d"
NC_045809.1	RepeatMasker	DNA/TcMar-Mariner	9249138	9249292	485	+	.	ID="MARINER-7_PBA";Tend="1239";Tstart="675";shortTE="F";uid="cef459b8-54fb-4b1c-8529-1e65102e5327"
NC_045809.1	RepeatMasker	Unknown	9646199	9646502	2021	+	.	ID="UNKNOWN-12_DPLE";Tend="317";Tstart="4";shortTE="F";uid="1c748427-9140-4a38-a5e5-29c7c64f6dcd"
NC_045809.1	RepeatMasker	Unknown	4015550	4015831	1261	+	.	ID="UNKNOWN-34_DPLE";Tend="349";Tstart="2";shortTE="F";uid="e60d9dcc-8141-40e8-af4f-df95a0c78b44"
NC_045809.1	RepeatMasker	RC/Helitron	2734040	2734398	1358	+	.	ID="HELITRON-7_DPLE";TEgroup="NC_045809.1%7CHELITRON-7_DPLE%7C1";Tend="615";Tstart="113";shortTE="F";uid="8fbbcc50-f991-4b89-83ef-a88aae9d78d2"
NC_045809.1	RepeatMasker	LINE/Penelope	8850574	8850695	995	+	.	ID="PENELOPE-1_DPLE";Tend="149";Tstart="28";shortTE="F";uid="c3b5719d-6582-4091-be4d-b6b2c6eed7e2"
NC_045809.1	RepeatMasker	LINE/Penelope	9831626	9831755	470	+	.	ID="PENELOPE-1_DPLE";Tend="147";Tstart="16";shortTE="F";uid="98c93257-8e4a-494e-9d44-3db2825ba1b9"
NC_045809.1	RepeatMasker	Simple_repeat	2551808	2552104	1283	+	.	ID="(CAT)N";Tend="297";Tstart="1";shortTE="F";uid="71621eed-0bf5-40c1-bfed-44bb8e646c82"
NC_045809.1	RepeatMasker	LINE/R2-Hero	6187600	6187786	1367	+	.	ID="R2-HERO-1_DPLE";Tend="2376";Tstart="2188";shortTE="F";uid="fb9cbc3e-0eac-4454-b798-d7eeb2fb2b4e"
NC_045809.1	RepeatMasker	LINE/R2-Hero	4497439	4497711	2363	+	.	ID="R2-HERO-1_DPLE";Tend="2513";Tstart="2241";shortTE="F";uid="b69132af-7435-4b16-bdf8-4d0aff9d214d"
NC_045809.1	RepeatMasker	LINE/Penelope	7364237	7365068	1759	+	.	ID="PENELOPE-1_DPLE";TEgroup="NC_045809.1%7CPENELOPE-1_DPLE%7C70";Tend="1537";Tstart="182";shortTE="F";uid="f05fd017-100d-44e3-a77e-dc627b5fd922"
NC_045809.1	RepeatMasker	DNA	1983012	1983213	1580	+	.	ID="DNA-HARB%3F-1_DPLE";Tend="203";Tstart="1";shortTE="F";uid="9eb4a12b-ea6c-4236-9292-c0399093cfa8"
NC_045809.1	RepeatMasker	LINE/R2-Hero	1036339	1037401	8085	+	.	ID="R2-HERO-1_DPLE";Tend="2300";Tstart="1235";shortTE="F";uid="67552ee9-953b-4b12-a266-de6472fbed39"
NC_045809.1	RepeatMasker	LTR/Gypsy	5470985	5471177	838	+	.	ID="GYPSY-1_DPLE";Tend="3884";Tstart="3688";shortTE="F";uid="daf7f6d7-e0c2-49bd-bf78-a3b834b68ad9"
NC_045809.1	RepeatMasker	DNA/TcMar-Mariner	9500038	9500307	883	+	.	ID="MARINER_HC";Tend="266";Tstart="2";shortTE="F";uid="94d20eab-5f4b-4dc5-885c-63414fd4e36a"
NC_045809.1	RepeatMasker	LTR	4629312	4629545	811	+	.	ID="LTR-2_DPLE";Tend="1340";Tstart="1094";shortTE="F";uid="6422943a-6eb2-48fd-a514-da40fd78b003"
NC_045809.1	RepeatMasker	RC/Helitron	1324573	1324678	514	+	.	ID="HELITRON-6_DPLE";Tend="125";Tstart="3";shortTE="F";uid="df5375b3-df1d-4870-9dbc-6ff0cbbc6807"
NC_045809.1	RepeatMasker	LTR	2447240	2447540	1713	+	.	ID="LTR-1_DPLE";Tend="1661";Tstart="1361";shortTE="F";uid="c7c714ad-b06c-485b-81f4-4cb6fddbd370"
NC_045809.1	RepeatMasker	LINE/CR1	4921788	4922400	1239	+	.	ID="ZENON_BM";Tend="641";Tstart="12";shortTE="F";uid="b27015c8-2114-470b-9dac-8d6ba0765a5b"
NC_045809.1	RepeatMasker	LINE/Penelope	4079201	4079350	999	+	.	ID="PENELOPE-1_DPLE";Tend="148";Tstart="1";shortTE="F";uid="89fc6a9e-fc2c-4f3d-b3fa-7fec6c306e74"
NC_045809.1	RepeatMasker	Unknown	8696705	8697029	993	+	.	ID="REP-3_LMI";Tend="364";Tstart="1";shortTE="F";uid="039d14cf-452a-4bfe-8305-5c59bd4ad543"
NC_045809.1	RepeatMasker	Unknown	9909391	9909496	471	+	.	ID="REP-3_LMI";Tend="104";Tstart="1";shortTE="F";uid="8606ae22-2de1-4e21-aa03-67cb695b8ac5"
NC_045809.1	RepeatMasker	LINE/R2-Hero	3966298	3967949	5007	+	.	ID="R2-HERO-1_DPLE";TEgroup="NC_045809.1%7CR2-HERO-1_DPLE%7C17";Tend="2449";Tstart="141";shortTE="F";uid="53ee1857-1e53-4580-aa96-669f153df6f4"
NC_045809.1	RepeatMasker	LINE/RTE-RTE	4554379	4555789	1468	+	.	ID="RTE-10_HMEL";Tend="1639";Tstart="139";shortTE="F";uid="d31bebcb-5075-48b8-8b64-96acfece80e5"
NC_045809.1	RepeatMasker	LINE/R2-Hero	6302430	6302868	2551	+	.	ID="R2-HERO-1_DPLE";Tend="2513";Tstart="2056";shortTE="F";uid="085ded55-5881-4059-8658-5616c48f0397"
NC_045809.1	RepeatMasker	DNA/TcMar-Tc1	2835456	2836493	9393	+	.	ID="TC1-1_DPLE";Tend="1047";Tstart="10";shortTE="F";uid="d81046b9-5a23-4f5d-abed-1ddd82b0c918"
NC_045809.1	RepeatMasker	LINE/R2-Hero	4721022	4721203	1190	+	.	ID="R2-HERO-1_DPLE";Tend="2160";Tstart="1979";shortTE="F";uid="84419c07-76a8-45e0-86ff-79dd089a27b7"
NC_045809.1	RepeatMasker	Simple_repeat	5771607	5771875	813	+	.	ID="(TA)N";Tend="269";Tstart="1";shortTE="F";uid="4a487658-2365-4089-9a9a-93097b2bfd75"
NC_045809.1	RepeatMasker	LINE/Penelope	5439815	5439965	779	+	.	ID="PENELOPE-1_DPLE";Tend="233";Tstart="85";shortTE="F";uid="f967d416-72c6-4a3d-9915-4cfec538fac7"
NC_045809.1	RepeatMasker	RC/Helitron	2729348	2729838	3479	+	.	ID="HELITRON-7_DPLE";Tend="613";Tstart="113";shortTE="F";uid="9944613d-3f8f-4812-9e7e-2480079701a4"
NC_045809.1	RepeatMasker	LTR	7164159	7164259	714	+	.	ID="LTR-5_DPLE";Tend="2940";Tstart="2837";shortTE="F";uid="7565b26e-8c4b-412e-ae8e-20f500003c9a"
NC_045809.1	RepeatMasker	DNA/TcMar-Tc1	9657878	9658903	3314	+	.	ID="MARINER-5_BM";TEgroup="NC_045809.1%7CMARINER-5_BM%7C3";Tend="1316";Tstart="1";shortTE="F";uid="06c6b952-b101-47bf-8168-4d7f14db1527"
NC_045809.1	RepeatMasker	Unknown	8383194	8383525	2503	+	.	ID="UNKNOWN-4_DPLE";Tend="390";Tstart="24";shortTE="F";uid="28a3ee2f-e0e3-40d7-b0bf-309f4adbbf69"
NC_045809.1	RepeatMasker	LINE/Penelope	7557327	7557439	563	+	.	ID="PENELOPE-1_DPLE";Tend="127";Tstart="2";shortTE="F";uid="71d54539-3ae0-4dbe-93b2-f32c92245e6e"
NC_045809.1	RepeatMasker	Unknown	3157738	3158008	987	+	.	ID="UNKNOWN-4_DPLE";Tend="392";Tstart="114";shortTE="F";uid="72b726da-a5cf-48a9-a623-33348b2c88f4"
NC_045809.1	RepeatMasker	LTR/Gypsy	2149969	2150071	448	+	.	ID="GYPSY-1_DPLE";Tend="3858";Tstart="3766";shortTE="F";uid="3f9a247d-e3ae-46a5-af76-abb4bccb824e"
NC_045809.1	RepeatMasker	LINE/Dong-R4	4856152	4857482	1180	+	.	ID="DONG";Tend="2617";Tstart="1254";shortTE="F";uid="fec91b8e-93e7-41d8-864d-279e481a2085"
NC_045809.1	RepeatMasker	SINE	8962046	8962344	2281	+	.	ID="HASE2-1_DPLE";Tend="297";Tstart="1";shortTE="F";uid="04155691-42d3-474f-86b5-16787252f457"
NC_045809.1	RepeatMasker	LINE/RTE-BovB	6686190	6686302	592	+	.	ID="RTE-9_PPO";Tend="295";Tstart="183";shortTE="F";uid="d9a904a0-1fd6-44f9-9494-8fd15f192430"
NC_045809.1	RepeatMasker	Unknown	2859749	2859997	748	+	.	ID="UNKNOWN-14_DPLE";Tend="2283";Tstart="2069";shortTE="F";uid="235e0b0b-0caa-4974-bc72-6bc7723a2d91"
NC_045809.1	RepeatMasker	LTR/Gypsy	6157250	6157430	900	+	.	ID="GYPSY-1_DPLE";Tend="3863";Tstart="3680";shortTE="F";uid="2347aab6-97b7-47f9-947d-89b75db1ff91"
NC_045809.1	RepeatMasker	LINE/Penelope	5022290	5022549	1299	+	.	ID="PENELOPE-1_DPLE";Tend="292";Tstart="33";shortTE="F";uid="d97f794d-9603-4d98-92a1-ec9def418491"
NC_045809.1	RepeatMasker	Unknown	3518485	3518740	1934	+	.	ID="UNKNOWN-8_DPLE";Tend="323";Tstart="54";shortTE="F";uid="43264c13-75e4-45c7-9046-7d89b15aa56a"
NC_045809.1	RepeatMasker	LINE/CR1-Zenon	1515110	1515245	408	+	.	ID="ZENON-1_PPO";Tend="1491";Tstart="1366";shortTE="F";uid="31fbce50-2348-40c4-9afb-b83303191493"
NC_045809.1	RepeatMasker	LTR	8819778	8819899	669	+	.	ID="LTR-5_DPLE";Tend="2958";Tstart="2837";shortTE="F";uid="488c144a-12f5-46de-8d0c-f5d8d28a30d5"
NC_045809.1	RepeatMasker	Unknown	3886813	3886931	599	+	.	ID="UNKNOWN-32_DPLE";Tend="1534";Tstart="1418";shortTE="F";uid="8284395a-52c2-48ee-9813-2c01310bc263"
NC_045809.1	RepeatMasker	LINE/Penelope	3882876	3883069	1140	+	.	ID="PENELOPE-2_DPLE";Tend="208";Tstart="1";shortTE="F";uid="bc5bf50a-e5bc-4b27-9d91-408034335241"
NC_045809.1	RepeatMasker	Unknown	1225674	1225814	447	+	.	ID="UNKNOWN-7_DPLE";Tend="329";Tstart="132";shortTE="F";uid="22dddd48-6155-44ee-9ec4-3d0b6d98693d"
NC_045809.1	RepeatMasker	LINE/R1	6887037	6888628	1371	+	.	ID="R1-1_HMM";Tend="2215";Tstart="171";shortTE="F";uid="481f5581-824e-4db4-bf49-f866b7632257"
NC_045809.1	RepeatMasker	LTR	7028180	7028295	638	+	.	ID="LTR-5_DPLE";Tend="2937";Tstart="2820";shortTE="F";uid="057a0264-9847-440f-86ed-1911c51f980b"
NC_045809.1	RepeatMasker	LTR/Gypsy	547666	547859	982	+	.	ID="GYPSY-1_DPLE";Tend="3891";Tstart="3688";shortTE="F";uid="9d5db105-b25f-435c-b60c-815d39d5a971"
NC_045809.1	RepeatMasker	Unknown	7386238	7386344	663	+	.	ID="UNKNOWN-4_DPLE";Tend="111";Tstart="1";shortTE="F";uid="7eec0506-d0ee-40cd-b9d2-5b552fe759b9"
NC_045809.1	RepeatMasker	RC/Helitron	3358281	3358393	703	+	.	ID="HELITRON-7_DPLE";Tend="371";Tstart="254";shortTE="F";uid="0f978a6c-c314-4b9c-846b-fca419627295"
NC_045809.1	RepeatMasker	Unknown	2347317	2347585	722	+	.	ID="UNKNOWN-42_DPLE";Tend="1955";Tstart="1706";shortTE="F";uid="4cb8ee6b-db08-48ab-b6c3-d570fdaf3d63"
NC_045809.1	RepeatMasker	LINE/Penelope	3646092	3646637	2583	+	.	ID="PENELOPE-2_DPLE";TEgroup="NC_045809.1%7CPENELOPE-2_DPLE%7C4";Tend="1382";Tstart="585";shortTE="F";uid="8443b0db-0d82-4b38-8561-7ff833e2d4a5"
NC_045809.1	RepeatMasker	LINE/Penelope	9130130	9130294	1052	+	.	ID="PENELOPE-1_DPLE";Tend="163";Tstart="1";shortTE="F";uid="51116613-70ce-4347-8b16-b817b41faa22"
NC_045809.1	RepeatMasker	Unknown	9864929	9865066	630	+	.	ID="UNKNOWN-18_DPLE";Tend="925";Tstart="790";shortTE="F";uid="d79d337e-a6ee-4f98-a486-99f8ec2c6f92"
NC_045809.1	RepeatMasker	LINE/R2-Hero	9494744	9496586	11051	+	.	ID="R2-HERO-1_DPLE";Tend="2512";Tstart="649";shortTE="F";uid="e6e92c61-2f5f-445a-bd76-2c2c54342af2"
NC_045809.1	RepeatMasker	LINE/R2-Hero	10047774	10048121	2255	+	.	ID="R2-HERO-1_DPLE";Tend="2513";Tstart="2161";shortTE="F";uid="6d4dddeb-2ba4-45b0-9a28-22b14cf89c42"
NC_045809.1	RepeatMasker	LINE/R2-Hero	3132119	3132301	1200	+	.	ID="R2-HERO-1_DPLE";Tend="2513";Tstart="2314";shortTE="F";uid="62646a2f-cb3a-4df1-bb53-bf1da480c6cf"
NC_045809.1	RepeatMasker	DNA/Zator	4132460	4132577	559	+	.	ID="NPIF-4_HMEL";Tend="121";Tstart="2";shortTE="F";uid="a5327b84-ec4b-4209-9188-a57e49d98d9e"
NC_045809.1	RepeatMasker	LINE/Penelope	3307976	3308089	530	+	.	ID="PENELOPE-1_DPLE";Tend="119";Tstart="9";shortTE="F";uid="4760b402-697a-48a8-b09a-37e89afa714f"
NC_045809.1	RepeatMasker	LTR/Gypsy	3833847	3835301	2084	+	.	ID="LYDIA_I";Tend="5228";Tstart="4230";shortTE="F";uid="285f14dd-fc7c-489c-ba97-17ae73517d31"
NC_045809.1	RepeatMasker	LTR/Gypsy	4310164	4310369	602	+	.	ID="GYPSY-1_DPLE";Tend="3891";Tstart="3683";shortTE="F";uid="91755c74-042c-4518-8634-f25a701ebcf2"
NC_045809.1	RepeatMasker	LINE/CR1-Zenon	2387662	2387787	426	+	.	ID="ZENON-2C_PPO";Tend="183";Tstart="58";shortTE="F";uid="2746a0fc-cef1-41a8-bc94-772732438946"
NC_045809.1	RepeatMasker	Simple_repeat	2308702	2308931	840	+	.	ID="(TTATG)N";Tend="230";Tstart="1";shortTE="F";uid="0a994c97-fa4d-426a-be2a-33393e01c591"
NC_045809.1	RepeatMasker	LINE/R2-Hero	6625272	6625447	1196	+	.	ID="R2-HERO-1_DPLE";Tend="2510";Tstart="2328";shortTE="F";uid="2ce45e9b-1715-4b39-b378-4df755c5b284"
NC_045809.1	RepeatMasker	RC/Helitron	1533680	1533855	1060	+	.	ID="HELITRON-7_DPLE";Tend="222";Tstart="1";shortTE="F";uid="b978b9ca-0835-40c3-944c-1d4ad1d04cfd"
NC_045809.1	RepeatMasker	DNA/TcMar-Tc1	5101419	5102729	11934	+	.	ID="TC1-1_DPLE";Tend="1322";Tstart="11";shortTE="F";uid="7c034d6d-2e9f-4390-bf22-162191b1b97e"
NC_045809.1	RepeatMasker	Unknown	6707273	6707373	586	+	.	ID="UNKNOWN-23_DPLE";Tend="482";Tstart="271";shortTE="F";uid="18eba514-98ab-4076-aea5-a6f9982ca6fd"
NC_045809.1	RepeatMasker	DNA	3712392	3712960	3519	+	.	ID="DNA-HARB%3F-1_DPLE";Tend="781";Tstart="196";shortTE="F";uid="be5fb514-562d-4d7a-a83e-b5dbb938939b"
NC_045809.1	RepeatMasker	DNA/TcMar-Tc1	1530925	1531150	912	+	.	ID="MAR1_BM";Tend="214";Tstart="3";shortTE="F";uid="0e5e3be9-7dbf-4a5c-b6fb-ebaae02e0937"
NC_045809.1	RepeatMasker	DNA/TcMar-Mariner	696464	696579	517	+	.	ID="mariner-2_der";Tend="128";Tstart="3";shortTE="F";uid="e29d3726-4e53-43e3-9a6f-34484effbfa5"
NC_045809.1	RepeatMasker	Unknown	8683886	8684167	696	+	.	ID="UNKNOWN-42_DPLE";Tend="1955";Tstart="1683";shortTE="F";uid="92a8c7c1-dd47-4e3b-a3c5-91319011a4a7"
NC_045809.1	RepeatMasker	LINE/Penelope	2749374	2749487	481	+	.	ID="PENELOPE-1_DPLE";Tend="147";Tstart="33";shortTE="F";uid="28fe8b29-70e9-49c2-9095-254a96b0c0dc"
NC_045809.1	RepeatMasker	LINE/RTE-BovB	2377896	2378033	1099	+	.	ID="RTE-1_DPL";Tend="2572";Tstart="2435";shortTE="F";uid="f664de74-58d6-4de3-a455-047ba8349a4b"
NC_045809.1	RepeatMasker	LTR	6620335	6620588	767	+	.	ID="LTR-2_DPLE";Tend="1385";Tstart="1088";shortTE="F";uid="24dd3393-fce7-4c6d-9628-217025cc5591"
NC_045809.1	RepeatMasker	LINE/Penelope	2839562	2839675	630	+	.	ID="PENELOPE-1_DPLE";Tend="187";Tstart="72";shortTE="F";uid="6032d2d1-cb34-4a90-b96b-6451e2310a97"
NC_045809.1	RepeatMasker	LINE/R2-Hero	45441	45575	980	+	.	ID="R2-HERO-1_DPLE";Tend="2513";Tstart="2378";shortTE="F";uid="e8ef9a6c-c721-435e-9bd5-97ad11a8927c"
NC_045809.1	RepeatMasker	RC/Helitron	5095156	5095437	411	+	.	ID="HELITRON-LIKE-1_HMEL";Tend="291";Tstart="3";shortTE="F";uid="5c3688ff-1e32-4019-8175-16122c79e303"
NC_045809.1	RepeatMasker	Unknown	7790613	7790972	1640	+	.	ID="UNKNOWN-13_DPLE";TEgroup="NC_045809.1%7CUNKNOWN-13_DPLE%7C1";Tend="2106";Tstart="971";shortTE="F";uid="d4726749-391f-4fe0-8c8e-d38b312d4b79"
NC_045809.1	RepeatMasker	DNA/TcMar-Tc1	658187	658629	555	+	.	ID="MEDEA";TEgroup="NC_045809.1%7CMEDEA%7C1";Tend="18314";Tstart="17955";shortTE="F";uid="7abf6f65-7392-47ca-8310-4e9eae54f7f7"
NC_045809.1	RepeatMasker	LINE/Penelope	8293182	8293324	655	+	.	ID="PENELOPE-1_DPLE";Tend="147";Tstart="1";shortTE="F";uid="0161a6ef-dd51-4871-bf17-49bc8a9bcd5d"
NC_045809.1	RepeatMasker	DNA/hAT-Ac	4889217	4889528	1569	+	.	ID="NMAR-2_HMEL";Tend="3608";Tstart="3296";shortTE="F";uid="36ace1ac-a39f-4b4b-9654-09fef702e67e"
NC_045809.1	RepeatMasker	DNA/TcMar-Mariner	903732	904431	1561	+	.	ID="MARINER-1_HMM";Tend="1072";Tstart="334";shortTE="F";uid="61cdb6f6-eeeb-493f-a86b-744c7d1b2b4e"
NC_045809.1	RepeatMasker	Unknown	527682	527793	561	+	.	ID="UNKNOWN-23_DPLE";Tend="548";Tstart="275";shortTE="F";uid="bff6148f-90f6-4c27-a604-c0e80160cb34"
NC_045809.1	RepeatMasker	LTR/Gypsy	9737112	9737221	439	+	.	ID="GYPSY-1_DPLE";Tend="3885";Tstart="3782";shortTE="F";uid="67809dcd-d94f-48bb-85ae-1d79b090f24a"
NC_045809.1	RepeatMasker	LINE/Penelope	899415	899698	535	+	.	ID="PENELOPE-1_DPLE";Tend="555";Tstart="250";shortTE="F";uid="893220f6-eef8-4944-ada3-523bbe501088"
NC_045809.1	RepeatMasker	RC/Helitron	1354445	1355038	4135	+	.	ID="HELITRON-7_DPLE";Tend="615";Tstart="1";shortTE="F";uid="5b2f36c2-5e50-4d11-8882-35772d4e0bd5"
NC_045809.1	RepeatMasker	RC/Helitron	5594029	5594353	2475	+	.	ID="HELITRON-8_DPLE";Tend="338";Tstart="1";shortTE="F";uid="86c099a8-ff57-4b85-ae02-463adbe5b086"
NC_045809.1	RepeatMasker	LINE/R2-Hero	9375590	9375760	1261	+	.	ID="R2-HERO-1_DPLE";Tend="2513";Tstart="2343";shortTE="F";uid="a623ce51-96a1-4b20-ae66-9e0cfc54b4fa"
NC_045809.1	RepeatMasker	Unknown	10139372	10139516	496	+	.	ID="UNKNOWN-18_DPLE";Tend="1251";Tstart="1112";shortTE="F";uid="abcfe7cd-2b8f-43fb-8b8b-d317807ffdab"
NC_045809.1	RepeatMasker	LTR	2829332	2829569	764	+	.	ID="LTR-5_DPLE";TEgroup="NC_045809.1%7CLTR-5_DPLE%7C3";Tend="2941";Tstart="2838";shortTE="F";uid="aacb3c5d-2b6d-4a7c-865b-fcb2db404028"
NC_045809.1	RepeatMasker	LINE/RTE-RTE	1512093	1514469	7004	+	.	ID="RTE-5_DPL";TEgroup="NC_045809.1%7CRTE-5_DPL%7C1";Tend="2907";Tstart="4";shortTE="F";uid="07183cfa-62b6-4bd0-a4af-da794930bf40"
NC_045809.1	RepeatMasker	Unknown	1469886	1470099	551	+	.	ID="UNKNOWN-23_DPLE";Tend="556";Tstart="338";shortTE="F";uid="718d2eb4-1bf7-48a1-83be-0d99794207c8"
NC_045809.1	RepeatMasker	LINE/Penelope	7169045	7169199	928	+	.	ID="PENELOPE-1_DPLE";Tend="150";Tstart="1";shortTE="F";uid="9465361c-fdc2-4cb9-82e0-453ba6506d9f"
NC_045809.1	RepeatMasker	SINE	3117664	3117965	2322	+	.	ID="HASE2-1_DPLE";Tend="301";Tstart="1";shortTE="F";uid="72a49122-0ad4-42e6-bd6f-616c92252880"
NC_045809.1	RepeatMasker	DNA/hAT-Tip100	9493079	9493759	697	+	.	ID="HAT-11_LMI";Tend="5726";Tstart="5001";shortTE="F";uid="58f05289-9fc5-4ee9-9c10-90dbabb3b827"
NC_045809.1	RepeatMasker	LINE/Penelope	5578577	5580282	14533	+	.	ID="PENELOPE-1_DPLE";TEgroup="NC_045809.1%7CPENELOPE-1_DPLE%7C56";Tend="1655";Tstart="1";shortTE="F";uid="b36c2bb9-c02a-4fe6-85c3-3b2326fc0f10"
NC_045809.1	RepeatMasker	LINE/Penelope	8669559	8669758	447	+	.	ID="PENELOPE-1_DPLE";TEgroup="NC_045809.1%7CPENELOPE-1_DPLE%7C80";Tend="134";Tstart="1";shortTE="F";uid="0f68bf21-f94f-4485-ab82-05478483baf8"
NC_045809.1	RepeatMasker	LINE/R2-Hero	7540129	7540299	783	+	.	ID="R2-HERO-1_DPLE";Tend="2477";Tstart="2313";shortTE="F";uid="3e7dc96a-969b-49ba-9b61-8925964f1340"
NC_045809.1	RepeatMasker	LINE/R2-Hero	8049525	8050105	2820	+	.	ID="R2-HERO-1_DPLE";Tend="2512";Tstart="1869";shortTE="F";uid="dd9972c1-a682-4b80-8e5f-bc47ac003510"
NC_045809.1	RepeatMasker	Unknown	4405243	4405667	957	+	.	ID="UNKNOWN-20_DPLE";Tend="1308";Tstart="826";shortTE="F";uid="47a8c752-0dad-4dfd-9e0f-9cefe9c6c7fd"
NC_045809.1	RepeatMasker	LINE/R2-Hero	1065930	1067360	1011	+	.	ID="R2-HERO-1_DPLE";TEgroup="NC_045809.1%7CR2-HERO-1_DPLE%7C6";Tend="2513";Tstart="839";shortTE="F";uid="2d4503f5-2dc5-43aa-9349-8edc635979ad"
NC_045809.1	RepeatMasker	SINE	3529281	3529584	2414	+	.	ID="HASE2-1_DPLE";Tend="301";Tstart="1";shortTE="F";uid="c03ecc62-8f99-4ebb-8549-166ea0342205"
NC_045809.1	RepeatMasker	LTR	3234989	3235105	554	+	.	ID="LTR-5_DPLE";Tend="2954";Tstart="2837";shortTE="F";uid="e3dc4f07-c092-470a-bea4-8dff1bdd3f7d"
NC_045809.1	RepeatMasker	LTR/Gypsy	3832402	3833839	1683	+	.	ID="GYPSY-12_HM";Tend="2943";Tstart="1474";shortTE="F";uid="2b6cb4e6-00ab-4b24-a442-a513883bbb97"
NC_045809.1	RepeatMasker	LTR/Gypsy	4351467	4351576	532	+	.	ID="GYPSY-1_DPLE";Tend="3863";Tstart="3761";shortTE="F";uid="ccebaf75-b9a2-4dec-8e59-44d039ea7623"
NC_045809.1	RepeatMasker	RC/Helitron	1535132	1535703	3992	+	.	ID="HELITRON-7_DPLE";Tend="615";Tstart="1";shortTE="F";uid="f2a36524-fb1b-4728-9010-cf38c2c2384b"
NC_045809.1	RepeatMasker	LTR	8644997	8645145	625	+	.	ID="LTR-5_DPLE";Tend="2945";Tstart="2799";shortTE="F";uid="03d4f561-acab-458a-a3f3-3a841eb741e7"
NC_045809.1	RepeatMasker	LINE/Penelope	8838692	8838817	531	+	.	ID="PENELOPE-1_DPLE";Tend="160";Tstart="33";shortTE="F";uid="a89f6a32-ebff-4a9d-91ee-28b058eea51f"
NC_045809.1	RepeatMasker	LINE/Penelope	4485832	4486147	686	+	.	ID="PENELOPE-1_DPLE";Tend="372";Tstart="53";shortTE="F";uid="392a6624-12fd-47c0-a357-32ad27e03dce"
NC_045809.1	RepeatMasker	DNA/CMC-Chapaev-3	7476692	7476961	589	+	.	ID="chapaev3-3_aa";Tend="2583";Tstart="2286";shortTE="F";uid="82e59637-e03a-443b-ac00-07fa95afd7a6"
NC_045809.1	RepeatMasker	LINE/R2-Hero	2847053	2847587	4665	+	.	ID="R2-HERO-1_DPLE";Tend="2513";Tstart="1979";shortTE="F";uid="6d1e1657-b70d-4781-af23-efb358d445e5"
NC_045809.1	RepeatMasker	LTR/Gypsy	3632746	3632924	873	+	.	ID="GYPSY-1_DPLE";Tend="3867";Tstart="3684";shortTE="F";uid="20bad278-5899-4365-89c0-0fb738f62d10"
NC_045809.1	RepeatMasker	LTR/Gypsy	3680154	3680359	959	+	.	ID="GYPSY-1_DPLE";Tend="3884";Tstart="3682";shortTE="F";uid="4eda1081-80ad-4a31-be22-8bafe67dd928"
NC_045809.1	RepeatMasker	LINE/Penelope	5222979	5223202	507	+	.	ID="PENELOPE-1_DPLE";Tend="464";Tstart="234";shortTE="F";uid="2ffaeebb-ca72-4033-9aff-3ef671484a24"
NC_045809.1	RepeatMasker	Unknown	4113783	4114041	647	+	.	ID="UNKNOWN-23_DPLE";Tend="541";Tstart="278";shortTE="F";uid="1e6202fb-f53f-4cb0-9d71-116a4a8314eb"
NC_045809.1	RepeatMasker	LINE/R2-Hero	8806270	8807360	7434	+	.	ID="R2-HERO-1_DPLE";Tend="2513";Tstart="1414";shortTE="F";uid="403cf9eb-8ae7-4329-a999-96958da7be5f"
NC_045809.1	RepeatMasker	Unknown	4569785	4571061	8425	+	.	ID="UNKNOWN-20_DPLE";Tend="1328";Tstart="1";shortTE="F";uid="32a020e7-3e55-4ce3-875a-456be23aa4a2"
NC_045809.1	RepeatMasker	LINE/Penelope	8955843	8956426	1545	+	.	ID="PENELOPE-1_DPLE";Tend="679";Tstart="29";shortTE="F";uid="26b7c5c2-25ff-4cff-90c5-04c251c516d9"
NC_045809.1	RepeatMasker	LINE/Penelope	6166645	6166777	862	+	.	ID="PENELOPE-1_DPLE";Tend="133";Tstart="3";shortTE="F";uid="7c44f194-965f-45c4-9f75-70b6e4abacd6"
NC_045809.1	RepeatMasker	LTR	5853790	5853904	569	+	.	ID="LTR-5_DPLE";Tend="2950";Tstart="2837";shortTE="F";uid="c9e2a2a4-901d-43e9-a7a0-a0b16859fc73"
NC_045809.1	RepeatMasker	Unknown	10433231	10433375	517	+	.	ID="UNKNOWN-34_DPLE";Tend="159";Tstart="30";shortTE="F";uid="10370080-900c-470a-825f-d2d503132522"
NC_045809.1	RepeatMasker	LINE/I-Jockey	1965541	1965976	2598	+	.	ID="I-JOCKEY-1_DPLE";Tend="436";Tstart="1";shortTE="F";uid="b4bce71e-d9d7-4d92-a6a7-b393c6ed0ec9"
NC_045809.1	RepeatMasker	RC/Helitron	7427906	7428211	2174	+	.	ID="HELITRON-7_DPLE";Tend="615";Tstart="306";shortTE="F";uid="3dfe16c7-a3b1-43b6-81c7-0dc7dba0ac05"
NC_045809.1	RepeatMasker	SINE	6277382	6277682	2483	+	.	ID="HASE2-1_DPLE";Tend="301";Tstart="1";shortTE="F";uid="afb22af4-c337-46dd-9345-31c9e44a369e"
NC_045809.1	RepeatMasker	DNA/TcMar-Mariner	265265	266356	1905	+	.	ID="MARINER-1_DPLE";TEgroup="NC_045809.1%7CMARINER-1_DPLE%7C1";Tend="1361";Tstart="123";shortTE="F";uid="9b020b98-a067-4a44-ba0c-062e1d4d86c5"
NC_045809.1	RepeatMasker	Unknown	8000073	8000718	4367	+	.	ID="UNKNOWN-9_DPLE";Tend="2153";Tstart="1444";shortTE="F";uid="63d16168-3741-4833-bf47-e222b457041c"
NC_045809.1	RepeatMasker	DNA/TcMar-Tc1	7458345	7458492	678	+	.	ID="MARINER-5_BM";Tend="301";Tstart="160";shortTE="F";uid="b9e33ee0-6f3f-45c2-a25f-034987ecb66e"
NC_045809.1	RepeatMasker	RC/Helitron	6707156	6707272	621	+	.	ID="HELITRON-N3_PXU";Tend="121";Tstart="5";shortTE="F";uid="5d3fa18e-0fbe-4eac-b05c-8489d6716754"
NC_045809.1	RepeatMasker	LTR/Gypsy	97186	97401	914	+	.	ID="GYPSY-1_DPLE";Tend="3892";Tstart="3682";shortTE="F";uid="7caef43e-0767-477f-9014-8a3559a6277c"
NC_045809.1	RepeatMasker	Unknown	2450223	2450561	1183	+	.	ID="REP-3_LMI";Tend="374";Tstart="4";shortTE="F";uid="5cddaecb-06e2-4612-b18c-6157c869b568"
NC_045809.1	RepeatMasker	LINE/Penelope	2723560	2723721	519	+	.	ID="PENELOPE-1_DPLE";TEgroup="NC_045809.1%7CPENELOPE-1_DPLE%7C33";Tend="144";Tstart="1";shortTE="F";uid="f75fb885-ccde-4a9d-ad1d-05a925e3f55a"
NC_045809.1	RepeatMasker	LINE/R2-Hero	3667834	3668230	2273	+	.	ID="R2-HERO-1_DPLE";Tend="2395";Tstart="1966";shortTE="F";uid="32bfe6d8-3d92-4569-9fc2-c5b1014c221d"
NC_045809.1	RepeatMasker	Unknown	7391520	7391876	2707	+	.	ID="UNKNOWN-4_DPLE";Tend="392";Tstart="1";shortTE="F";uid="37ec385b-6300-433a-8f01-d7c68e9310d0"
NC_045809.1	RepeatMasker	SINE	3006105	3006338	1803	+	.	ID="HASE2-1_DPLE";Tend="234";Tstart="1";shortTE="F";uid="5f0b84ca-fded-4378-aaf4-9e5dd22aa15d"
NC_045809.1	RepeatMasker	LINE/Penelope	4888516	4888618	647	+	.	ID="PENELOPE-1_DPLE";Tend="124";Tstart="26";shortTE="F";uid="9b674a0a-4326-40e4-ac48-63a84bc486a5"
NC_045809.1	RepeatMasker	LINE/L2	3419994	3420457	4018	+	.	ID="L2-4_DPLE";Tend="489";Tstart="26";shortTE="F";uid="741460ed-f6e5-4b20-a0a5-a0b1001271b2"
NC_045809.1	RepeatMasker	LINE/Penelope	9984472	9984593	705	+	.	ID="PENELOPE-1_DPLE";Tend="154";Tstart="35";shortTE="F";uid="6670c642-4232-4753-8f31-d812371ed8e9"
NC_045809.1	RepeatMasker	Unknown	7705903	7706241	1545	+	.	ID="UNKNOWN-41_DPLE";Tend="339";Tstart="5";shortTE="F";uid="e429faa6-df06-4c1e-911a-ac1f018c5480"
NC_045809.1	RepeatMasker	RC/Helitron	7898060	7899366	3093	+	.	ID="HELITRON-2_DPLE";TEgroup="NC_045809.1%7CHELITRON-2_DPLE%7C1";Tend="1918";Tstart="10";shortTE="F";uid="74d21b87-4cab-40c4-95a3-323ccf88e480"
NC_045809.1	RepeatMasker	LINE/I-Jockey	1789822	1789964	558	+	.	ID="I-JOCKEY-1_DPLE";Tend="139";Tstart="1";shortTE="F";uid="a225f0c4-419c-4bee-a8a9-dc7346ff08d3"
NC_045809.1	RepeatMasker	RC/Helitron	8155348	8155803	3365	+	.	ID="HELITRON-7_DPLE";Tend="463";Tstart="1";shortTE="F";uid="7da0b803-b101-41e9-808e-3377d3f8f45d"
NC_045809.1	RepeatMasker	RC/Helitron	9195189	9196453	6718	+	.	ID="HELITRON-2_DF";Tend="2141";Tstart="904";shortTE="F";uid="c3999031-5e44-4513-83d9-10e616b6f702"
NC_045809.1	RepeatMasker	LINE/CR1-Zenon	4922455	4923243	1235	+	.	ID="ZENON-1_HMEL";Tend="2065";Tstart="1246";shortTE="F";uid="cbf52314-afca-4702-bef4-015bd51fb56d"
NC_045809.1	RepeatMasker	LINE/Penelope	1936302	1936838	1678	+	.	ID="PENELOPE-1_DPLE";Tend="701";Tstart="99";shortTE="F";uid="7f81de77-b6f6-4624-a4b1-d78b1e2d054f"
NC_045809.1	RepeatMasker	LINE/Penelope	75175	75329	544	+	.	ID="PENELOPE-1_DPLE";Tend="191";Tstart="36";shortTE="F";uid="e1cc4886-f684-43db-844c-3f06b063a1d1"
NC_045809.1	RepeatMasker	LINE/Penelope	9966180	9966409	596	+	.	ID="PENELOPE-1_DPLE";TEgroup="NC_045809.1%7CPENELOPE-1_DPLE%7C87";Tend="135";Tstart="1";shortTE="F";uid="72f9cf23-279c-421b-8d31-845c77408ccc"
NC_045809.1	RepeatMasker	LINE/R2-Hero	8562998	8563645	4182	+	.	ID="R2-HERO-1_DPLE";Tend="659";Tstart="1";shortTE="F";uid="8d6186cf-e974-42b2-8417-d64310121db7"
NC_045809.1	RepeatMasker	LINE/R2-Hero	9433317	9433439	732	+	.	ID="R2-HERO-1_DPLE";Tend="2434";Tstart="2307";shortTE="F";uid="c31a1617-0521-45aa-973a-2a4dfa630d89"
NC_045809.1	RepeatMasker	LTR/Gypsy	8798171	8798345	647	+	.	ID="GYPSY-1_DPLE";Tend="3892";Tstart="3686";shortTE="F";uid="8adbaf49-3e19-4fbd-b9f8-5ff3ed999d4a"
NC_045809.1	RepeatMasker	Unknown	9544454	9544765	1359	+	.	ID="UNKNOWN-36_DPLE";Tend="796";Tstart="477";shortTE="F";uid="2cf53a27-2c61-4f11-aa7d-e49d55b5982c"
NC_045809.1	RepeatMasker	Unknown	4888236	4888338	402	+	.	ID="UNKNOWN-10_DPLE";Tend="784";Tstart="680";shortTE="F";uid="5d472710-5db8-4776-9755-e543717470e7"
NC_045809.1	RepeatMasker	RC/Helitron	3711150	3711961	1132	+	.	ID="HELITRON-6_DPLE";TEgroup="NC_045809.1%7CHELITRON-6_DPLE%7C3";Tend="1062";Tstart="1";shortTE="T";uid="ba2f1e55-f3b7-492f-ab91-a5e976277ec9"
NC_045809.1	RepeatMasker	RC/Helitron	5953095	5953318	463	+	.	ID="HELITRON-N7_PPO";Tend="236";Tstart="5";shortTE="F";uid="df06737b-f5d0-4792-8e98-1e350bc00b80"
NC_045809.1	RepeatMasker	RC/Helitron	3368697	3368889	501	+	.	ID="HELITRON-N7_PPO";Tend="205";Tstart="1";shortTE="F";uid="064c674d-a24e-45e1-9cb3-b5531ec9a3f7"
NC_045809.1	RepeatMasker	RC/Helitron	4823859	4824157	1039	+	.	ID="HELITRON-4_DPLE";Tend="975";Tstart="632";shortTE="F";uid="8434cc9b-a02c-47db-b278-22160483328a"
NC_045809.1	RepeatMasker	DNA	80136	80406	635	+	.	ID="DNA-HARB%3F-1_DPLE";TEgroup="NC_045809.1%7CDNA-HARB%3F-1_DPLE%7C1";Tend="781";Tstart="1";shortTE="F";uid="288b72f7-f980-4672-a49a-c950af88751a"
NC_045809.1	RepeatMasker	LINE/Penelope	2361429	2361557	699	+	.	ID="PENELOPE-1_DPLE";Tend="152";Tstart="27";shortTE="F";uid="97815606-636e-41d1-b20d-554e1ff8a28c"
NC_045809.1	RepeatMasker	LINE/Penelope	5605878	5607135	5593	+	.	ID="PENELOPE-2_DPLE";TEgroup="NC_045809.1%7CPENELOPE-2_DPLE%7C8";Tend="1386";Tstart="2";shortTE="F";uid="7ecc64c5-8d30-4734-ba7b-0853ab6d01de"
NC_045809.1	RepeatMasker	LINE/L2	5984282	5984455	1008	+	.	ID="L2-2_DPLE";Tend="2685";Tstart="2510";shortTE="F";uid="905ecd27-347f-4c38-8fda-c60b341fa59d"
NC_045809.1	RepeatMasker	Unknown	6791855	6792119	1676	+	.	ID="UNKNOWN-31_DPLE";Tend="651";Tstart="391";shortTE="F";uid="99f53d66-0c17-42b2-9bfc-31ec2db3ae18"
NC_045809.1	RepeatMasker	LINE/CR1	8877646	8878187	1795	+	.	ID="CR1-1_DPLE";Tend="756";Tstart="86";shortTE="F";uid="4c98bac0-4097-48b5-ab9c-1454c82fc817"
NC_045809.1	RepeatMasker	Unknown	672585	672721	802	+	.	ID="UNKNOWN-25_DPLE";Tend="354";Tstart="218";shortTE="F";uid="38c01d0e-e5f5-4414-b371-4fc77151f0b4"
NC_045809.1	RepeatMasker	LINE/Penelope	1822490	1823374	2933	+	.	ID="PENELOPE-1_DPLE";Tend="957";Tstart="1";shortTE="F";uid="ff814df0-602d-410b-ae9f-77a416967c3f"
NC_045809.1	RepeatMasker	LTR/Gypsy	6850777	6851005	939	+	.	ID="GYPSY-1_DPLE";Tend="3887";Tstart="3682";shortTE="F";uid="6b72ee4a-93bc-4e80-a4dc-9a862b23a6a3"
NC_045809.1	RepeatMasker	DNA/TcMar-Mariner	3610029	3611247	8004	+	.	ID="FAMAR1";Tend="1293";Tstart="1";shortTE="F";uid="71fa1c7b-3dea-46ab-a0c6-591cd5382413"
NC_045809.1	RepeatMasker	Unknown	3115653	3115806	468	+	.	ID="UNKNOWN-28_DPLE";Tend="1071";Tstart="921";shortTE="F";uid="ee638f5b-7d74-4962-8fca-b537cb9f6f04"
NC_045809.1	RepeatMasker	DNA/TcMar-Mariner	4834519	4835464	2590	+	.	ID="MARINER_HC";Tend="959";Tstart="1";shortTE="F";uid="d30529b4-0778-46c6-9981-c350e1faa39f"
NC_045809.1	RepeatMasker	LINE/R2-Hero	4838611	4839124	2447	+	.	ID="R2-HERO-1_DPLE";Tend="2511";Tstart="1967";shortTE="F";uid="edb0637b-2d70-4fd7-b7b4-b87cdf4491e1"
NC_045809.1	RepeatMasker	LINE/RTE-BovB	2773699	2774271	1799	+	.	ID="RTE-15_PPO";Tend="667";Tstart="130";shortTE="F";uid="d93b1cee-78d9-4d32-a068-b03a91db329a"
NC_045809.1	RepeatMasker	LINE/Penelope	1702889	1703005	646	+	.	ID="PENELOPE-1_DPLE";Tend="116";Tstart="4";shortTE="F";uid="9d1d276a-32cf-439a-a3d6-8abc53e31a96"
NC_045809.1	RepeatMasker	Unknown	4658305	4658592	700	+	.	ID="UNKNOWN-42_DPLE";Tend="1955";Tstart="1691";shortTE="F";uid="d5c65f46-e105-4d34-bcfa-fa747cd752fd"
NC_045809.1	RepeatMasker	LTR/Gypsy	8737181	8737334	630	+	.	ID="GYPSY-1_DPLE";Tend="3884";Tstart="3739";shortTE="F";uid="bc9a4ab3-97d4-41ca-a095-37c23f4c730b"
NC_045809.1	RepeatMasker	LINE/R2-Hero	561596	562584	1884	+	.	ID="R2-HERO-1_DPLE";TEgroup="NC_045809.1%7CR2-HERO-1_DPLE%7C5";Tend="2513";Tstart="680";shortTE="F";uid="ceb24eab-aaf7-41da-a298-5aa03f8cff7d"
NC_045809.1	RepeatMasker	LINE/R2-Hero	7960147	7961001	5155	+	.	ID="R2-HERO-1_DPLE";Tend="2513";Tstart="1681";shortTE="F";uid="212f86ee-1286-42c8-8acd-8f1dadacfaf1"
NC_045809.1	RepeatMasker	Unknown	4559596	4559801	1144	+	.	ID="UNKNOWN-34_DPLE";Tend="210";Tstart="4";shortTE="F";uid="8066984f-ebc9-46a3-95ed-67c2f5f23423"
NC_045809.1	RepeatMasker	Unknown	2822741	2823119	3056	+	.	ID="UNKNOWN-4_DPLE";Tend="392";Tstart="1";shortTE="F";uid="6171596a-f97f-4da3-ad1e-d75536956c94"
NC_045809.1	RepeatMasker	LINE/Penelope	6209675	6209822	863	+	.	ID="PENELOPE-1_DPLE";Tend="149";Tstart="1";shortTE="F";uid="6fba3c51-a143-43a4-8b23-50c881d6cb95"
NC_045809.1	RepeatMasker	LINE/Penelope	4775448	4775693	624	+	.	ID="PENELOPE-1_DPLE";TEgroup="NC_045809.1%7CPENELOPE-1_DPLE%7C48";Tend="169";Tstart="1";shortTE="F";uid="0a5a76e4-c931-4cf3-bd39-aef34c321ad4"
NC_045809.1	RepeatMasker	Unknown	7281660	7282002	2165	+	.	ID="UNKNOWN-9_DPLE";Tend="2161";Tstart="1770";shortTE="F";uid="539c50cc-3c66-47bb-83f3-dff3dd700fd7"
NC_045809.1	RepeatMasker	LINE/Penelope	7522276	7522423	475	+	.	ID="PENELOPE-1_DPLE";Tend="156";Tstart="1";shortTE="F";uid="190e6a2c-9013-4db9-8679-8ad776bb3d14"
NC_045809.1	RepeatMasker	Unknown	2486722	2486951	948	+	.	ID="UNKNOWN-5_DPLE";Tend="1451";Tstart="1216";shortTE="F";uid="6a290a76-8d07-4fa8-abeb-aa7f7b2e520f"
NC_045809.1	RepeatMasker	LINE/R2-Hero	533023	533317	1401	+	.	ID="R2-HERO-1_DPLE";Tend="431";Tstart="136";shortTE="F";uid="dd080290-ef4b-42b5-96be-7badd36e5090"
NC_045809.1	RepeatMasker	LTR/Gypsy	3511454	3511660	963	+	.	ID="GYPSY-1_DPLE";Tend="3884";Tstart="3688";shortTE="F";uid="31f13897-2b51-490f-bdb6-35d01e1864ca"
NC_045809.1	RepeatMasker	LTR	2825554	2825654	736	+	.	ID="LTR-5_DPLE";Tend="2941";Tstart="2838";shortTE="F";uid="75af85b6-2804-4aee-8c8f-075ab75dcc5a"
NC_045809.1	RepeatMasker	LINE/R2-Hero	3365569	3366157	4066	+	.	ID="R2-HERO-1_DPLE";Tend="1816";Tstart="1166";shortTE="F";uid="c428c3a3-282f-455f-adf6-434470c2b88e"
NC_045809.1	RepeatMasker	LINE/Penelope	5963045	5963153	432	+	.	ID="PENELOPE-1_DPLE";Tend="108";Tstart="4";shortTE="F";uid="5b84bc27-91b8-4167-9a42-f49caf373a3b"
NC_045809.1	RepeatMasker	LTR	3382632	3382868	1891	+	.	ID="LTR-1_DPLE";Tend="1597";Tstart="1361";shortTE="F";uid="94cac304-15e1-43d5-9029-aca013c00441"
NC_045809.1	RepeatMasker	Unknown	7373460	7373617	518	+	.	ID="UNKNOWN-23_DPLE";Tend="1194";Tstart="1045";shortTE="F";uid="44d57fa1-8a8a-460e-9ae3-89c56de1c853"
NC_045809.1	RepeatMasker	LTR/Gypsy	8816369	8816581	925	+	.	ID="GYPSY-1_DPLE";Tend="3887";Tstart="3695";shortTE="F";uid="5e27a5ba-783f-4e4c-975d-f0ec5ee7285d"
NC_045809.1	RepeatMasker	LINE/I-Jockey	2390306	2390549	509	+	.	ID="I-JOCKEY-1_DPLE";Tend="986";Tstart="706";shortTE="F";uid="2b376910-b2aa-446b-9e57-a57179df3a2a"
NC_045809.1	RepeatMasker	LINE/Penelope	2473852	2473959	594	+	.	ID="PENELOPE-1_DPLE";Tend="106";Tstart="1";shortTE="F";uid="7a68703e-5452-4ece-a16d-c614d22ba4f9"
NC_045809.1	RepeatMasker	LINE/Penelope	3083973	3084827	756	+	.	ID="PENELOPE-2_DPLE";TEgroup="NC_045809.1%7CPENELOPE-2_DPLE%7C1";Tend="1386";Tstart="1";shortTE="T";uid="aee3bee9-2b9b-43f1-92bd-7ebc6bf9bde0"
NC_045809.1	RepeatMasker	Unknown	4906198	4906545	715	+	.	ID="UNKNOWN-4_DPLE";Tend="392";Tstart="46";shortTE="F";uid="a984d220-7a6e-45ba-b986-54e832da2a8c"
NC_045809.1	RepeatMasker	Unknown	1766010	1766141	603	+	.	ID="UNKNOWN-31_DPLE";Tend="134";Tstart="4";shortTE="F";uid="b6a40884-02e9-4a1f-8cd1-e4a4ee05c09b"
NC_045809.1	RepeatMasker	LINE/Proto2	4251247	4251633	750	+	.	ID="PROTO2-1_BM";Tend="997";Tstart="538";shortTE="F";uid="8036b268-0219-4a10-8176-a9d0107709c4"
NC_045809.1	RepeatMasker	LTR/Gypsy	629151	629349	963	+	.	ID="GYPSY-1_DPLE";Tend="3889";Tstart="3679";shortTE="F";uid="ec6c1204-c8bb-4d99-b667-6c4528db4215"
NC_045809.1	RepeatMasker	SINE	7983716	7983995	1420	+	.	ID="HASE2-1_DPLE";Tend="290";Tstart="4";shortTE="F";uid="903dab68-9aba-4400-9b77-080491c87e19"
NC_045809.1	RepeatMasker	LINE/R2-Hero	4345542	4345958	1404	+	.	ID="R2-HERO-1_DPLE";TEgroup="NC_045809.1%7CR2-HERO-1_DPLE%7C18";Tend="2513";Tstart="1";shortTE="F";uid="3391e21b-20f5-4a40-ad08-6b9aec5dcf48"
NC_045809.1	RepeatMasker	Unknown	2770977	2771093	619	+	.	ID="UNKNOWN-34_DPLE";Tend="119";Tstart="2";shortTE="F";uid="07e153fc-94d9-4c1e-867d-13d1c488a98d"
NC_045809.1	RepeatMasker	LINE/CR1	6965752	6966252	858	+	.	ID="ZENON_BM";Tend="2226";Tstart="1733";shortTE="F";uid="9b1ba058-78db-4d82-b8a8-7293c0e6ad9e"
NC_045809.1	RepeatMasker	LINE/Penelope	3502390	3502523	729	+	.	ID="PENELOPE-1_DPLE";Tend="158";Tstart="33";shortTE="F";uid="39a1518f-c29b-4f22-9ee6-9fb5649e85ba"
NC_045809.1	RepeatMasker	DNA/TcMar-Mariner	9044867	9045659	845	+	.	ID="mariner-74_hsal";Tend="1173";Tstart="163";shortTE="F";uid="8a4c6b65-1188-4e4c-b1a7-7b8006e89ea8"
NC_045809.1	RepeatMasker	LINE/Penelope	3642506	3643122	2753	+	.	ID="PENELOPE-2_DPLE";TEgroup="NC_045809.1%7CPENELOPE-2_DPLE%7C3";Tend="1382";Tstart="489";shortTE="F";uid="28da9de3-4a84-48db-b46d-c9a244d16c74"
NC_045809.1	RepeatMasker	LTR	8166677	8166974	1062	+	.	ID="LTR-1_DPLE";Tend="1669";Tstart="1360";shortTE="F";uid="643063b8-c144-4de4-a955-db6f554dce4e"
NC_045809.1	RepeatMasker	SINE	1470816	1471108	2466	+	.	ID="HASE2-1_DPLE";Tend="299";Tstart="1";shortTE="F";uid="77d6adef-d52a-42ad-8c35-5d4fef4a2599"
NC_045809.1	RepeatMasker	DNA/hAT-Charlie	4245074	4245329	673	+	.	ID="HAT-33_LMI";Tend="2256";Tstart="1924";shortTE="F";uid="8844c5e9-3ce5-4cb5-a925-53c048c8184e"
NC_045809.1	RepeatMasker	LTR/Gypsy	3522889	3523085	821	+	.	ID="GYPSY-1_DPLE";Tend="3884";Tstart="3685";shortTE="F";uid="9b261281-7481-43a4-8f56-7f9d542df8fa"
NC_045809.1	RepeatMasker	Unknown	2845363	2845522	1165	+	.	ID="UNKNOWN-9_DPLE";Tend="2062";Tstart="1900";shortTE="F";uid="77c3d386-60bf-4d47-b45b-7ce417cea274"
NC_045809.1	RepeatMasker	LINE/CR1-Zenon	1510199	1510482	428	+	.	ID="ZENON-2_PXU";Tend="370";Tstart="56";shortTE="F";uid="3e081c21-a914-4474-98e8-2f605e634cf4"
NC_045809.1	RepeatMasker	RC/Helitron	874217	874429	592	+	.	ID="HELITRON-6_DPLE";Tend="401";Tstart="172";shortTE="F";uid="26e35b9c-6a61-4a9e-bdcf-607331472b32"
NC_045809.1	RepeatMasker	Unknown	936615	936787	632	+	.	ID="UNKNOWN-18_DPLE";Tend="1284";Tstart="1111";shortTE="F";uid="634558fc-9549-4e31-a833-8b1eac0fdd6d"
NC_045809.1	RepeatMasker	LINE/RTE-BovB	9377546	9378066	1026	+	.	ID="RTE-15_PPO";Tend="1100";Tstart="571";shortTE="F";uid="672fecdb-bc6c-4f81-b80b-c3d071745268"
NC_045809.1	RepeatMasker	LINE/R2-Hero	6824797	6825226	3186	+	.	ID="R2-HERO-1_DPLE";Tend="2513";Tstart="2084";shortTE="F";uid="fb871c53-6793-4fd7-b1ee-fcc4dd895128"
NC_045809.1	RepeatMasker	LTR/Gypsy	3519769	3519936	798	+	.	ID="GYPSY-1_DPLE";Tend="3866";Tstart="3682";shortTE="F";uid="d83df3c7-ab2f-4bac-94d0-76ec5b6ea2d0"
NC_045809.1	RepeatMasker	LINE/Penelope	5982872	5983052	557	+	.	ID="PENELOPE-1_DPLE";TEgroup="NC_045809.1%7CPENELOPE-1_DPLE%7C61";Tend="154";Tstart="1";shortTE="F";uid="f874ab41-31e3-4aeb-af53-59cdb778e20b"
NC_045809.1	RepeatMasker	LTR	8395103	8395213	425	+	.	ID="LTR-5_DPLE";Tend="2962";Tstart="2837";shortTE="F";uid="8c5e0ddf-f341-4aed-ac79-abccba267498"
NC_045809.1	RepeatMasker	Unknown	3390407	3390668	592	+	.	ID="UNKNOWN-20_DPLE";Tend="1223";Tstart="949";shortTE="F";uid="97bcac69-3434-4b93-90ba-c2c41e324185"
NC_045809.1	RepeatMasker	DNA/hAT-Ac	93194	93335	644	+	.	ID="NMAR-2_HMEL";Tend="253";Tstart="100";shortTE="F";uid="5a7f3dae-76cd-4896-8a1c-31a3d2ae4d1d"
NC_045809.1	RepeatMasker	RC/Helitron	10346987	10347132	570	+	.	ID="HELITRON-6_DPLE";Tend="388";Tstart="234";shortTE="F";uid="20450772-6539-4345-b277-84041236790a"
NC_045809.1	RepeatMasker	LINE/Dong-R4	4855436	4855710	1100	+	.	ID="R4_HMEL";Tend="295";Tstart="14";shortTE="F";uid="79cdd0ec-159a-46a4-8702-4c177f256a15"
NC_045809.1	RepeatMasker	LINE/RTE-RTE	7413397	7413551	941	+	.	ID="RTE-5_DPL";Tend="2509";Tstart="2369";shortTE="F";uid="bf780b1d-817d-4fa9-be03-a35d2c1d07bd"
NC_045809.1	RepeatMasker	LINE/Penelope	1799571	1799917	1396	+	.	ID="PENELOPE-1_DPLE";TEgroup="NC_045809.1%7CPENELOPE-1_DPLE%7C24";Tend="240";Tstart="1";shortTE="F";uid="3bb5245d-79ad-44b6-86fd-44b6fb0472a1"
NC_045809.1	RepeatMasker	DNA/TcMar-Pogo	8593943	8594282	436	+	.	ID="POGO-1_DPLE";Tend="1392";Tstart="1055";shortTE="F";uid="7b710bab-40f9-485c-8b30-9b31d84f7746"
NC_045809.1	RepeatMasker	LTR/Gypsy	8582749	8582972	1004	+	.	ID="GYPSY-1_DPLE";Tend="3884";Tstart="3661";shortTE="F";uid="70ed1ccf-3378-4daa-8ddd-b45be5f8321a"
NC_045809.1	RepeatMasker	LTR/Gypsy	7900979	7901167	999	+	.	ID="GYPSY-1_DPLE";Tend="3876";Tstart="3681";shortTE="F";uid="a55a11c5-5cdf-43b3-8a0f-7b9478b3c6a9"
NC_045809.1	RepeatMasker	LINE/Penelope	881548	881664	409	+	.	ID="PENELOPE-1_DPLE";Tend="123";Tstart="4";shortTE="F";uid="9a8c7db3-6c9d-4606-aba4-674069e1ed9a"
NC_045809.1	RepeatMasker	LTR/Gypsy	3555640	3555822	985	+	.	ID="GYPSY-1_DPLE";Tend="3877";Tstart="3682";shortTE="F";uid="eab9cafa-4d60-468b-9fcb-15dc99d68327"
NC_045809.1	RepeatMasker	LINE/Penelope	3382916	3383016	503	+	.	ID="PENELOPE-1_DPLE";Tend="135";Tstart="32";shortTE="F";uid="91a360e6-058f-4430-85d3-293db978336c"
NC_045809.1	RepeatMasker	LINE/Penelope	5626142	5626634	4395	+	.	ID="PENELOPE-1_DPLE";Tend="495";Tstart="2";shortTE="F";uid="2ea3f62d-e63a-4bc7-8c7c-074424622b47"
NC_045809.1	RepeatMasker	RC/Helitron	7901170	7901855	4073	+	.	ID="HELITRON-5_DPLE";Tend="1547";Tstart="739";shortTE="F";uid="b5379c46-634d-4548-8c72-b0b8eb552dc8"
NC_045809.1	RepeatMasker	LINE/Penelope	185980	186117	451	+	.	ID="PENELOPE-1_DPLE";TEgroup="NC_045809.1%7CPENELOPE-1_DPLE%7C2";Tend="77";Tstart="1";shortTE="T";uid="d327107c-fd8c-4317-bf54-ea9011b3fbf2"
NC_045809.1	RepeatMasker	RC/Helitron	4566616	4567436	758	+	.	ID="HELITRON-8_DPLE";TEgroup="NC_045809.1%7CHELITRON-8_DPLE%7C4";Tend="738";Tstart="1";shortTE="F";uid="3c7a5da4-a901-4be2-a538-39a22fcb8205"
NC_045809.1	RepeatMasker	Unknown	4979434	4979738	2597	+	.	ID="UNKNOWN-15_DPLE";Tend="305";Tstart="1";shortTE="F";uid="985b7e2e-b395-4ef9-bed3-3194d3610135"
NC_045809.1	RepeatMasker	Unknown	647179	647550	2973	+	.	ID="UNKNOWN-4_DPLE";Tend="392";Tstart="1";shortTE="F";uid="a95c46ec-eec6-4ec2-8537-7b6b038bf937"
NC_045809.1	RepeatMasker	LINE/L2	4264788	4264923	638	+	.	ID="L2-2_DPLE";Tend="2056";Tstart="1924";shortTE="F";uid="95febb4e-40f5-421f-b2cc-a18dd307635f"
NC_045809.1	RepeatMasker	Unknown	735951	736273	1780	+	.	ID="UNKNOWN-16_DPLE";Tend="323";Tstart="1";shortTE="F";uid="a1c66fa3-b9f7-4715-93b4-c20bb64fc0fb"
NC_045809.1	RepeatMasker	RC/Helitron	7211661	7211887	554	+	.	ID="HELITRON-N5_PPO";Tend="242";Tstart="12";shortTE="F";uid="c5bbc47d-ecce-4f73-bbfb-d48484e4a59f"
NC_045809.1	RepeatMasker	LTR/Gypsy	919491	919677	843	+	.	ID="GYPSY-1_DPLE";Tend="3878";Tstart="3688";shortTE="F";uid="a03ec171-1cc2-451f-ac49-cb8bdba234da"
NC_045809.1	RepeatMasker	DNA/TcMar-Tc1	1837461	1837625	1016	+	.	ID="TC1-2_DPLE";TEgroup="NC_045809.1%7CTC1-2_DPLE%7C1";Tend="1313";Tstart="1";shortTE="F";uid="c719e2a3-582a-4604-912a-854d637330d0"
NC_045809.1	RepeatMasker	LINE/R2-Hero	3793248	3793779	3969	+	.	ID="R2-HERO-1_DPLE";Tend="2513";Tstart="1982";shortTE="F";uid="0007dfe2-a7f2-4fc6-bf74-e42e13f9d091"
NC_045809.1	RepeatMasker	LINE/Penelope	191889	192031	870	+	.	ID="PENELOPE-1_DPLE";Tend="143";Tstart="1";shortTE="F";uid="629797f7-604f-40b3-a901-ed94cf74b2c8"
NC_045809.1	RepeatMasker	LINE/Penelope	7537303	7538067	6777	+	.	ID="PENELOPE-1_DPLE";Tend="764";Tstart="1";shortTE="F";uid="f75149fc-9fb0-4416-ba47-30caf912f985"
NC_045809.1	RepeatMasker	SINE	2059301	2059587	1838	+	.	ID="HASE2-1_DPLE";Tend="299";Tstart="1";shortTE="F";uid="51542081-ed5c-4ceb-8951-e27f256f9336"
NC_045809.1	RepeatMasker	LINE/Penelope	9327805	9328264	2084	+	.	ID="PENELOPE-2_DPLE";TEgroup="NC_045809.1%7CPENELOPE-2_DPLE%7C10";Tend="1386";Tstart="99";shortTE="F";uid="2b6af9c1-701c-4934-8aad-125521be597a"
NC_045809.1	RepeatMasker	RC/Helitron	6328912	6329368	2799	+	.	ID="HELITRON-3_DPLE";Tend="498";Tstart="1";shortTE="F";uid="cb12bc6b-ea63-45fd-8bc9-0b721dc4eb46"
NC_045809.1	RepeatMasker	LTR/Gypsy	1957288	1957477	831	+	.	ID="GYPSY-1_DPLE";Tend="3884";Tstart="3688";shortTE="F";uid="2b50787e-7481-4622-8670-2af3273325e3"
NC_045809.1	RepeatMasker	Unknown	7168007	7168257	517	+	.	ID="UNKNOWN-42_DPLE";Tend="1955";Tstart="1723";shortTE="F";uid="26ac69ac-5dc7-41a3-b339-a05c526cb13f"
NC_045809.1	RepeatMasker	LINE/Penelope	637883	638027	891	+	.	ID="PENELOPE-1_DPLE";Tend="141";Tstart="1";shortTE="F";uid="da7473c5-5eb7-4792-947c-72d624072135"
NC_045809.1	RepeatMasker	DNA/TcMar-Mariner	6411074	6411175	497	+	.	ID="MARINER-1_DPLE";Tend="893";Tstart="791";shortTE="F";uid="945ce7cd-fb23-4738-8ec3-0d053135565c"
NC_045809.1	RepeatMasker	Unknown	636921	637313	1477	+	.	ID="UNKNOWN-40_DPLE";Tend="564";Tstart="8";shortTE="F";uid="b1ccff6d-1d1d-433c-8a98-8e25846e0539"
NC_045809.1	RepeatMasker	LINE/Penelope	575179	575284	494	+	.	ID="PENELOPE-1_DPLE";Tend="104";Tstart="1";shortTE="F";uid="55a66d8a-659f-404d-a24f-02dc01d0cb7b"
NC_045809.1	RepeatMasker	LINE/RTE-BovB	3469332	3469454	633	+	.	ID="RTE-9_PPO";Tend="295";Tstart="177";shortTE="F";uid="c99e4017-74b5-4bd7-9327-092160f437e0"
NC_045809.1	RepeatMasker	Unknown	3486290	3486397	631	+	.	ID="REP-3_LMI";Tend="164";Tstart="57";shortTE="F";uid="f058abc1-d370-425b-8107-aa5501b3250e"
NC_045809.1	RepeatMasker	DNA/TcMar-Tc1	1531614	1531769	659	+	.	ID="MAR1_BM";Tend="778";Tstart="626";shortTE="F";uid="340d50d1-2c86-47be-9a82-76f0c72026bc"
NC_045809.1	RepeatMasker	SINE	4720523	4720771	2115	+	.	ID="HASE2-1_DPLE";Tend="301";Tstart="53";shortTE="F";uid="5c17e409-9eee-467b-8bd8-f8631c9bf547"
NC_045809.1	RepeatMasker	LINE/Penelope	2655313	2655426	579	+	.	ID="PENELOPE-1_DPLE";Tend="152";Tstart="37";shortTE="F";uid="29f9a966-0db5-470d-bf76-f446ef7ffd0a"
NC_045809.1	RepeatMasker	Unknown	1759775	1760051	681	+	.	ID="UNKNOWN-42_DPLE";Tend="1955";Tstart="1706";shortTE="F";uid="adbc8223-6b33-4190-8dd6-0e6cd0512cb8"
NC_045809.1	RepeatMasker	LINE/Penelope	3845097	3845513	676	+	.	ID="PENELOPE-2_DPLE";TEgroup="NC_045809.1%7CPENELOPE-2_DPLE%7C5";Tend="605";Tstart="1";shortTE="F";uid="449b0bfa-08ca-4b53-b723-82ade2f0550f"
NC_045809.1	RepeatMasker	LINE/Penelope	212894	213024	444	+	.	ID="PENELOPE-1_DPLE";Tend="163";Tstart="33";shortTE="F";uid="009c456a-d2ae-4924-aa56-fe10174580d0"
NC_045809.1	RepeatMasker	LTR/Gypsy	2542660	2542793	508	+	.	ID="GYPSY-1_DPLE";Tend="3885";Tstart="3766";shortTE="F";uid="7e8e4507-0b80-47fc-8437-29cad28af104"
NC_045809.1	RepeatMasker	Unknown	8022006	8022391	2420	+	.	ID="UNKNOWN-4_DPLE";Tend="392";Tstart="3";shortTE="F";uid="123a4bec-45fd-4a62-9a7a-acb65b75ae64"
NC_045809.1	RepeatMasker	LINE/Penelope	5641279	5641389	556	+	.	ID="PENELOPE-1_DPLE";Tend="147";Tstart="33";shortTE="F";uid="cdc21620-8e50-44d0-baec-c62d947705b9"
NC_045809.1	RepeatMasker	LINE/Penelope	2772987	2773118	718	+	.	ID="PENELOPE-1_DPLE";Tend="164";Tstart="33";shortTE="F";uid="6223af43-7944-4468-9d70-2b0b3aea0639"
NC_045809.1	RepeatMasker	DNA/TcMar-Mariner	8608851	8609082	1098	+	.	ID="MARINER-3_DT";Tend="507";Tstart="253";shortTE="F";uid="5f9d7ccc-c741-4bc5-ab1d-47549c0ccfb1"
NC_045809.1	RepeatMasker	Unknown	2405034	2406181	2642	+	.	ID="UNKNOWN-20_DPLE";TEgroup="NC_045809.1%7CUNKNOWN-20_DPLE%7C2";Tend="1074";Tstart="5";shortTE="F";uid="e325bf28-e881-45c2-b58b-9d4d84eb777d"
NC_045809.1	RepeatMasker	DNA/PiggyBac	8712308	8712622	449	+	.	ID="PIGGYBAC-16_LMI";Tend="1517";Tstart="1209";shortTE="F";uid="48c21f97-5d5b-4e36-9c9c-462ba62017ec"
NC_045809.1	RepeatMasker	DNA/TcMar-Mariner	4819778	4820230	572	+	.	ID="MARINER-5_ACE";Tend="1119";Tstart="609";shortTE="F";uid="5372518d-f96f-451e-ab05-a677f82ed58f"
NC_045809.1	RepeatMasker	LTR/Gypsy	4083921	4084996	1479	+	.	ID="GYPSY-8_DVIR-I";Tend="2561";Tstart="1445";shortTE="F";uid="798c88fa-df96-40c7-92ed-101864aefbb6"
NC_045809.1	RepeatMasker	LINE/Penelope	5080388	5080549	910	+	.	ID="PENELOPE-1_DPLE";Tend="154";Tstart="1";shortTE="F";uid="e0f0bde8-1147-4e1b-abbe-51c92e0de367"
NC_045809.1	RepeatMasker	DNA/TcMar-Mariner	4833252	4833563	506	+	.	ID="MARINER_HC";Tend="304";Tstart="1";shortTE="F";uid="d07440cd-5c9d-4247-8c56-a7de5c919ff6"
NC_045809.1	RepeatMasker	LTR/Gypsy	4864621	4864752	689	+	.	ID="GYPSY-1_DPLE";Tend="3821";Tstart="3679";shortTE="F";uid="7278cbe6-9993-4140-af7d-30a6989a545e"
NC_045809.1	RepeatMasker	LINE/I-Jockey	1844793	1845537	436	+	.	ID="JOCKEY-1_PPO";Tend="1866";Tstart="1323";shortTE="F";uid="34f17d5c-8387-4ae6-aad3-eef94ad0cd77"
NC_045809.1	RepeatMasker	LINE/Penelope	9390022	9390156	521	+	.	ID="PENELOPE-1_DPLE";Tend="147";Tstart="8";shortTE="F";uid="5ca92057-4803-43f2-9368-7540a3d8a0c0"
NC_045809.1	RepeatMasker	DNA/TcMar-Mariner	696578	697205	4591	+	.	ID="MARINER-2_DER";Tend="1620";Tstart="991";shortTE="F";uid="ebcf5179-cb43-4411-863c-e587b5c97a36"
NC_045809.1	RepeatMasker	LINE/RTE-BovB	8254419	8254536	578	+	.	ID="RTE-9_PPO";Tend="299";Tstart="177";shortTE="F";uid="b3e7ab54-b390-4f4f-a4d2-e03926fa35cc"
NC_045809.1	RepeatMasker	LINE/R1	3690028	3690211	1088	+	.	ID="R1-1_DPLE";Tend="2736";Tstart="2488";shortTE="F";uid="f8ccde6e-0379-42dd-b478-5fe2a7ac60d6"
NC_045809.1	RepeatMasker	DNA/TcMar-Mariner	2150171	2151130	5379	+	.	ID="MARINER-1_DPLE";Tend="1363";Tstart="314";shortTE="F";uid="dd4afe16-2cc7-4183-87bf-090efc25bcc4"
NC_045809.1	RepeatMasker	LINE/Penelope	7807778	7807911	663	+	.	ID="PENELOPE-1_DPLE";Tend="135";Tstart="1";shortTE="F";uid="f8beab26-7fec-4395-9751-18879d9a291b"
NC_045809.1	RepeatMasker	LINE/CR1-Zenon	4964653	4964934	518	+	.	ID="ZENON-2C_PPO";Tend="338";Tstart="58";shortTE="F";uid="02e38dd9-d581-463e-91a1-9b7bd9eda6aa"
NC_045809.1	RepeatMasker	LINE/Penelope	9382909	9383090	489	+	.	ID="PENELOPE-1_DPLE";TEgroup="NC_045809.1%7CPENELOPE-1_DPLE%7C85";Tend="148";Tstart="36";shortTE="T";uid="6e90fb7f-cc15-4fad-ac07-578cb58a8242"
NC_045809.1	RepeatMasker	SINE	2990428	2990715	1806	+	.	ID="HASE2-1_DPLE";Tend="295";Tstart="1";shortTE="F";uid="90ea4de9-eb8a-451c-a751-2cfe5da4255e"
NC_045809.1	RepeatMasker	Unknown	4934945	4935476	3676	+	.	ID="UNKNOWN-20_DPLE";Tend="1328";Tstart="749";shortTE="F";uid="9621003d-d788-4fc2-b72b-7e4ce27e0dcb"
NC_045809.1	RepeatMasker	LTR	8489209	8489326	843	+	.	ID="LTR-5_DPLE";Tend="2950";Tstart="2837";shortTE="F";uid="9b34c2ef-ea46-4d07-b39a-ee6d07078d2f"
NC_045809.1	RepeatMasker	LINE/Penelope	6339425	6339527	417	+	.	ID="PENELOPE-1_DPLE";Tend="133";Tstart="36";shortTE="F";uid="e85733e9-ab9e-4378-83c7-999ac333b03b"
NC_045809.1	RepeatMasker	LTR	3597800	3597997	532	+	.	ID="LTR-5_DPLE";TEgroup="NC_045809.1%7CLTR-5_DPLE%7C4";Tend="2945";Tstart="2790";shortTE="F";uid="43ec1790-497a-4533-84ed-b322f31204fd"
NC_045809.1	RepeatMasker	LINE/RTE-BovB	6667338	6667512	776	+	.	ID="RTE-9_PPO";Tend="299";Tstart="138";shortTE="F";uid="8a8f97f2-bcaf-4cd8-8859-af477ee18791"
NC_045809.1	RepeatMasker	RC/Helitron	5597922	5598063	1022	+	.	ID="HELITRON-8_DPLE";Tend="741";Tstart="602";shortTE="F";uid="f386f97c-3515-4914-a1d8-bf23b09df4c8"
NC_045809.1	RepeatMasker	LINE/I-Jockey	8921932	8922826	7382	+	.	ID="I-JOCKEY-1_DPLE";Tend="2161";Tstart="1253";shortTE="F";uid="48abb1b2-3002-4d6d-bec9-d83f5fffc078"
NC_045809.1	RepeatMasker	LINE/R1	6888648	6891825	5211	+	.	ID="TRAS1";Tend="7352";Tstart="4190";shortTE="F";uid="b50406bc-a5cb-4acc-82fe-4304bb4f2723"
NC_045809.1	RepeatMasker	LINE/R1	8708893	8708995	424	+	.	ID="SARTBM3";Tend="113";Tstart="1";shortTE="F";uid="744c17d3-c40a-4490-b097-f552dcad4601"
NC_045809.1	RepeatMasker	Unknown	7034378	7034631	1132	+	.	ID="UNKNOWN-34_DPLE";Tend="351";Tstart="1";shortTE="F";uid="826abed2-dd83-4fa0-9b39-d09a89a6e476"
NC_045809.1	RepeatMasker	Unknown	205327	205535	924	+	.	ID="UNKNOWN-4_DPLE";TEgroup="NC_045809.1%7CUNKNOWN-4_DPLE%7C1";Tend="392";Tstart="1";shortTE="F";uid="48fbe41a-3a76-4668-9d95-9941e61de18f"
NC_045809.1	RepeatMasker	LINE/Penelope	7448704	7448819	744	+	.	ID="PENELOPE-1_DPLE";Tend="149";Tstart="31";shortTE="F";uid="05db6145-92f4-4ebb-868f-f44f744c2053"
NC_045809.1	RepeatMasker	LTR/Gypsy	6418805	6419001	934	+	.	ID="GYPSY-1_DPLE";Tend="3887";Tstart="3698";shortTE="F";uid="25470df5-9b94-432c-8e25-92bb5fd33083"
NC_045809.1	RepeatMasker	LTR/Gypsy	4921214	4921387	719	+	.	ID="GYPSY-1_DPLE";Tend="3867";Tstart="3682";shortTE="F";uid="4635f805-c2dc-45ee-937f-fb1ff130088a"
NC_045809.1	RepeatMasker	Unknown	4846505	4847366	3616	+	.	ID="UNKNOWN-DNA%3F-33_DPLE";Tend="2605";Tstart="1457";shortTE="F";uid="12e98ea0-e0cc-4449-951b-9eb82548697b"
NC_045809.1	RepeatMasker	SINE	7474954	7475207	1943	+	.	ID="HASE2-1_DPLE";Tend="301";Tstart="49";shortTE="F";uid="1de1f443-30d0-400a-89b8-9ed2af7e4081"
NC_045809.1	RepeatMasker	LINE/Penelope	5093984	5094096	706	+	.	ID="PENELOPE-1_DPLE";Tend="147";Tstart="37";shortTE="F";uid="7696c3fb-0f65-4c25-9854-62aea16b3d23"
NC_045809.1	RepeatMasker	Unknown	9156405	9156898	962	+	.	ID="UNKNOWN-DNA%3F-33_DPLE";TEgroup="NC_045809.1%7CUNKNOWN-DNA%3F-33_DPLE%7C6";Tend="2606";Tstart="518";shortTE="F";uid="6074035d-b421-483b-82ea-c58edc6d6b73"
NC_045809.1	RepeatMasker	Unknown	8531095	8531509	3584	+	.	ID="UNKNOWN-8_DPLE";Tend="492";Tstart="78";shortTE="F";uid="2a03ae09-35d8-4504-b1ba-5316cee03f8c"
NC_045809.1	RepeatMasker	LINE/Penelope	969368	969508	636	+	.	ID="PENELOPE-1_DPLE";Tend="152";Tstart="1";shortTE="F";uid="0da3a198-2b31-41d8-b2d2-aa12f245e888"
NC_045809.1	RepeatMasker	SINE	4727262	4727562	2585	+	.	ID="HASE2-1_DPLE";Tend="301";Tstart="1";shortTE="F";uid="79f18b0b-f228-4df6-86a8-4b119395385e"
NC_045809.1	RepeatMasker	DNA/TcMar-Tc1	105784	105892	631	+	.	ID="MARINER-4_DY";Tend="1292";Tstart="1184";shortTE="F";uid="f50fc4f2-e995-4d87-b14d-8f8abc67d195"
NC_045809.1	RepeatMasker	DNA/TcMar-Tc1	3440957	3442055	9942	+	.	ID="TC1-2_DPLE";Tend="1320";Tstart="222";shortTE="F";uid="d9630360-ff54-408f-b8cb-dd7f767de402"
NC_045809.1	RepeatMasker	LINE/Penelope	8534119	8534856	1439	+	.	ID="PENELOPE-1_DPLE";TEgroup="NC_045809.1%7CPENELOPE-1_DPLE%7C78";Tend="790";Tstart="104";shortTE="F";uid="f594649c-aac2-44fd-8a52-664871a18b70"
NC_045809.1	RepeatMasker	LTR/Gypsy	2616249	2616393	573	+	.	ID="GYPSY-1_DPLE";Tend="3824";Tstart="3675";shortTE="F";uid="abb20213-b002-4b78-82a2-65f2f95ff725"
NC_045809.1	RepeatMasker	LINE/RTE-BovB	3060559	3061153	1305	+	.	ID="RTE-29_PPO";Tend="1430";Tstart="831";shortTE="F";uid="4d27be8a-e87c-4761-adcc-4efbf56247e9"
NC_045809.1	RepeatMasker	DNA/hAT-Tip100	7518792	7519747	3693	+	.	ID="HAT-3_LMI";Tend="4557";Tstart="3598";shortTE="F";uid="ef9a0ee3-5eaf-4b93-b983-0f2e034df1e0"
NC_045809.1	RepeatMasker	LINE/R2-Hero	4638669	4639074	925	+	.	ID="R2-HERO-1_DPLE";TEgroup="NC_045809.1%7CR2-HERO-1_DPLE%7C19";Tend="634";Tstart="2";shortTE="F";uid="186ce5f0-c470-4a28-8899-03f0a786ee8e"
NC_045809.1	RepeatMasker	LINE/Penelope	354817	354917	450	+	.	ID="PENELOPE-1_DPLE";Tend="104";Tstart="2";shortTE="F";uid="d8b253c5-28da-4992-ab7c-b921c7e603e3"
NC_045809.1	RepeatMasker	SINE	5792284	5792547	2229	+	.	ID="HASE2-1_DPLE";Tend="299";Tstart="36";shortTE="F";uid="c9de446c-a6c8-4a83-9b3e-ec015c135aef"
NC_045809.1	RepeatMasker	RC/Helitron	1212124	1212250	480	+	.	ID="HELITRON-N5_PPO";Tend="236";Tstart="104";shortTE="F";uid="abe992ca-b4c7-4ae1-9062-1ba1bdc53b95"
NC_045809.1	RepeatMasker	LINE/R2-Hero	3639654	3640556	6918	+	.	ID="R2-HERO-1_DPLE";Tend="2513";Tstart="1605";shortTE="F";uid="3796ed21-b6f5-43ec-a01e-fe570504df3e"
NC_045809.1	RepeatMasker	LINE/Penelope	372637	372920	1375	+	.	ID="PENELOPE-1_DPLE";TEgroup="NC_045809.1%7CPENELOPE-1_DPLE%7C5";Tend="222";Tstart="2";shortTE="F";uid="2d0c7879-7d56-41ce-9170-ef7ccd69d338"
NC_045809.1	RepeatMasker	RC/Helitron	7081630	7082642	7293	+	.	ID="HELITRON-1_DPLE";Tend="995";Tstart="2";shortTE="F";uid="f69f842d-a600-40af-9e49-26d028035d3b"
NC_045809.1	RepeatMasker	DNA/TcMar-Mariner	9668974	9669810	899	+	.	ID="MARINER-4_BM";Tend="1262";Tstart="170";shortTE="F";uid="6a41235a-db83-4781-bc1d-56442d0b5218"
NC_045809.1	RepeatMasker	LINE/CR1-Zenon	4121449	4122095	1127	+	.	ID="ZENON-1_PXU";Tend="726";Tstart="90";shortTE="F";uid="4b2ebdf0-313f-491c-b748-f077136fc9ab"
NC_045809.1	RepeatMasker	RC/Helitron	6411191	6411466	1032	+	.	ID="HELITRON-N7_PXU";Tend="286";Tstart="1";shortTE="F";uid="6bc6635b-5682-461f-9440-ec51b7091f4f"
NC_045809.1	RepeatMasker	LINE/R1	8708776	8708879	501	+	.	ID="R1-2_DPLE";Tend="1066";Tstart="963";shortTE="F";uid="45c0b6ab-f5a2-4ab6-bb64-2ff32e5fe51c"
NC_045809.1	RepeatMasker	RC/Helitron	8698693	8698897	1448	+	.	ID="HELITRON-7_DPLE";Tend="198";Tstart="1";shortTE="F";uid="8c669564-39f3-468a-aa27-7ca9e3b656af"
NC_045809.1	RepeatMasker	LINE/I-Jockey	5590210	5590407	1290	+	.	ID="I-JOCKEY-1_DPLE";Tend="197";Tstart="1";shortTE="F";uid="c4638dde-dafa-41b9-9f3e-108980d7c69f"
NC_045809.1	RepeatMasker	LINE/Penelope	4935527	4935857	436	+	.	ID="PENELOPE-1_DPLE";TEgroup="NC_045809.1%7CPENELOPE-1_DPLE%7C51";Tend="205";Tstart="23";shortTE="F";uid="6ba0d2fe-f161-4bbe-9fc0-84661c29f64f"
NC_045809.1	RepeatMasker	LTR	8632106	8633801	14280	+	.	ID="LTR-1_DPLE";Tend="1698";Tstart="1";shortTE="F";uid="3577870c-1e54-4fdd-b27f-d6293d35e80a"
NC_045809.1	RepeatMasker	LINE/RTE-RTE	5142489	5142844	405	+	.	ID="RTE-19_PPO";Tend="3268";Tstart="2894";shortTE="F";uid="9116d092-9375-438c-ba9c-89f571468d97"
NC_045809.1	RepeatMasker	LINE/R2-Hero	3366323	3366773	3265	+	.	ID="R2-HERO-1_DPLE";Tend="2513";Tstart="2072";shortTE="F";uid="1e7478f5-1c09-4526-9e55-8b271b200927"
NC_045809.1	RepeatMasker	LINE/Penelope	401576	402628	3587	+	.	ID="PENELOPE-1_DPLE";Tend="1171";Tstart="2";shortTE="F";uid="62b63dc0-e807-42bf-97ad-81714ba46739"
NC_045809.1	RepeatMasker	DNA/P	1987596	1987696	419	+	.	ID="P-1_LHU";Tend="902";Tstart="800";shortTE="F";uid="af8ebfcf-1fab-4e7f-9b08-ed5e81b4ddf4"
NC_045809.1	RepeatMasker	LINE/R2-Hero	1259061	1259423	2648	+	.	ID="R2-HERO-1_DPLE";Tend="2513";Tstart="2138";shortTE="F";uid="29c33008-fd78-4c08-9fd2-f0a1d31ff2b2"
NC_045809.1	RepeatMasker	LINE/Penelope	5623803	5624016	620	+	.	ID="PENELOPE-1_DPLE";Tend="388";Tstart="175";shortTE="F";uid="5902ffc3-f830-4bc8-b6b0-7a103698d9c0"
NC_045809.1	RepeatMasker	LTR/Gypsy	982332	982521	827	+	.	ID="GYPSY-1_DPLE";Tend="3885";Tstart="3684";shortTE="F";uid="325ade7e-b5d7-4472-83b1-ab37e42701c3"
NC_045809.1	RepeatMasker	LINE/R2-Hero	6620782	6621063	1708	+	.	ID="R2-HERO-1_DPLE";Tend="1182";Tstart="898";shortTE="F";uid="67403a37-0953-465e-ae1d-bb1f2be8ff63"
NC_045809.1	RepeatMasker	DNA/TcMar-Tc1	2598767	2598880	446	+	.	ID="MARINER-N22_AG";Tend="183";Tstart="72";shortTE="F";uid="bbe00ca7-561d-463d-9ad9-36789e4a6c8e"
NC_045809.1	RepeatMasker	RC/Helitron	6683819	6683992	1373	+	.	ID="HELITRON-7_DPLE";Tend="615";Tstart="442";shortTE="F";uid="87fbf92f-bea9-442c-9da0-1e309724302b"
NC_045809.1	RepeatMasker	LTR/Gypsy	5131104	5131268	871	+	.	ID="GYPSY-1_DPLE";Tend="3867";Tstart="3693";shortTE="F";uid="8dbaf52a-9896-403b-8e90-2df995c703cd"
NC_045809.1	RepeatMasker	SINE	2573761	2573883	847	+	.	ID="HASE2-1_DPLE";Tend="238";Tstart="116";shortTE="F";uid="71ce7fc4-1390-47f5-bc3d-91babd455dc9"
NC_045809.1	RepeatMasker	LINE/Penelope	8360576	8360730	769	+	.	ID="PENELOPE-1_DPLE";Tend="146";Tstart="1";shortTE="F";uid="fe4df90b-9563-4d2d-9974-af995641a58b"
NC_045809.1	RepeatMasker	LINE/Penelope	6788891	6789181	1366	+	.	ID="PENELOPE-1_DPLE";TEgroup="NC_045809.1%7CPENELOPE-1_DPLE%7C67";Tend="296";Tstart="28";shortTE="F";uid="a3db328a-df85-4265-a78f-b01a0f881eef"
NC_045809.1	RepeatMasker	RC/Helitron	162549	163101	2721	+	.	ID="HELITRON-4_DPLE";Tend="1145";Tstart="583";shortTE="F";uid="583fed59-8b9d-4012-bb29-b9db9e0eee69"
NC_045809.1	RepeatMasker	LINE/Penelope	8862463	8862789	2678	+	.	ID="PENELOPE-1_DPLE";Tend="328";Tstart="1";shortTE="F";uid="cc277b91-96ac-4deb-8479-86e21ce18bfe"
NC_045809.1	RepeatMasker	LINE/R2-Hero	1353542	1353783	1158	+	.	ID="R2-HERO-1_DPLE";Tend="2513";Tstart="2267";shortTE="F";uid="fec1ee0a-4f61-49a7-a210-aef24e09cb31"
NC_045809.1	RepeatMasker	LINE/Penelope	1618302	1618844	3167	+	.	ID="PENELOPE-1_DPLE";TEgroup="NC_045809.1%7CPENELOPE-1_DPLE%7C21";Tend="431";Tstart="1";shortTE="F";uid="229cac3a-0ccc-4c6b-a7a0-e490e9e3c2c3"
NC_045809.1	RepeatMasker	Unknown	4085717	4086410	3280	+	.	ID="UNKNOWN-42_DPLE";Tend="633";Tstart="1";shortTE="F";uid="8a004bf3-2497-4754-a655-c4433d2bb35e"
NC_045809.1	RepeatMasker	RC/Helitron	5966	6194	1022	+	.	ID="HELITRON-N7_PXU";Tend="248";Tstart="1";shortTE="F";uid="ca5112ee-9af0-4720-a8ec-ce3794688797"
NC_045809.1	RepeatMasker	LINE/Penelope	7128331	7128478	489	+	.	ID="PENELOPE-1_DPLE";Tend="134";Tstart="1";shortTE="F";uid="347cf512-6e89-46e3-b53d-c5ea1e804794"
NC_045809.1	RepeatMasker	LINE/R2-Hero	7332325	7332967	5264	+	.	ID="R2-HERO-1_DPLE";Tend="2513";Tstart="1871";shortTE="F";uid="d7c81c1a-ccb4-408a-85d8-0916e6cedc0a"
NC_045809.1	RepeatMasker	Unknown	9212414	9212790	2375	+	.	ID="UNKNOWN-25_DPLE";Tend="360";Tstart="1";shortTE="F";uid="6abd9f23-5d2f-4383-9517-544de4ee997e"
NC_045809.1	RepeatMasker	LINE/Penelope	5015991	5016235	795	+	.	ID="PENELOPE-1_DPLE";TEgroup="NC_045809.1%7CPENELOPE-1_DPLE%7C52";Tend="150";Tstart="1";shortTE="F";uid="c69be54f-8196-42a2-b1c8-8adc838a17e8"
NC_045809.1	RepeatMasker	LINE/R2-Hero	2616778	2617887	8968	+	.	ID="R2-HERO-1_DPLE";Tend="2513";Tstart="1400";shortTE="F";uid="08f64675-3097-479d-879e-30943c7c7d53"
NC_045809.1	RepeatMasker	Unknown	2879867	2880075	986	+	.	ID="UNKNOWN-1_DPLE";TEgroup="NC_045809.1%7CUNKNOWN-1_DPLE%7C1";Tend="452";Tstart="1";shortTE="F";uid="5266dfb9-dba5-49cd-a0b7-f9dc8b625a36"
NC_045809.1	RepeatMasker	LINE/R2-Hero	8826732	8827524	5520	+	.	ID="R2-HERO-1_DPLE";Tend="2210";Tstart="1414";shortTE="F";uid="38315476-24b3-40ba-bdbe-935abcc207fb"
NC_045809.1	RepeatMasker	LINE/Penelope	6966457	6966603	962	+	.	ID="PENELOPE-1_DPLE";Tend="149";Tstart="2";shortTE="F";uid="bdb633d5-bada-4082-920c-308a2d61cdda"
NC_045809.1	RepeatMasker	LINE/Penelope	1389513	1389647	864	+	.	ID="PENELOPE-1_DPLE";Tend="134";Tstart="1";shortTE="F";uid="ff24e5e7-9d32-4a87-9912-ebf3a1ae8bd7"
NC_045809.1	RepeatMasker	LINE/CR1	6157605	6158680	1898	+	.	ID="ZENON_BM";Tend="2997";Tstart="1865";shortTE="F";uid="457e083a-8b6d-4322-8e2d-7feedd243aff"
NC_045809.1	RepeatMasker	LINE/Penelope	6242114	6242254	795	+	.	ID="PENELOPE-1_DPLE";Tend="176";Tstart="35";shortTE="F";uid="f3b538b3-6c57-4963-b047-a5fcc912c115"
NC_045809.1	RepeatMasker	LINE/Penelope	1939043	1939158	985	+	.	ID="PENELOPE-1_DPLE";Tend="148";Tstart="33";shortTE="F";uid="37b07d6c-c2ca-44a6-b4b1-67eb1689e4ae"
NC_045809.1	RepeatMasker	LINE/Penelope	5313231	5313346	506	+	.	ID="PENELOPE-1_DPLE";Tend="155";Tstart="33";shortTE="F";uid="54f258cb-e739-41de-a72e-9b1460064204"
NC_045809.1	RepeatMasker	RC/Helitron	441914	442194	1130	+	.	ID="HELITRON-7_DPLE";Tend="441";Tstart="170";shortTE="F";uid="6393a6b4-6435-4dc4-ae39-1a420bb92007"
NC_045809.1	RepeatMasker	Unknown	3668871	3669154	630	+	.	ID="UNKNOWN-42_DPLE";Tend="1953";Tstart="1692";shortTE="F";uid="0f6b046a-6033-4057-860f-b8e782c893cd"
NC_045809.1	RepeatMasker	LINE/I-Jockey	1797290	1797432	552	+	.	ID="I-JOCKEY-1_DPLE";Tend="139";Tstart="1";shortTE="F";uid="e7e6292e-890a-4be8-835a-b676a431423e"
NC_045809.1	RepeatMasker	Unknown	3266051	3266312	513	+	.	ID="UNKNOWN-23_DPLE";Tend="533";Tstart="259";shortTE="F";uid="6834cadb-ae50-452a-83ee-027740bd71db"
NC_045809.1	RepeatMasker	RC/Helitron	7095088	7095437	2458	+	.	ID="HELITRON-1_DPLE";Tend="387";Tstart="7";shortTE="F";uid="b2f591a5-64d6-4289-bb94-113cad447103"
NC_045809.1	RepeatMasker	RC/Helitron	1484832	1485166	2307	+	.	ID="HELITRON-3_DPLE";Tend="357";Tstart="1";shortTE="F";uid="8a44115d-09b1-449a-a6b8-bc2d826cd54a"
NC_045809.1	RepeatMasker	LINE/R2-Hero	4727813	4727994	1190	+	.	ID="R2-HERO-1_DPLE";Tend="2160";Tstart="1979";shortTE="F";uid="23e4c07d-03a7-4627-8d44-e1c8af347289"
NC_045809.1	RepeatMasker	LINE/R2-Hero	8862212	8862365	1118	+	.	ID="R2-HERO-1_DPLE";Tend="2513";Tstart="2359";shortTE="F";uid="6a9604e9-7b89-4ac3-b78f-88ed8115bb05"
NC_045809.1	RepeatMasker	LINE/R1	10406539	10407052	3324	+	.	ID="R1-1_DPLE";Tend="2726";Tstart="2137";shortTE="F";uid="3b85700c-f400-49eb-989b-915c8f836f73"
NC_045809.1	RepeatMasker	LINE/Penelope	3230202	3230310	697	+	.	ID="PENELOPE-1_DPLE";Tend="148";Tstart="39";shortTE="F";uid="79038620-193f-403a-9f51-08de7fa2fe09"
NC_045809.1	RepeatMasker	LINE/Penelope	4334451	4334577	652	+	.	ID="PENELOPE-1_DPLE";Tend="123";Tstart="1";shortTE="F";uid="66d4870d-f249-4d25-8b51-7e131614f2d0"
NC_045809.1	RepeatMasker	Unknown	8464105	8464474	2923	+	.	ID="UNKNOWN-4_DPLE";Tend="391";Tstart="2";shortTE="F";uid="4a1508ba-6621-4771-862e-460a9d7809b0"
NC_045809.1	RepeatMasker	RC/Helitron	4977847	4978462	4623	+	.	ID="HELITRON-7_DPLE";Tend="615";Tstart="1";shortTE="F";uid="10e039a3-c515-4334-bff4-feba4b3b1112"
NC_045809.1	RepeatMasker	LTR/Gypsy	8348416	8348605	820	+	.	ID="GYPSY-1_DPLE";Tend="3884";Tstart="3695";shortTE="F";uid="0b9ad156-dcec-4972-98c7-e55847deeb7a"
NC_045809.1	RepeatMasker	LINE/Penelope	5853663	5853889	571	+	.	ID="PENELOPE-1_DPLE";TEgroup="NC_045809.1%7CPENELOPE-1_DPLE%7C58";Tend="160";Tstart="1";shortTE="F";uid="7eb15042-8b73-4d4d-af66-a26836c8a42c"
NC_045809.1	RepeatMasker	LINE/L2	1241340	1241818	782	+	.	ID="L2-2_DPLE";Tend="1049";Tstart="523";shortTE="F";uid="2c37ce89-793d-4f68-a4d1-91c2bd6e1f54"
NC_045809.1	RepeatMasker	LTR/Gypsy	2109533	2109749	972	+	.	ID="GYPSY-1_DPLE";Tend="3878";Tstart="3682";shortTE="F";uid="1d93b0f4-df19-4ae1-b928-79c1e60f5cf2"
NC_045809.1	RepeatMasker	LINE/Penelope	7765554	7766588	9333	+	.	ID="PENELOPE-1_DPLE";Tend="1038";Tstart="3";shortTE="F";uid="ed9063e7-4af9-46a7-8d1d-e77fbd323549"
NC_045809.1	RepeatMasker	Unknown	6274208	6274557	1249	+	.	ID="UNKNOWN-4_DPLE";Tend="392";Tstart="20";shortTE="F";uid="73576af3-8ab2-4a2b-8eb6-d10969ea1ba1"
NC_045809.1	RepeatMasker	Unknown	3641008	3641458	3804	+	.	ID="UNKNOWN-8_DPLE";Tend="489";Tstart="33";shortTE="F";uid="1a5da946-38be-4675-8450-bc8eb92ea573"
NC_045809.1	RepeatMasker	DNA/Sola-1	1400522	1400682	450	+	.	ID="DNA-LIKE-6_HMEL";Tend="1082";Tstart="912";shortTE="F";uid="aa3dfd11-8eb1-4262-8dd3-aa697b6457c6"
NC_045809.1	RepeatMasker	RC/Helitron	3951529	3951819	1160	+	.	ID="HELITRON-1_RPR";Tend="286";Tstart="1";shortTE="F";uid="eb877eb1-3962-4a42-813f-853af0cc3b55"
NC_045809.1	RepeatMasker	RC/Helitron	9194727	9194924	411	+	.	ID="HELITRON-LIKE-8_HMEL";Tend="986";Tstart="793";shortTE="F";uid="0cfa322e-c42c-49ab-9b8a-7ffeda6f9936"
NC_045809.1	RepeatMasker	Unknown	9643782	9644104	2010	+	.	ID="UNKNOWN-12_DPLE";Tend="337";Tstart="4";shortTE="F";uid="f7a42592-a18d-4b0a-b4de-514381cf7cac"
NC_045809.1	RepeatMasker	LINE/Penelope	1381846	1382000	894	+	.	ID="PENELOPE-1_DPLE";Tend="151";Tstart="1";shortTE="F";uid="9f37f0e3-31da-4457-a398-f4222b08e9f5"
NC_045809.1	RepeatMasker	Unknown	1106530	1106746	502	+	.	ID="UNKNOWN-18_DPLE";TEgroup="NC_045809.1%7CUNKNOWN-18_DPLE%7C2";Tend="1303";Tstart="1106";shortTE="F";uid="440e8d61-3393-4f1b-91f6-66314cfd5cd9"
NC_045809.1	RepeatMasker	RC/Helitron	2303755	2303955	505	+	.	ID="HELITRON-N5_PPO";Tend="203";Tstart="1";shortTE="F";uid="0cce3bd9-b285-4aff-b13a-81af291652d0"
NC_045809.1	RepeatMasker	SINE	7250476	7250770	2070	+	.	ID="HASE2-1_DPLE";Tend="295";Tstart="1";shortTE="F";uid="bbc1310b-9781-486f-8936-a01d94c55e00"
NC_045809.1	RepeatMasker	LINE/Penelope	3430033	3430178	1019	+	.	ID="PENELOPE-1_DPLE";Tend="142";Tstart="1";shortTE="F";uid="f6b4149a-dadd-4445-91a0-6e61b685b773"
NC_045809.1	RepeatMasker	RC/Helitron	4620519	4620704	1205	+	.	ID="HELITRON-7_DPLE";Tend="615";Tstart="420";shortTE="F";uid="64c6ac50-0298-4be1-9692-adf8d5edc7c0"
[truncated: 41,318 more rows]
