# Supplementary material for: Migrators within migrators: exploring transposable element dynamics in the monarch butterfly, Danaus plexippus
Source: Mob DNA. 2022 Feb 16;13:5. doi: 10.1186/s13100-022-00263-5 (PMC8848866; doi:10.1186/s13100-022-00263-5)
Supplement: Supplementary file 12 — Additional file 12: Dataset S3. De novo transposable element consensus sequences identified in the monarch in FASTA format. [file 13100_2022_263_MOESM12_ESM.fasta]

>Unknown-4_dPle#Unknown
TATATATATCGGCGCAAGCAGCTTCAATGACGGATGCAACATGAAAATAACTnnAGnCTGnCATCAATTATTATAACAACTTATTGGTCGTCGTTACTATTGTTAAAAGTAAAACGAAATCAAAnnnnnnnnnnnnnGAGAATAGAACTATGTTTGAATTCTGGTATAAATATGACGTCTGGACGCACGACAGCGGACTGCAGAGTTCAGCGAGTGCGGAnCATAAAGAATGTGATTATGAAGAACCTTCGAGAAATACAAGAACATTTAGAAGAATTGAAGTTTCATTTTAAAATATCTGGAACGTACTGAAACAAGTGACATTAGTGACGTCAGCGAGGCTGGCGTCCTGTCTTTAAAATAATGAATTTGTAATnAAATCCGATATATAT
>Penelope-2_dPle#LINE/Penelope
CAGTGGCGTGCACACCATAGATGCAAATAAGCACTGCTTACCCTACCCATAnAACAACTAAACCTAnATTGTTTAATTCTTACTTACATACTTTTAATCATACATTACGnAATACGAATGTTTACAGACATTTAAnATGnCATTTGATTCACGATnTnnnAnAnTTGTTAAAAGTGCCATCTATCAAnGTnnnAAAAnnnAACATTTTCGATCGGCCGCTGCTAnCnGCTAGCGCCGCTnnnCAGCCAGAGCGGCnGTAnGCACAACTACTCGGTGCATATTTTCCATACAAATAATCTCAAGGACGATCTACAAATCTCGTGTTGTATGCAGnAAATnTTTGCATGTGTGTGTGCnAAAAACTATGCATGTGTTnGTGTTCGAGAGGCACTGCTTCCTTnAnnnTAnTCGTTTAAAAnGTCATAGAAAnTnnGTTnATTGTCAAATGAAAnGGGACTnTTTnATTnGTCGGTAnACTGTTCAnATATTTTTTTCGCCATTTTGTTATTATTGnnnnnnnnnnnTTGTCTTTCTAAGCGCAAGTGAATAAGTTTTAATTAGCTAATTAGTnAAnnnnnnnnnnnTTTATTAACGAATTATGGAAAATTATAGCTGTGAGCTCTGTnCTGGTGATGTGTGTTTAACGAAATTAATTACGAGTACATTTTCAAnnnnnnnnnnnnnnnnnnnnnnnnnnnnnnnTGTTGTCGTTTGATGATAAAATTAAAATAATTACAAAGGGAAGGTGTGTGACCAGTTTAGATTTAACTAAAAAAAAGGTAATGTTAnTCGTTTTAATAAAAAGTATTATGATAGTTTTAATTAGCTAGCAGGTTGTGTACACACAAATAAGTTATTTTGTTTTCCTTGTTTGTTGTTTTCAAATAATAATAATAAnnnGAATGTTTGGATCTCCACTGGATATTCCGATTTAAATAACTTTnATAAAGCGGTGATGAACAGATCGTAATCGTTTTAAGGTACTTTCGTGGCTCAGAGGTAGTTGATAGATTnATAAAATATATAGATGTTAGTTCTGATCGGACTGCTGTAACTTTATGCGCGAATATTATCAATGTTTnAATnAAAnTnnTnnTTTnnnnnnnnTnnnnnTnnnnnnTnATnnTnnnnnAnTnnAnACTnCnnAnnTnnnnnTTnnTnnnCAGCAnCCGTnATnAnnGnAnAnnTnnnnTCTnnnnnnnnAnAAnnnnnnnnnnnnnnnnnnnnnnnnnnnnnnnnnnnnnTTnATTTAAATnAATAnnnnnnnnnnnnnnAnnnnTnATTnnnATnAATGTTTTAGAGGAGGAAATTATGATGAAAATTGnTAnnnnTTTTTTTTCAAACATATTCTGCTTACCCTAnCCCAAATCTCTGTGCACGCCnCTG
>R1-1_dPle#LINE/R1
aaaaacatttttaatttnacatnntttannnttatnanttnttnnntnaaaannnaaannnaantntnnntntatnancnntaatttttnnnannanttatnaantatgantnaatntttnnnnnntgcntcttnnttantngatgggtgtcatttgtnaatataataatTnnnaAtaAtnATtTTTatcATATtcntnnnaagnaatnnnntatnnccgngnacnaanctacaaggaggnggcgcngctggnngnngtcanaanngAnnTtntnATnaaTnnnannnannttnnatnntntantnnnatnnanAnattngannTtcnnnnntgTtAnaaTtaAcatnAAaAnnaAAnnntttnnnnatnnatngnntntgnnngantgggnggnnaangnacncctnccnggtncnnntnnantncaccntnctnatannaggagnnagngtcagngtgagccancaantgtnttantnatatnnatnnTAcnAtnAAATATnTntntananatannnnnncatnnnnnncnantnnattnatgnttnAnnttTnannaAtnaTagaannnngnnnnnaananctnncnnnatnnactTTtnTAtnnnnttnnnnntagnannanatnnangacaanatnancncnntgnnntntnnctTtTnAnAAAnTTnnnntcgnncaactnacnnnnaatatctttannacnnnnnngaangtcatgagnacngcaggtncgctgnngcaatctnntnnnnanannnnnaaAttcctcccnaacctcnaanannccannntnataccngntnantanntnaataatgtntgcgnancttgcaagttncnannnacattacntnncnntnntatncgAntATAnTnTggAnanntntnnnntnantnTnTnaaAaTATAGnnAttnntanananntnancnTAcGgTnnTccngtntnnntgaaacnaannntTTagGncTgATtttntttntattntnnnnatannannCGAtgAgcaaantngnnntnnntnacgcgGggTcaagnntnnntnttaantnntagcccTtcTgcgcTCngCgcAAAnGgnnCCnnanatcnnnntnnntnagnttttnacannnngntcgctcnntCGcGGTGtctttttanaAggGTggTTAgggGntAcCngTAcggTtntnnnttnntntnaaatnaatcTCCTGGanantnnnagccgCAgcgacggctctTgcannnanaattntancnnnnaaannntcgGCGATnnnannatnnanCCgccTtggGaatannnnnttnannnnnATCTTGanaannannnanagnngaTgnCgTcGGTTCaaaantatgnTCGCCGAGgTGTTcnanatnanatnaganatntnttntTctTACGTnTngGgTAggAGngCnntnnaannngcnannnCTCggAGAGAACatnnaangnannnnntatantcCTTatgnnacATCAGAGGAGAtnnnnnnaatnntncnnatanatgTCCGgGCGnngtnanatgnacnnannGTTCGCCGgCAGntnnnnnnacaannnGGGGAtannnntGTCaCGCtnaatnnnnntnnaanncTTATGCGGnnntnannGAGTGGannnntagnnGGGAGGACCTGGnannncnntggnnannnntgncttnancaCGGgcCAGCCGTACGGanTnnntnncnngtnnnnnAAAcGTACAnanaanaacnnnACGGCaGCGCTcCGTCCGGTCCTAGAGCGTnttnntgnanntnnanannngngnTGGATGAGGCGGAAACGCgananggatnattnnAAACCCCTCACTTTCatnngnnnaaaaaannntagangannnnncnnCGTCTGACGCAGGtatnnaantnacanaaTnTTnataaCACCGnnatannGGCACGGtnnnannnaGTGCTTCGGaagannntnaaTGAnTACTTGTGTCGGanntnnannAcGGCCAGGAGAGAGCCnngctnnatGGGAaGAGGCTGcCAannnntgnagTGAGTGCgntnnnnGGCGCTGnCGGTGGACananntnnTCGGCCCAGaanCACACCCTCGAGGTGTGCCCGAGATGGGCTGCGCAGCnGCCAAGACCTTGTGGCGGCTgntCTCGGCGGAGTGGACTTGTCGCTTTCGAGTATCGCGGAGAAGATGCTCGAGAGTGACAGGTCCTGnnnGCTGGCGGTGTCCTCCTTCTGTGAGACGGTCATGTCCACGAAGGAGGCATCTGAGCGGGAAAGGGAGGATGCGGCTGATGCACCCTCCCTCCGCAGACGACGGACGGGGGTGCGCCGGAGGCGATATttgCAACGCCTCCAATAGCGCCCCTGCACTCCGGGCTGGGGTCGGGCTGGTAACCCGGCTCCTGTGAAAGCCCGGCGTCGTCGGGGCGATCCTAATTGCCGGGATCGCCCCCTTTCTCCGAGGGAGTAAGTCCGGTCTTTGCCAGGACCGGCCAGTCGCTGGTGTGCCCTGTCGCTGACAGATCCGGGGTGCAnCCAACATAGCGGCCGATGGCTTTCGCAGTGGttgacngncaanntnnnnnnnnnntnnaannnnnnnnnnnnnnnnnnnnnnnnnTTTTAGTGAGTAGGGACCTGCCCAGGTCGanAGTCTCACACATCCTCTCCGGCCCCACCAAGGCCGGTnncttAGACGGCTCGTAAAnannAAGAGTTTCCCTGCGTCATCAAAaatanAAAAAAAAAA
>LTR-1_dPle#LTR
GTTTCnCnAnTCCnAACGCnAnTATAGTTGTCTCGAAAnACTAATTGTATTTGGTTTAACATAGATTGAAAAnAATTCGnCTAAATCATTCGGAAATAGTTTAGCATTTGTCGCCGTAGCCCTAATATTTGnATCAnTGACACTGCGAATAATTATAACCGAAATAAGCTCCTCAnnGAGTCCTTGCACTATACGTAAGCnAAGTAnCGACCGGnGTACATATTnCGCGTACGTTGGATAnTGATCGGAATTCTTAGACATAACTTCAAACAATATTCCAGCAAAATCTGGTAnnTnAGGACATAAAGGTTTnAATTCTTTCTTAGAATTGGTCCAACTACGGTnGCTAGACACCCATTnATTGAGCCAAGATTTCGCATCCCCTAACAAACAATTTCCTATTCGTGAAAGGCATTCTAAATCATTCCAATTGTTTAAAACTTTCGCGCnATCAATTTnTAnGCACTAATCGTCAAAATTGTGTAGATTTGGGTCAAAGTTCGAAATATAGTAATACnGAGATTTTnCnGCCGTACTAATTGATCTGATGGCnnACTAGCAATGCAATCGGTAACACTCGCCTGTACTAATTCCAACGGTATACCCGCGTCGCCTACTTGTCGTGATCGAGCGAGGTCTCGGATCCTGATGATGATAACATTCTGAATGGTAGCTTCACGTCAAGTCACATGCGTCGGAGAAACCAGATGCCCTATCGACGATAATTCACGCATTCTATAGGGTACACGACGATCGGAAACGCGAGATATnATCGCGGACGCGCGTTGGTGTCTGCAACTGTCGTGATGACTGCCTATTACAAACGCTACCGGGCGTCAAACCTTTGTAACGCAATTCCTCATAGTCGTGTGAATTCACCGACGCGCGGTGCGGCATGGACGAAGCCCTTGTTTTCGCCTCTAACGTTTTAAGACGAGACATCATTGCCTCCATATCAAGTCTCAACATGTTATTCTCATCAAAGGATTACTCACGGGAACTATTACCCTGACTCTAGCTACGATCACGACGAGGATTACTATCAAGACCACTGCGGCTACAATTGCGTTCACGTTCAGACATTTTAGTAACAAAATAAAATAATTAAATAAGTATGATCGCTAGAAATTAACGTATCAACAAACAAACGCAATAAAAGCTTACTCACCGCTTAATCAAAGTAATTAACACAAATTAATATTCTCGATAATAACGTAACACGATATTTAAAATAACTCAGTGTCTAAAAAAAAGTTATAATGAAATATTTAATAAAACACAAAAAAAAATAATGTGTGGGTAAATTGAAATAACAAGGCCTTACCAAACGGGGTTCTCAAGGTACGTATCCCACTTCTGATCTTAGAAACAAGGTAAGAATTGACTTTTTAAAAAATAACATTCGATACAATTCCACCGCTAATTTATTAAATTTACACAAAAATAAAAACAATTCTAAATGAATAACTTTCAACTATCTTGATTTAAACTAATCGTTAAATGAAATCCGAATATAACACAATCGAAAGATTTAAACACACTTCTAAAATCTACTAACGACTAAACTATCACACCAACGCGCGTTACGAACGAAAAAGAGCCCTGATGTCCTCTGACAACTGCTTATATGTCGTTTGAGTCTCTCCTACCCTCTCATATTCCTACATTGATTCTCTnCTACCCTCTCATATTCCTACAATATAT
>Unknown-5_dPle#Unknown
cacACAatttTtgAAggcTAAcTcaTAagTcatcgAATtcAtCacATTtcATatAgTTgaaaaccCcATcaGTAAcTcccGtgTAAcAttaAtaTtctgTTcAAAtTcAttAacttACAcAttttTAAaTTTTGAttttgaatgatTtAAgAgaTAAAaTAAAaatattTcaAATTAAAAcaTctttgcggttcacgattcatactttctctattttcataTACAgatttgcaaacgacTTTcaTaTagAcaaTaAatACaATTgaGaaataaacgtatcgttttgcaaataATAcTcTaaCAaTatTaAtaTtTATgaaAgattctcatCCTgCagAAaTATCATatGcaGaggtcgggtggaaacatgctgtcgatgttaggtatttacatacataataaaattatgtAtCcCcATGAAtAAgtttctgcttTcTTTgtATacTAgTAtcAgCccTTGtgtctgcttaaTAAtTTAGtctacgaaattaaaaaaaaaatattaaaaatcAacaATTTgcAATcgTAAcaTTAtgTaAtTtcAGacTAGAttaATgTAAAcaTTTATttgAcAtcTAcCGAtcagatattttAATAaaCaTgGgAttGAtattaAaagGTTaTtccAtAATaAGTgtaccAtaTAtAtttttGAtCcaTTATcaGgtttTATGAAaCaAacaCACaaacaaAaAAcacTTagcAAAattccgtcgttggtttcTTgTttAtccTtTtTAttgAGTACTAGCAAAAAATTATGAATTAACATAATTAAAATAAACTTTgTTATATTTGTCGGATTTAGTATCCTTATCGTAGTTTTTGAAGAGTATGACGTCAGCATTATTGACGTCACAAATGCCTTTGTTCTTGATTATCGTCAGTTTGTCGAGCTTTTAAGGGTAATCCCCTTGACGGTTTGACGAATCCTTTATTTTGGAGAGGACGATCGTTGCGACGGGTCGAGCGCGAATTTTTTAAATCTGTACCCTCGCTTCTGTTTACAGCTACCGAAACTCAATGTTGTGACTGCACCTGTGCACCTGACAATTTTAGCCATCCTTTAGTATTATTTACGTAAATAAAGGGTATTCGCTCCGATATATACATTAAGGTTGATATATACATAGCTTCTTACTATTAAATTAACCAATATCTTCCAGTCTAAACCCTACTAATATTATAAATGCGAAAATTACTCCGTCTGTCTGTCTCTCTTTTATCCcTATCCCGAATCCCGATTCTAAAATTAAGTCGTTTTAATTGCGCACCACATATTTGTATCGTAATACCTACCCATAATTCAAATAGTTAGCTTATAAAATATTTCATACCGATCATAATCTCGAGTCCGAtCCCGAACtCGAtAcccacccctatcCCCACCCCTATCCCGATAATACTCGTGTGAAACCATGAAGTGCAGTTCAGGTTCAGTGGCCGTAGTGTTAATCTGTTAACTTTTATTCCAATCCCGTTCCTGGTCCCAATTCCGATCCAGATGCCTATCCCGATACCGACTCTTATCCCGAAACTACAAGGGTGGAATTATGAACTGCAGTTCGGGTTCAGTGCCCGTAGTGGCAGAGAAAAGTTTTGATGTTCCGAAATAAGTTTATCCGTAGTTGTAAATATTTCAAAAGAATACTTGTATTTGTATTTGAATTATAAAAGTATTTAAAGAGTGTACAGTCTATCACCGTATTACAAAGTGCACATCAAAATTATTGTTTCTCATTAAATTTTTGTTATAAATACATGCGTATATAGCTGTGTTACTCACGATGCGTATTAATAGCAGGGGACTAAGAACCCGTTACCGTTAGGACGTACTTGATTGTGTAGATTGCTTCACTTTATGTAAGAAATAAAACTTAACTATCAGACAAAATTTAACAGAAAAGATGGTATATTTGAAGCACTTTGATCAATCAGACAGTAgTAATAGAAAGACGATGGAATAGCTTGAAAATAAAGGGAATGTTTACATAATTACTTTTTATTTATCAATAATAAAGAAATAATATAATTTCTTCATTGTTCTTCCtATgGCAAAAtGCAAAAAtAAaAAaTCAGAACCTTTTGaCGAACGTCAAATGATTTAATTTTGATGTCATGATAGCAATAAAAATAATTTTAAACTGTCAGATATATAGAAAGATCGTGTAAAAGCaaagaaatAAAGAAATAAAATACTGAAGACCTTTACAGAGATTTTATAATCATTTTAATATAGATGTTTATCTTTTCACCAGTATTATAGGGATCCCACGGACTATGTATAATGACTATGTTTTTTAAAATTAAAGACAGTCAAGGAATGTTGAGCTATAAAAGACAGTAACCTAGCCGATAAcATAAAGACTTTTTCTGTCTTTAAGATTTTCATAGTTATTAGATTGCAATTTATAAGTTTTACCTCATTTACTTGACATACTGAGATTGATAAATCTTATATCATTTTAGGAAATGGCAAAAATTATTTCATTAAGCCTTAGAAATATTTCACTGTTGACAAATCTTTAATTGCTATCGAATTGGTCTTAAAACTTTGCCCTTTGATTTGAATAATTATTGACTAATTGGCGTAATCTATTCCGTTTCGTTTGAGCcTACTTTAACGACTTTAGTTTGTAAACTGTTGTATTGAATAACTAAGTCTTTCTAGAAAAACATGATTGAATTTGTAAAATAGtTTTTTTTTATTGATTTGATACTGTAACCGGCTttTTTGTTTcTTTTGAAAAACAAATAAaAATCAAGAtTAATATTTTGAATGAGCCAAATATtTGAATAAAGTTAAAaaCaAAAAAATTATATCAAAcTAATATcATAcATTAAAATAATTTCTaTTCaAAAAAAAATTATTGAAGAAAcAGTgATTTCgATTATTTATTGGTttTtTAATGGATGAAgCTatTtTTATAAACACTGGGTCTCgATTGTTAGCTTgGTAGGAAAAGTTTGATTAATATAnnnnnnnnnnnnnnnnnnnnnnnnnnnnnnnnnnnnnnnnnnnnnnnnnnnnnncagtggCCgTaGtgTtAatctgTTaACTtTtaTtcCAAtcccgTTcCTGgTcCCAaaagggataagcaataaataagttttaggttaatacggttcatcATtcCgaTcCAgATGccTATcccGaTAcCGActCTtATCCcgaAacTAcaAGggTggAaTTgaaataatccATGAaCtGCaGttcgggTTCAgtGCgttaggaaaCCGtagtgGcagAgAaaAgtttTGAtgTTCCGggggttgtagattcAAATAAgttTAtCcGTagTtgtaAATATTTCAAaAgAataCTTgTATTTGtATTTgaaTTatAAAagTaTtTAAAgAgtgTaCAGtTCTATcAcCgTatTAcaaagtgCacATcaaAATtATTGtTTcaTcATtAAatTttTgTTAtAaAtaCAtgCgtATAtAgctgtgttactcacgatgcgtatTaaTaGcAgGgGACtaAGaAccCgttacttgAAcaTtTTTTtTattaAaAaCTtCaAAAgAAgTacaaACATaTGaATTagtaTgatAc
>Unknown-6_dPle#Unknown
attnnntnatttttAtattTtnnattTaAgnAaAAtnATTAAttTAAataatAtanntcttctTnAnnttnATnnAgnttTncnnaatTtaaAttattanaaAttTAtnactnttAaanAatanatnntnnnnaanantnnnntgnntAtAgcaanttnnTnaAnnAAAaAnAacAnnAnatnnntTTAtTAncAntntnnnaanannatnataAtTAAAATTnannnnaTgtTtTnAATnAAATanngtntnaannatnttnttanatnATTntAATTAAaaannnnatnnaatnnatAAnATtTnAAnaTATnannnnnncnanagncnTCAtTgtnnaaanaggTataATAtanAAAnTnAATnTnTnTTnnaAgATcatTtATAacgcatactgttgtnatatnnattttnAtntTaatAnnganattattntAAAttntnnnAgacctttcaaatgtatctnTAAATTTnaaaannannntTacattTTaTnnTTcnTTnTaantannnnannnAaTgTAATnAAtnTanaannnttTagggtgAnancGtTTcacgTatcgnannggcgaTgccAcAgAaATnAAtantTngnnTAnTgATnnnannnaanATgTTtTAtacantannAnATTTAtTAATttaAnTTaaaAaTAgTTntnnanAtnntnTATAcAAnaAnnaattaaattcataatTnctTTTcnTATAnnTtnccaTagaacccAnnntTntnacAAAaAtTgagTaATAtccttagtAttaTcaTanTTnTgTTnctTTAAAACgAAnnAtgnnatntcGnnAgTATcnanTtTntnnnaanntctGgttcgatnTgAaaAnTcnnnTanTnaAAAcaTcncgcAaTtcCgaTnngacngaatannAcATTgTTGTAAatATTAAnnntnnncAATTgTcAAcctATtnAAntnCttTntacgTCcTnTtttntantnAnTAnAnTccngAcctTcAtTcTgATTTCGTAATnaaaAnTaAAgTTATAggtTTcnannCATTgnAnTTnTAATAttttgTTgAcAccnaatactnnttnATTnTnTGATtccAACaTTtATtTcnnaannnnnnnctatattaaataaatntatnanagtcaTATntTgntAgatATtAaTAATnTTAATTTnntnnTngcTTCTGgttGAcaacaggaatacgnATnnAcATAtnnTTTATnAnTTtnTAanATTTnatgTnAAAAAAAAAnatAAtAattnacggtatTtaccactgcaacagagcnctCcagnaTTGTcAgATnatttngnAcgatgtagAagTAggtaaTcnttAtTATATATGTCGAAGAGCCATGTCCAAGTTGATTATTAGGAGCTGTGACGTCAGCGATGTTATCGTCACATAACACTATTTCCACCTATCAGGTTATCCATTTTCACCAATAAAGCACTCTCACTTACTCACACCACTTTATTTTCAACTTTAACTAACACTTAGTAATTTCTCCTGGATAGCTCTCACACCACTGTGTCCTCGCCACAGATGTCTCCGAATATAAATGGTTTTCGTGGAGTCATTACATTTACTCTTAATTTTAAATAATAACTTACAAAGATTATTCGTAGTAATTCAAATAAACAGTAATCATTACAAAAtGTTTTCGTAATCAATTATTAAACCAACTAAACTTTATATTGCCATTTAAAATTTAAAGAAATCATAATTGAATAACATTGATTACAAAATGGTTACTGTTTAAGTTTGTGTTTTACTAAAACTCACAAAATAACTTATCTTTACATATTACAAATCACGATACGAATTGCCATTTACTTTCCTTCAATACAAATCGTACGACGATCTATAAAACAAATAATTTTGTTAAAGTTATTACTAACGCCTTGACATTGTTTATGTCACATCTACCCTCTAAAGTGAAATACATATGAAACAACTATACATATGAAACAACTACCCTTTATAATGGTTTGTTAAATGTCGTTGCGCCGACATATAnATtntnattaaatnaannaacggcctggtgcgtgccctgcannnanatAntTTTAntTTnnTnTnATAtntnnnaatnantTaTnaAnaTaTcAAnaatnatnaannttntnngnttAcgcTgTATTaAAnnnATcActtanaaantgnggattctctgaAcctgtnttTgTgnnttnantnanttnaTtTtTtTTTTTttTTTTTTtAnanAAAAngcTcaAnncanannantnTnTtTnCTTAcTnTTAttgAagttaggtttgTTgctgTggtctgggnggtcttgtacgccgtaTgnTnnAcAngngcTctanaAAagnATtgAggTAnnTCgATgnTGTanaTnTnggnnntntcgtacnccgtggtccacagaggatattgATTTTAtnAtntTgctgtngTnTgggcggtnTcgtangccgtggtccacagnagnntantnnntTntAtanaTaATATnnnttttatgatgttgctgtggangatattgattnnannatgttgctgtggtctgggcggtctcgtacnccgtggtcnanAgannATATTtATTTTATnnttannATgTTgCTgTnatctaangggcggtctcgtacgcngnngttcacagaggaaattganattatgtggtctgggactttgtnngtnnTnCAcAgatnnaannntntanntnannATAAtnATTnTatgatnntnnntntnnttnntaTaatntnnnAntTttnTnnnTgnTtntAnAnAaAATATTAAnnatnannttntnncnnttnttataAttaaTATnAnTgTnnTctganacTtttnnccgtggtccaatnanTttAtatnnnntnngtnnannatnactanatannnannnaaanaaannaaatnAnnTTnTnntATTncTgnngatnnnnnntttanatgnnnTancatntnngatnnagattcacaaaanantntannattttntantnnnntttnntctggnantttnntntgtnatcnacagaggnacnaatttaaaattTnnTAtTtATTTaATAtaaaatnnnanatntaatnatnaanattttnaaaatntatntATnTTannnannaaaaannttttnattaaatnnantgnttttAnnnTTTTgnnngTtnnntnnnanannngggtcnacagangatattgannnaattTTaTntTgtTnctgtanTtTnnnnannatatncggtntnntanannaTnnttnnnannAnaTAntnAAtTntTagnngnnanntnnTnatgntatnnatnnanntnatntntaaaatnaantctttnacattTnnntnTantTnatanaAaatatnnaannnnntannnnaaAaaatATnaTanttnntannnanaataatTnTATaatnttgangnnttntntnnnttnnnTTtnaTTAntnTnAannttTattnntnnnnnncagatnnnananntnntnTncatanTaTntanntanatnanananataaataaananaTAaAanATATnntnncntnanngnannaataATtttntnnnntnnnttnnaatnttnanacntanntntntttaaac
>I-Jockey-1_dPle#LINE/I-Jockey
TnTTTTTTTTnnAnnnnAnAGTAGCTGTTAGCCCTATTnnCTnTTnCAnCGTCACnnnGAGnnnTGGGnGGCCCnATGnnAnCTACCnGTTTAATTCGGGCCCGAAGGGCCCGACnnAGGGnTACGCCCGTCCCAAGGGTGCCTCTAAGAGGCCGGACCTCGGCTTAGGAnGTCGTTGnAGTnGAGGnnnAATCGGATATTGGATTACATGACGnnCCCnGAnnGCnnAACGnCnnnGCGACGTGTnnnnnnnGGnAnCnCGTCTTnnCCGGnnAnGGCGGTGTnTnnnTnTnnnnnnnnnTTGTGTGTCTTGAGGACnTTTnTGTCTGTACTGTCGnTCAnATnTTTAnTGTCnnGGnnTAGnAnGnGnGTCTGnnAnGCCTAATCnnnnnTnnTAnTTGCCnTTnGnTTnnAACnCTCCCAnGnCAnTCAACATGCCCGnGTnnTnGCACATTGCCAGCATGCGGGCnTnAGnATTnCCATCGnAGGCCCTnAGCTTGGCnGCGAAnGTCTGCAnCTCCGCGGGnnnnGTCTATAAGACTCGCGAAGTCnCAGACTAACTGCAAGTCAGCTnCGAGnCCnGTTGCCGnTATnTGCGCGGGTGCCTGAGGGGCCTGTGnTGCnTTAGGGGCCTGGGTnGCCTGAGGGnnnATnGnnnnnnnnnGnnnCnnnGTTGCTGTCGGTTCGTTAATAACGCTAGGCCTATGCCAGGCGTTTTTTGCAGGAGGAGCAGCAGGGATGGGAGCCGGCTCnTGGGCTTTGTTGGGTTTCCGCCCAGCTTTCGCCCAGTGCGGCGCTTTGGGACATCCGCGAAAGTTCGCGGGATGACCCTGCTGGCCGCACAnGACGCAGCTAGGCGGCTCCTCCGTAGGCnCGACCCTGCTGCAGTCGGATGTGCCATGGTCGCCTAGGCACTTTACGCAGCGCGGGCGTGCGTAGCAGAACCTCTGCGAATGGCCATATAGTTGGCATCGGTGGCATTGCCCCGGGGCGCCGCGGTTTCTCGGGGGCTCGATTTCCAAGCCCGACAATCGGCAAACTGAAGGTATATTATAAATTTTCTTACCTTCCGGGGTAAGGGACAGATGAACTAGTACCATGTCAAAGGGTTTTTTGTTGGGCCTGTGCATGCGATGCACTTCCAACACCGGCAGATTTTGGGACTGAAGGTCCTCTTTnATGACGTTnACAGGTATCTCCGCGGGGAGACCCTTGATnACTACnGTAAGCCTACGCTCCTCCGGGAGGGCGTAGGTGTGGTACTCAATATTTTTTTTCCGTAACATCGCGGTCAATGCACGGTGGTCGGTTGGAGTGGCTGCAGAGACCTTGATCCCTACTGCCGTGTTCCGnGCTGACGTAAAATTTATGTTTTTATCATTAAGTAAGCTGGAAATATCGTTCCAGCTTTTGTTnGTTCTAATGTAGAGCGGCGGAGGCAACATCGATnnnnnnnnTTTCCACGCGGTGGTCGGTAGTGTTGTACCCGCAGCTGTGCGAACAGGTGCGGnCnCnnGTGnnGACACAGATGTGCCCACAGGTGCAGACACAGGTGTGCCCGCAGGTGCGCGCGCAGCCGCGCCGGCAGCTGCGGGTGACGTCACTATTTTCTTnACTGGCGTCGGAGCCTTCAGCGACTTCGCCGCCTTCCTCTTCCCCGATTTAGATACAACGGGCCTGAACCCGTCGTTGTCCTCCTCGGCGTCAGAAGTCAGCGAAGAAGAAGAnCTCCCnnnACTCGTTTTCGGAGCATTCCATGTCGGATGGAATGCGGCGTTGTGGGCAGCCTGGTGAAGCCGGGCTnTCCGTGTCGAAAGAGGCCATCCTCAnTGGCTTnCAAnGGTCGGTGTAnnnnTGGTAnATATTnGGGAnnTTnTnTTCGAGGAACTGTAGTAGTnCCTCGAATCGGAnTTTATAnTTGTCGCCCATGATGGACGACGGnACGGGGAGTGTCCTCCCTGCCTTGACAGGGAGGTGTnTnAAnnnnnnnAAGnACGnAnACTnAGTCCCTGCTTTTAGGTAACAGGGGTGTACCTACTTCCCTATCGACTGTGATACCTGGCGGCAGAACAACGGCGACTAAGCGACGGTGACTGCTACCCTCTTCGGAGTCTGCTTGATCAACGCCGGACACGTTGATCTTCTAACCTCTTCTATCACT
>Unknown-7_dPle#Unknown
tTTTAAATTAAnAAAATnttnttnttgtttctnnnnannAGTgTTAAnannntntngnantntaacnAAATTTCAATAAATATAAATTAATAAnntttnnacttaanttcnnnngantatnaTAGTGTGAATAAAAAAAAatgTtanannATTTTATTTTaAAaanantAAAaAGCGTGggGnccgtgcaTggTgTCAATAcaantnttttGTTATAAATATTTTATTgAtnntttttcAGATATgAttAaAGTGATTATCATTctactcatatctgTCgATAATATcTTAAAAActattgacaccatGCACCCCACgnntGCTTTTTTTagtttcatagAAATAAAaTAcaTTTTTTTTaaTTcACACTATTATTAATTTATATTTATTGAAATTngtTTaACAcTAttTTcTtAATTTAAAttttTaTTAAAATTTATTTTCTATTTTTTAGTTCGGTTTTCTATAAAAAGCgTgTtTTTtAgtTTTTTTAAACTATTATTTATTTTCTACTTTtTAGTTTGGTTTATTTATAATAGCTTGtTTTTTTTAATTttaaacttangttcgaaaaattttatgctaaaaattaatttagtgcaatagaaacgggtcaaaaaaattatgaaactccggaaacactgtaactttcaataaaatcaatttagtcgacagttgtagaataaaTTAATTAAGTTTCTTACCTTATCGACTATAGATGAAAATTATATAAATTAACAAAAATCATATTTTGCAAATTGAAAAATGGAATAATTTTATCAAATTAGTGTATTGTCATCGGTCCTCGATAAATCTACAAAGTTTGAACGAAATCTGGCCGTTTAAAGTGGGTCAAAATCGCGCCCAAAGAAGTCGGTTACAAACAAACATaACAAACATACATGTGAAGCTAATAAAAAGCtAATAA
>Helitron-3_dPle#RC/Helitron
TTTTTAGGGTTCCGTAGCCAAATGGCAAAAAACGGAACCCTTATAGATTCGTCATGTCTGTCTGTCCGnnnnnTnnGTCCGTCCGTATGTCACAGCCATTTATTTCCGAAACTGTTGGGCCTACATAGTTGAAACTTTGTAGGTTGATGTATTCTGGTAACCGCTATTCGAATTTTGAATAAAAATTAATAAATTTAAAAATTAAAGGGGGGCACTCCATACATGGAACTGATTnAAAAAAAnnnTTTTTTCAGCTAACCTATACGTGATGGGTGTCTATGGATAGGGCTTTAAAAAAGACATTAAGGTTCCTAAAACCATTTTTCGTCAAAATCAATTGTTTGAAAGATAGACGCTTCCAAAGTGGAAAAATGAGTGTCnnCCCCCCCCTCTAACTTTTAAAATAAGAGAGTGAGAAAACTAAAAAAAnATATATGCTGTAGATTTCAATGGAAACTTTCAACGAAAATTGGTTTGAACGAGATATCATTATTAGTTTTTAAGAAATAATACATTTTCAAAAAACGCATATACAACTTTGTCGTTCATACAAACACTATGTAAAACCAAGTTATTTTTTnTTATAAAACATCGATCAAAGTTACAACGCACTACAATAACTTTTATATTATGTCATCTACTTGCTGCTACGGAACCCTTCATGGGCGAGTCCGACTCGCACTTGTTTAATTTTTnn
>Unknown-8_dPle#Unknown
aattaatataaacanttntgattattnnganataAtaaantttttntaaAaTaaTATATGTGAGAGCGAGGGGATCCTCGTGGAACCTTGGCCAAGACCCTAGTCCTTTAAAAGGCTTTCGAGTCTGGGCGTTAAGTACCGATGACGATGGACAGGCTTCCATTTTGAAGCAAAGATAGTCTTTACTCAAAATGATACTTGTTTATTGCTAACAAATTCTTACAATGAATGTCAAGAATTGTATAGCGGAGATTCTACCACTGTGGCTCCTAAGAGCGACCAATGTAGAATGAATTCAGTACGATTATGCTTTGACTTTTATATGGTAAATTCTGTATTACAATTGTGGGTACTTGGAAAAAACTAATCACCTGATGTATTAATAAAATTATTAACATCGGTGAAGTGGGTAATTTGAAAACAATTATAATGAACGAATACACGAAAAGGAATATTTTCGATACGAGAAGGCTGTCGGCGCGACATGTACAaattnttaTACtnAcagTTanTGaGttCtcagcgccaacgtTTAATTtTTtTnnTATAntTGTnAnTTtGtAATtAAaTcaannntaaATATTTTAAtAAATTcaAcattnTtnTntAATTttctnTatAAgGtnacaaATTATAAtTttggagaggTnTATAaAttaaaacaattTnTgCATAnATTacntAaatATTnTnatnaAAnataaattgAgTTtaanaaacggaAttcnnaTGTTAAanatntntttntnAtanAATTnTttnTGAAAATATaaATAgAnaaaaaactatacgccacatttannnncatnnAaTtATTTnnaTgnaATnttTnnTTTTTTtATatntgntntnnnctTanAAtcgnaatanntaTTAAATAAAntgtnanaaantatagAaactnATaAtTnttnnnannaTTaggtTTAATgtnTattnantannntnnTGnaAaAAATnTtTnGttnnataaantnntnaAAAATnnnATAAAAcTTTgnnnattnnaaanaacggtngcnAnTtcTtnTtTgAttagaagtagaAAgTTttntTtnagnncaTAAAAAcTTaaanantnTATtTaatttAttattatctntnnnnctTTTnanTgTAAnAcnTnAAanannnnattaatAAAcAAaAAtnnaTTTnATTTTAnatnaannnnncanngnTTTTAtAAnnnTTTTAnntATTaTTcnnttattnttnngTGtAtggaattncannnnnnncAATaatATTTntTTnTnnAaattntnaaatnntanAAAnttTAAAAaAnTAnATTnATAAnAntnnntnnnaatatgcaatagcttggtgaatATtaatTAnAAAncACTtatanaanttaantttattaaAaaaTaatttctcTagattTnnnannnactantanaTnAAtTnAtatATAnAAnTTTtnnntanncntntaaatnnnTTATnTnTAnncTAAATtnntnnnnnnnATAtTATnnnaaannntantnanatAtTTcatcnagtaaacantttnatannAangTnTAgTnnaAgntTTGTAtGnAAAnantaancTtgATAaAgtnnntttatnannanttnatatTTTnTTTAAtTTTTnnnTnTAtnatntntnTTAnnTAaAannnntntnTTATnAAAAnATnaTAannagtnaannnntnttttATAATTnaatnnaaacantagngactanagagnannnaAnnAcTATAAtTTnaannannctnngaantantntatntnTnaaaAttnnaantgantttntttannttaanataantnatntanntaanatncntnttnntnttnAantTatanntanattttcnanntngattgttntannnnnnntnannttannttnntaaaattttnatntatnanntaaaannatanttnanagtttaat
>Unknown-9_dPle#Unknown
gtagaccanngnnnacaaannTttnaaAnaAncanagcaacatctttntnttataTAaAATtAAAnntnnntatatcctntntggaccanngatatnnaAAgtcntnnaagannanannaannTnATAnaataaatantnnntgtggaccncggcgtangataantnagaccgcccagancacannaantTtaTAAtTTnnATATanTnTnTAnAnntnnatnntnnantttanntnatnnacAAAAATnTnAaaTaantnntantntttttttnttnAnAgcAAnatatnntaanttnnanaantttatntttaattnntatnacAnaAtATnAATnAtnntctgtngancnnggacaaAAnTnTAAnaTnnnATaAntATnataaantnnatatcctctgtggaccacngacaaaagtccnatAnAnnAtnnnAtcAATaTAAAnTatnnnnnnatnangcAATaTtttntatnanatTgTAaAcnannnnntanaanntnnannanaanAAaAgTnanntcncagactacagnttaanATTATAntaTnaAtattnnnaanctnTnnTttntnnaananntanntnnAnanaAnTnnnanAntAaAtnAAnAtTATAnnATtAAnAtntTantntantnnttaanaanataTnTnTnnATtAcnnnntttnnnnantTatnnntnanaAnannnnnnAnannAnAnnAAtanntTnanAAAATnAATATCtTntntgnAnnAtngtgtantanactnccnAnacnntntanntantannttttnacantAanAttAnAnaanaaattnataagtnntttnnttcattngaacaaaaTnAatATTTTnTnTnnnatatgannaaananananaanttnntnaaataccatacggcgtacgngnccgnncngnncanantaAcATnATAAAatnaaTatanncctctgtggaccacggcgtacgagancgnncAgAntAnAgnAAnATcATAAAaTcaatatcctCtgTggaccacggcgtacgagaccgcccagaccacagcAtcgAccTaccTcAaTccctattAgagccccTgtggaccacggcatanAagAccggncnnanAncacAgnaAcAAAcnnAnTTcAATaAaAntaatngatntnnntcatattnntatatctttaanatnnaatAancAAAnATnntTngaacATTTtncnTAAaAanaaaanntanatnattnttnttntntattngannatttntnangnaanttanntaaaaaataAAAAtAtnAAAAAAAAnAcAAngtntaatntgntACacAGtTTcAtAnAAannaatatttnnntcnangTnATnncTTTAAnAcAncnTAngTTgananntntntnannTTnAnATAtnAcaAnAAAgTAAaanttaaaaaggtgcagggcAcncAnnAgGnnnnAnAATgtatttttttttnanttnatatanatataTATATGTCGGCGCAACGACATTTAACAAACCATTATAAAGGGTAGTTGTTTCATATGTATAGTTGTTTCATATGTATTTCACTTTAGAGGGTAGATGTGACATAAACAATGTCAAGGCGTTAGTAATAACTTTAACAAAATTATTTGTTTTATAGATCGTCGTACGATTTGTATTGAAGGAAAGTAAATGGCAATTCGTATCGTGATTTGTAATATGTAAAGATAAGTTATTTTGTGAGTTTTAGTAAAACACAAACTTAAACAGTAACCATTTTGTAATCAATGTTATTCAATTATGATTTCTTTAAATTTTAAATGGCAATATAAAGTTTAGTTGGTTTAATAATTGATTACGAAAACaTTTTGTAATGATTACTGTTTATTTGAATTACTACGAATAATCTTTGTAAGTTATTATTTAAAATTAAGAGTAAATGTAATGACTCCACGAAAACCATTTATATTCGGAGACATCTGTGGCGAGGACACAGTGGTGTGAGAGCTATCCAGGAGAAATTACTAAGTGTTAGTTAAAGTTGAAAATAAAGTGGTGTGAGTAAGTGAGAGTGCTTTATTGGTGAAAATGGATAACCTGATAGGTGGAAATAGTGTTATGTGACGATAACATCGCTGACGTCACAGCTCCTAATAATCAACTTGGACATGGCTCTTCGACatatATAtaaaagTgggAttaccTActtctactcgTncATcTgAcAanaaaaATGcTggtnnAggcTCTgtTnnagnnttatngtAaATAnTnAATTnnanannnATtatttntntntntnaaTTTTTTTcacAnaactttttAATgntAaAAgTnATAAAatgTaTGtntatananntnTTGATngtATTtcTgnTnActaAccaGAAgntaAAaTTaAAAttnattnnatActgATAcctnncATCATATGAttnnccgggacatgaAtgTTggaaaAtcagagAATgGTnTcaacAnnntnnTATTAntttactnCAAcTgncaatggaaaccTATanaanAAcTTTAcTgATTAcnAAATnngAATgAaggntaanatTtcggAgTnTATTnAnAAgAanatcagcacAAaGtTnTGgGTTnAcAAttggttaataTtTacaAcaatgTgaatnnannaaaannnnTnnnAnTTGCnagaTnatatatnnnntnnnnanTTTTgAtTAcaAnTtttnanATntannngAAncaGAnAnTgnATntnanntnacTCgctnnncnGgnACATngTTnnTTTtAAAgAACaTAAnTATGATaAtAnTAAnganatannTATTAcngtatnnancAAtTTnTacnTcAcAAgngTgggTtctatggcgacgtataagaaaggcantgatTnttnTAtanngnaTgaacgactnngaaaattnnAATTnAnTAAAtgTTAnagngTnnntnATnAATAnccnAaatatnaattTctgtggcatcgccgatacganntacgTgAAacgntaanngtctnancctaatnntnTAcATtgATTnCtnATTAcAAgtAAtntncaTAtaAAAngAACAAAnttntnaTtAgTaTnTTTgaAAnnTntaannaacaatttacagtagtgtcgctntntnntntttaAcATtannanantAaAAnAanAnannTTATAAATtagATcttcnaatanagatnTtAaTTTtATATTtnatanttgtacctaanantgntttnanntntnnTAAATATgttnAaAtgtTnnttaattnnaaTntATTTTATtnAcaaacacgaactttanttgtgataataaactcnntcgntaatatgnTgctAntannnnnnattanTTTTTcttnaccaacnTnctAtanantttgTtTntntnAtnTnnTgTntAnaanTgATAnATtTAAtaATttattaaaTtnnaatntnnaatgaantaaannagatatnnnananTATTaAnTaananannaTnTTAATtAtTTTnctnAaattanncaaatatgaaaatngntnnacgtgttaaacacggaagtaTTacaAaTnnanntantnttntntntttaaagatnangAtanatatgtagagTnnancnTatnnatttaaantcctgttaggannnAAAtAatTtnttnaattataggaattacttgaacattaaattnganaaAnAaatannannaat
>DNA-Harb?-1_dPle#DNA
TnAGACCCAGTTTCACCAATCAATGTTAAATAAATAACGTCTTGTTAAGGCGTTTGATGGACTGTTAGATGTATCGAGCGTCCCACCACGCACTAATGTCTGTTTAAATGTCTTAACAAGACATTAATATTAATTCCTGCTCTAGAGGTCCGTCAAATGGCTAACGGACTGTTAATCTATTGTATTGTCAAAACTCAAATGTCCAATCCCACCCCTGATTTTTTGTAGCCATAGTAACAGCATCTGTTTTGTCATTTTCGACTATTTAATTGTATTTATTAATAAGGTGAATTAAAATTTCTTTTTCATATGATGAAAAATTTTGCCCCCGGCTTTTCTATGACATTGCAAATTAGGTACTCTTTTCATCACTTATAACTTGAACACAATTTATGCCAATAAATTGACAACACGATTTTGACAGGTTACACCTAGTAAACTGAAAAGAAAGCTTTTTGTGTGCCAAATCTATGCAATCAACGATATATAAAATTTGGTCGCATTAGCTAACAAGTGACGTATCGAGGGATATATACGATCAAGGGATAAAGTGGTGCATCGTAGCAAACATGTCGTATTAAACGCTATAACTTCAATTTGGTCGTCTTATAACAAGAACGAATAATTTGGTAGCCGGTCATTTAACGTGTCATTTAATAATGCCTTGTTAATTTTTCATCGTGGGACGTAAATATTTTGACAGACAATTATATTTTTGAAGGTTCGTTAGTAAATGCCTCGTTTAGATTTAACAAACAGAGCTTGGTGAAACTGGGTCTnA
>Tc1-2_dPle#DNA/TcMar-Tc1
tATATAGGGTTTTCCATTAAGGGCGCTTGATCTTTGAAATGCAAAAAAAAATACATGTAGGAAAGATATTTGCGAAATTTTTTTTTTATTTGGAAGGTCTATCGACCCCATTATGTATGGAATATGACATCATTCAAATGACCGCCACGGCTTCGGTTGGTGGCGCGCACACGAAAGGTCCAATTTTCGATGACTCTGGCGCACAAATCGGGCTGTATTTGATCGATGGCGTGGCGTATGTTGACTTTGAGGGCATCGGTGGTTTGCGGCTTGTTGGCATAGACCTGCGACTTAAGAAAACCCCACAAGAAAAAGTCCAGCGGGGTCAAATCGCACGATCTCGGTGGCCAGTTCACGTCGCCTCCGCGCGAGATGACCATGTCCAGAAATTGCTCGTGCAGAACTTCCATCGTAGCGTGTGCTGTGTGGCACGTAGCGCCGTCCTGTTGAAACCACATGTTGTCCAGATCCATATTCTCGATTTCAGGCCAAAAGAAGTTGGTTATCATCGACCGGTATCGCTCACCATTGACGGTGACGGCCACACCATTATCGTTTTCGAAAAAATACGGACCAATCACGCCTCCGGCCCAAAATCCGCACCAAACAGTCACTTTCTGCGGGTGCATTGCCACTTGGTGAACCTCGTGTGGATTGGTCTCGTCCCAAATACGGCAATTTTGCTTGTTGACATAGCCATTCATCCAAAAATGCGCCTCGTCGCTGAAGATGATTTTTTTGCCAAAATCGGCGTCAACTTCCAACTGCTCTAATGCCCAGTCAGCGAACACACGGCGCTGTCTATGGTCATTAACCTTGAGCTCTTGGGTCAGCTGGATCTTGTACGGGTGCAGGCTCAAGTCACAACGCAAAATTCGCCAAGTTGTCGTCTGCGAAAGGCCGAGTTCCTGTGCGCGACGCGGAATTGACTGCCGCGGGTTTTCGAGGACACTGTCGCGCACAGCGGCGATATTCTCGGCAGATCTCGCGTTACGTTGACGCACGGGAACCGGCTGATTGTTAACTGACCCGGTTGACTCGAATTTGTCCACCAATCGACGGATAGTCGACTCGGCAGGACGATCATCGCGACCGTAAAACGGGCGAAGTGCGCGGAACGTTGCTCGAACTGAAGACCCATTTTCATAAAACAATTTTATGATTTGCACGTGCTGCTCGACACTGTAACCTGCCATGGTGGTTTGGGAGGACGGAATGAATATAACACACTGCATTTGACAGCTGTCACTCAAACAACATGGCCGCAATCAGCTGTCAAAGTTCAAGCGTCCCTATTGGAAAACCCCATATATGGATACTTTATGGTATGGACAAATAAACTGCGAAGAACTTAAAGCTAAGATACATTCACTACCAACTACACTTGGGGATGTAGAATAAAAAAAGGTATGGTTTTTTTGTTAACTAAAATTATATTTATAAATATATGTAGGATAATGTACATAAAAGTTAAAAAAGAGAGAATGGTAAAGATTAAGATTTATTTGTTTTTTGCTATGGACTCATTCACATGATTTCAAAGCTGTATGGCTGTCACAATATTTGAGTCAAATAGAAATCCAGTTCGAAAAATGTATGAAGTAATAAACTTCTCCAAAAACGAAGCTGTCCGTAAGGCCAGTCGAACAAAAAATAAGATTTCCATTTTTAAAATGTATAAATACAAGGATTGAATAGACAAGAATTCTGGCATTTCTGCTGTTGCGTACTTGTTGCCATTTTAATTAGCGTGTCTGATTGGATATGTAATCAACTTAGCGTAGTTCGAAAAATAATTTTAAAGCGTGTGTTGTTGGTAAAGGATTTTCATTGAGATTTGCTTCGTCAAGATTAAAGAAACACACATCAACATGAGCAACAAACTATTAAATAATGGCAAGTGTGCTATGGATTACCTTCTGGAATGATCGGTGATAACGATGCAAAAAAAAATCTGAGACATCTCCTTTAACGTAACATTAGAGTTACGAGGACTATGTAAATGAACACCTATTTTTGTGAAACATAAATTTAAACATTGTTTAATAGATCAAGTTTCTAAAAAAATTTGCTATGCTGGGAACTACCTTTAATTATCACCTAAGACTGGATTAATACTTGTACTGTATTCGACAGTGTAAACTGAGATAGTATTTAGCTTAAAGCTAATTGCTGCAATCGCTTGATTTGTCTAGATGAAATAAGTAACTGGGTAATGCAAAAAGATTTTCAAGAATAATTTTAACCGAAAGAAAGTCTATATCCGATTACGCTTATACATGAAACATTGACTTTGAACAACTCCACAAATTAAATAAATTTGTTACACAATAGATACATATGTACAATGAACGTATaCGTGTATTTATnTACATATATTTAAATTTAAAAACCTTTTCAGTAACAGAGAgTTAGTTTATCTTTCTTgACAgAATAGGAnnAnnGAAnagGAnATTnnnCCAAAAATAnTAAAAGTCGnAAAAAATTTAAcTTTAT
>Unknown-10_dPle#Unknown
TTTnTACACGCTTTTTATTAGCTTCACCTGnnTGTnTGTTTGTATGTTTGTAACCGACTTCTTTGGGCGCGATTTTGACCCACTTTAAACGGCCAGATTTCGTTCAAACTTTGTAGATTTATCGAGGACCGATGACAATACACTAATTTGATAAAATTATTCCATTTTTCAATTTGCAAAATATGATTTTTGTTAATTTATATAATTTTCATCTATAGTCGATAAGGTAAGAAACTTAATTAATTTATTGATTGTAATTAAACGACACTGAATTAATGAGCCATTCGCATTCGATGATCTACAATTGTCGATTAGAATnnAAAAAAAAAAATAACTCAAATnnnAATTGATTTTCTCATAAGTTACAGTGTTTCCGGAGTTTCATACATGACGGACAGGnATTTTTTTTGACCTATTTTGATATTTTTTTCCGTTTCTATTGCACTAAATTAATTTTTAGCAAGTATAGAATTAATCTCCATTAAATTATCTCGACAATAGTATGCAAAATATCTTGATTCCGTTAACTAACAAGGCTATAATACTAAAAATAGTTGCCAAAATGAGGCGAAAAAAATTTTTCGATCGTAAAGCAnTCTCTGATGCTTCGCATCATGnAGTCnTGCAATAGTTTAAAATTAAAAAAACAAGCTATTATAAATAAACCAAAnTAAAAAGTAGAAAATAAATAATAGTTTAAAAAAAnnnAAAAAACACGCTTTTTATAGAAAACCGAACTAAAAAATAGAAAATnAATTTTAATAAATTTAAATTAAGAATAGTGTTAAAAATTTCAATAAATATAAATTAATAATAGTGTGAATAAAAAAAAnnTAnTTTATTTTAAAAAAAGCGTGGGGTGCnTnnTnnnnnnnnnnnnnAAGATATTATCGAnnnnnnnnnnnAnTGATAATCAnTCTAnTCATAnCTnTCAATAAAATATTTATAACnAnTGACnCCATGnnnnnnnnnCTTTTTTnnAAATAAAAnAnATTTTTTTTATTCACACTATTATTAATTTATATTTATTGAAATTTTTAACACnTnTTCTTAATTTAAATTTAnTAAAAnTTATTTTCTATTTTTnAGTTnGGTTTTCTATAAAAAGCGTnTnTTTAGTTTTTTTnAAA
>Unknown-1_dPle#Unknown
TATTGTTAGAAATAAAtTTAGGCAGTACTTCCACTTAGATGTTTATTGCTCCACAACTCGTAACAGAATnCCCCAGTCTAGCACTTACATCCTATTTATAATATTCAAAGGTAACATnTTTAGGTGAGGGTAAGTTACAATATCATACAGAGGGCGCTAGTTTCCCTCATAAGAGTTTCCATTAAATAATAAAACACTGAACATTACGTAAAACATGCTAAGGCTCTaATTATAAATTATAAAACCAATTGTTAAGTATTTGGACATTTAAATTACTGTACAGAAACATTATTAACATTAATTTACACTATTATAACAAATATACAGATGGCGCTAGTTnaACTATCATAAGAATTCCCAATAAATATCAGAATATAAATAACGTTAAGCTTAGAATTATAAAGTACATCACATTTTAAATTATTATAAATAATTATTACTAACAnTATaTA
>L2-1_dPle#LINE/L2
atntannntnnnattaaAnAattattttnattTnTTTTTACATGCTTTTATTTAGCTTCACGTGTATGTATGTATGTATGTaTGTatgtatgtatgtatgtatgtatgtatgtttgtAACCGACTTCTTCCAACTCGATTTTGACCCATTTTAAACGGACCGATTTCGCTCAAATTTTGTAGGCTTATCAAGGACCGGTGGCAAATTAATACCTCGTAGAAATTATATCAATTTCATCATTAGGATTGCCAGGATCATCATATCATATCATAGATCCTTTACATGAGAGTGAAAGAGATAGAGCATGCTCGCTCAAGCGCTATTGTATTTGTTGGTAAGCTACATAGCTGCATTATCAACAGCCAAAAATCAAAAACTTTTGATAAGGAGAATTTTATATTTAATTTCTAAGTGACTGAGCTGATACTAACTTAATCGCGATAATTACAAAAAAtTnGCCGTGTCACAcatAATATGACTACTGGCAGGATCAACCAGGGAGATGTGTTCCGGAATCGAACTTCGTGAATATATATAGaTTaAtAtAtAtAtatatattanntaannnnatntatntttatagcATTAGaTgAAAtggAtcggttAcGAaATattaatttATAaAAAGtGaCCaATaggGCTTTTcTTACATAAATcGTTACACtTaCTACATTgATCGCAAGccacTGTAGCTaTTTATGCTAAcAAcacAAAaAgccTTAgaacGTACACGAntattttttactttttagttgggttaATTgGAgACGCatgttttttaaaCTCTGTAAACACAGCTTTAttattaatTATGTCAATGGnnntntnannnnaatATTAAAAATTAATGtttcacnttnnTAGcTaaTTTgATaGTAAAATcAaACATTcgTCntnnnnagTCTAgAAgAtTTAAcAcAntatTCCGCgTTGAannttanAGAcAAATTnnnnntaattttnnanngaGAACTaAAAAGtntnnnnnnnTAAAAAATAAAATAttnnaanTaGTTTAAAAAAAnnntacnanantAAAAaAnantnnnnncATGCTTTTCTaATTAcantnntaatnttannttnAcccaACTAAAAagTaAAaAATAATTTTTnACaTatTaacaaTAACagTgggcggaaaatttttnATTAgTATTGTTaATgAnAnnnattgttAAAGCAtnGGgnncGCTTTgTAccAtATcTttcaTacaantatnnaannataTATTTTTTTTnAAcTAaTnntnTnncanttntannanngntTgTATATTTgnnaatntnttgttTgTttAtacnttacatntttnntannanannnttAtttTAAtTactttTtATAAnAAAATnnnanncncgTTAtntTtATtAacATnntnntnnannaanntnnCAnnATaATAATTTtTTccAcAtacaannnnnaatatangtaAtacTgagAgAgannnnttnnnttggactaacgcggtctgcgaatgcataccatctnnnaanaGaTncgnaAATnTntnnnannnnggnnaaTTcgTaaantnngtgagnnnntctnntncAAAAtncTTnGTATttttttnnntgnnntataatntaacnntanttttnngatttacangntttngaaaTanATTaAnnTAaTnngAAaAgAAtnTnntnntacagttgctnnnncatgnanTTntTAAaATTaaAatAaaTTTtntnngtAattaaaaAttancaaatnnnananttnnnnnangaggnntcGCaattttacanAananatTTtTatAananttatntganntnngagaactantacaaaanntgttTncaaaAATatnngnataatcaatacgaTTntTTnnAAAnnAGTATgAAtnatAtggtacaaagcgccccatncttttntnaaaacaanactaatattnttngnccnnncnacnaattnnnnaaananAntgnnAntgtTaatatnaAAnantatttttnacctnttagttgggttagaattnaaatatnatattnnttanntttttatttanttnannnnanttananaaaaaatgtanannataanttanaaaatntnantntnnttnaaaaat
>Tc1-1_dPle#DNA/TcMar-Tc1
TAATATnTATAATATAGGGTTTTCCATTAAGGGCGCTTGATCTTTGAAATGCAAAAAAAAATACATGTAGGAAAGATATTTGCGAAATTTTTTTTTTATTTGGAAGGTCTATCGACCCCATTATGTATGGAATATGACATCATTCAAATGACCGCCACGGCTTCGGTTGGTGGCGCGCACACGAAAGGTCCAATTTTCGATGACTCTGGCGCACAAATCGGGCTGTATTTGATCGATGGCGTGGCGTATGTTGACTTTGAGGGCATCGGTGGTTTGCGGCTTGTTGGCATAGACCTGCGACTTAAGAAAACCCCACAAGAAAAAGTCCAGCGGGGTCAAATCGCACGATCTCGGTGGCCAGTTCACGTCGCCTCCGCGCGAGATGACCATGTCCAGAAATTGCTCGTGCAGAACTTCCATCGTAGCGTGTGCTGTGTGGCACGTAGCGCCGTCCTGTTGAAACCACATGTTGTCCAGATCCATATTCTCGATTTCAGGCCAAAAGAAGTTGGTTATCATCGACCGGTATCGCTCACCATTGACGGTGACGGCCACACCATTATCGTTTTCGAAAAAATACGGACCAATCACGCCTCCGGCCCAAAATCCGCACCAAACAGTCACTTTCTGCGGGTGCATTGCCACTTGGTGAACCTCGTGTGGATTGGTCTCGTCCCAAATACGGCAATTTTGCTTGTTGACATAGCCATTCATCCAAAAATGCGCCTCGTCGCTGAAGATGATTTTTTTGCCAAAATCGGCGTCAACTTCCAACTGCTCTAATGCCCAGTCAGCGAACACACGGCGCTGTCTATGGTCATTAACCTTGAGCTCTTGGGTCAGCTGGATCTTGTACGGGTGCAGGCTCAAGTCACAACGCAAAATTCGCCAAGTTGTCGTCTGCGAAAGGCCGAGTTCCTGTGCGCGACGCGGAATTGACTGCCGCGGGTTTTCGAGGACACTGTCGCGCACAGCGGCGATATTCTCGGCAGATCTCGCGTTACGTTGACGCACGGGAACCGGCTGATTGTTAACTGACCCGGTTGACTCGAATTTGTCCACCAATCGACGGATAGTCGACTCGGCAGGACGATCATCGCGACCGTAAAACGGGCGAAGTGCGCGGAACGTTGCTCGAACTGAAGACCCATTTTCATAAAACAATTTTATGATTTGCACGTGCTGCTCGACACTGTAACCTGCCATGGTGGTTTGGGAGGACGGAATGAATATAACACACTGCATTTGACAGCTGTCACTCAAACAACATGGCCGCAATCAGCTGTCAAAGTTCAAGCGTCCCTATTGGAAAACCCCATATAT
>Unknown-2_dPle#Unknown
TGTTACCGACATATTAATCCTTGATATGGAATATCACATTTTGTTTGTTAAATGACGTTAATATTTATAATAACTTCTAAATGTATTAAATTATGACTAtTTAACTTATATCGATTTAAAGGAAATGTTTTACCGATTTATTTTTGTAAAGTGATAGTTTTTTTTACGTAGGGTATTATTTTATTTTGTTTTTGAGTATGGTATGaTTTTTnAAACGGAACTCGATCGGTCACTCGCTGTTGGATACCGATCGAGACGGTTGTnCTTGAAAATATAAAATCATTTTAAAGTATCAAGGTGTTTTCTTGTAATCGACTCATCAGGTTATAGCCTACCAAGTGCTAGTCAAAGCGCTATTAGAATAATATACTCCCAAATACGGTTCCTGAGCGTAATCGAAAGGAGTGTATATTACA
>Helitron-1_dPle#RC/Helitron
tATCTATACATATAATAAAATCGTTCACGGGGTCAATTCTGTACATTGAAAATAAATGAGAATAAATCCCTATAGGGGTATTCCTAGAAGAAACAGATGCCAAAAATATGATTTTTGAAATTTTTGTCTnnnnnnnnnnTGTCTGTCTGTTGTACACTTATAACTTAAAAACTACTGGACGGATTTCAATAAAATTTTATATGGGGGTTGCTGATCACCTGATGCAACATTTAGGGTACCTTTTACCGCGGGAAAATGCCTCATTCCCATGGGAATATTTTTAAACTACTTTGAAGCAAACTTATGTAAAGTTACTTGCATTGAACACTTAATGGGTTTAATAATGACATGTTGTATTTAATTAATGTACTAATTTCCGAGGGAAAATTCAATCCAATCGGCCCAGTGGTTTnAAAGTTTTTATACCAATGGCAGCGCCACCTACCGGAATCAGTTGTAATCATCCCGAAAGCTAATTAAATACATATACAAGATAATTnnnAAATCATATACAAGGCGGTTAAAATTTTACAAAAGATGCAAATTTTAAATTGTATTTAACAGGAATTAAAAATCGATAGAcAGGTATnACACCACAGCGAAGTAAACAAATTTATATTTTGAGACCATGCCGACAACAGTGTCACCTACCGGGTCTAATAGTAATAGCATTTAGAACTAACTCAAAACTCTGCTACTTATATAGATAAAATTTCAACCAAATCAGCCCAGCCGTTTAATAGCTTTCATACCAATAGCAGCGCCACCTACCGGGTCAAGCTGTAATCGTCCCGAAAACTAAAGAAATACTTATAGGTACATACGAATTACCAACATACTTACGCCCGTTATTCCTAGGCCTTATCAATGGTTAGCAAAACACGATTAGATCGTTCTTACTTACCGTGCGTTCACGTACACAGCGTGAACTTGTATGAAGAAATTTTGTATTAAGGTACTTTTTCTACGCGAACAAAGTCGCGGGCACAGCTAGTnTanAATAna
>Helitron-2_dPle#RC/Helitron
tTtTaTTtaAnACTAGCTTTTGCCCGCGACTTCGTCCGCGTTTCCGTCGTTTTTCGTaAAAAAAGTAGCATATGTCCTTCCTCACGGTTCAGTGGTTTTGATGTAACAGACAGATTAACTTTCGTATTTTAGTAGGGCAATATAATATGTCAATCCACAATACTGTTGAAAAATATAAGGAACCGCAGAATATTATTATTAATAGCTGTGCCCGCGACTCCGTCAGCGTGTAACTCCTTGTTTGTTATTAAGTTAATGTATTGCTAATATTGTTTAGATCACTTTCACATGAGGCTTAAGTACCTATGGAACGAAAATACTTCAGCGCAAAGCTTCCGGGTAAACTATGTTGAAAGTTGACCCGTCCGGCACGTGAACATAAAGATTTCTAGAACTGCTAACCCGGGAAAGAGCGACGTATAACTGACCATGCGAGAAACAACTGACACCGAGATCTACTCCAGCAACACGAAAAGTCTGCCCTTGAGCCTTATTAATTGTCATTGCATAACACACCGATACTGGGAATTGCGTTCTTTTAAATTGGAATGGAAAATTATTTGGTATTATGGGAATTCTGGGAATAAAGACGGTTTCTCCTGCACCGCAACCTGTTAAAATTTGAGCCTCGATTACATTTTGTTGCAACTGGGTTACTTTTAGCCGAGTTCCATTGCAAAGTTGTGGTGGTCTTAAATTTCGGAGCAGAATAATCGGAATGCCAATTTTTAAACAAATTTCATGAGAAggAAGTcCGGGCATATTTAAAGAATTtAAAAATTCTATCGGGnaTAATTAGTGGCTTCTTGTTCATCgACCATTCTATTTATTGAACTATAAACTTTgctTTcccCCTgTaTATTAgAnAGTATTTTATgaTATTAATCTcAGATgcCTGGTCATTGcgAGgAntcgnGTTaAAATGgACCTTTcgCAtAGcCAAGAATTGTCCcTaTtTAAtAtcgaatAtTTgTTACGTcACcgTAAaCCgACgaTAaatgaagcttgcgntcgcctcccgcctttttaTAAGATGTTGTTGgGAgncntgtcnagcgnggcaaccgTTgCACTAaaataatcctTAcAACATAAcTCAGgcgTCnAGAATAAGtTTTccTTtatGGtGTAGTTcgTGnATAGngtttngtGTAcCTTCACCAATCTTTnnatnAATAtATATATCAgAAAATTcAnGATCATccngGTTaTtTtnAgTTcTcgatgaactcGcnTgTTataatatagtcaaaTgcaCcgattgtatatcacgccacAaATAAGAGtaaaccttTncAntcaGcAAGCnCtaAnCTCaTcAGCTntcggGnGTTnCnCGTGnTATTncnGGTcaaccataAAnGtTtGTCGnAaAttacnacAaAnATatnaaaacCgtgataccgcccattggtcgatcaTTTtgTaTnATaTtcctTAGAgTTTTnccgtnaTantAtnatTTCTAttnantTTnaAnngnccAtnnTgCAtTCatcccagcgacATATGnTTAAATtAtactcacgtaagaagtaattTanCTnAGTTTTcCCAATAtnactTTtCtTnaAATnCTatagaaancgttggactttccgtgcgatgntcAATcAATTGntATTTnatgaaAAatATAgTaTaAgCaGncgatttaccttctggtAGnAATgTnAnnaaTnAATTaTACctgatnaagncaagttTnGttnAAAAGCaattttacnntgaaattattTCgAatagtttttgtttntaTAAgctacaaAnAttnAtttagtcnaaagacaanAnAAAnATTTTnctnaTTcctccnggtgctgcatatntaaaAnCnaTAtngtTcntaaATtattctgnacactntcgnacangcgatcatanactgaacgttgtnctgcagtcatcattgggacactgtcntttnnTAnTtnttnTaanAgTtnnntTnanttgtatanaatcaatctctgcgnaAnATTtattaTTngTAanntntncnannnaaanaagnangttgattTtnnnaaaAcnanatatttacagnntnatttancnnctactgctntancnntaantcntnttgaannanntaaanagcactnatntattgcaanatnactgaaattatnattaattgntcnttcatnattntntaatntanAnaTAttnnaAanaanntntntttnatntacaaAnnTntctttatntttttcccataatnaaanaggatnnganaaattacaaantgtaaancaangttatannttaanaataaatagnanngtaancntcnngaattatcac
>Penelope-1_dPle#LINE/Penelope
TAATGAGATCTAAGATTTTCGCGAGTATTCATTnTAAATGAAACTAGTATTATTCGGATTTACTACGCGGATTTTATTATTTAAAAACTACATAATCCCGACGTTTCGGTTACTTTGCAGCAACCGTGATCACGGGCAGACGAGGTGTGAATGTCTGTCAGTTGGTCCTTGTTATTTATCATCTACCGCCATCGATTTCTTAATTTTCTGGCGTACCGCTCTGGATGCCGGCAGAATGCGCTCACGGTGTCTTGAGGTCCTGCGGTGTGGTTACGGACATGGGATTTTATATTTTTAAGAACGGGGTCCCAGGTGTTTGATAGATTCCAGCCATCTTCTCTATTGAAATTGGGATGTTTTTTAATTTCAATAGCCTCGCGAATTAATCTCGGTATATACTTGTCTTCCCGAGCGAGGATTTGAGGTTTATCAAAACGAATGTAGTGGCCTGGTTTGTCCATTGTGTGTTCACACACTGCTGACTTCGACGCGCGCCTGTTTTTGATATCTGAGATGTGTTCCTTAACCCTTGTACCGATGCTCCTCTTCGTCTGTCCAATGTATGACAAGACACAGTCACAGTCGAGTTTGTATACACCCGCTTGTTGTAAAGGAATGTTACTCTTGATTGGTCTCAAGAATTGGCTCACTTTCTTATGTGGTTTGTAAATAGTTTTAATGGAAACCTTCTTCAAGATGTTGCCTATTCTGTCAGTAACTCCCTTCACATATGGTAGTATCGCAGGTTGTCGTTCAACTGTGGGTGGCTTCAGGTGCTTCTTGCGATGCTGGCGAGGCACGGGCAGGTTGTTGATAGTGAGAGCATGTTTTACATGCTGCAGCTCGGCCTCTAGGTGGTCAGCATCACAAAGATGTTGGGCTCTCTGTAACAAAGATTTGCCAACGGTAGCTAACTGGATAGGGTGGTGGTGTGAGTAACCATTGAGGTACCTGTCCGTATGTGTGGGTTTCCTATAAACAGTATGTCCCAAAGTATTGTCAGGATTCCTAACAACAAGTATATCAAGGAAAGCTAAAGAATTATTTGCCTCCAATTCTATAGTACACTGAATCTTACTATTGATAGAATTGAGATGGTTCAGAAAAGCAGATGTTTTATTTTTATTTAATATTGTGAAGGTGTCATCTACATACCGTTTATAAATTAAAGGTCTTATAGGAGGAGAGCAAAGGGCTCGCACCTCGAAGTCCTCCATGAATATGTCAGCGACAACGGGGGAAACCGGTGAACCCATTGCAACTCCATCTACTTGTATGTAGAATTCATCCTTCCACATGAGGTAGCCAGATGTTAGGCAATGCTTTAATAGCTCTGCATATTCTATAGGCATATTGTTATCCTTTAACTTACCTCTTACAATCTCAATGCAGTCAAGAACAGGTATACTAGTGAATAATGACTGTACATCGAAACTGACCATACTGTCATTGTCGCTCAATTTTAGGTGTTTTAAATCTTTGACAAACTGGTAGGAATCCTTAACAAATGACTTTGTGTGGCCCCGGAGAGGTGATAATATTTTTGAAAGAAATTTAGCCAGTTTATAAGTGGGTGAGTCAATCTGGCTTACTATTGGGCGTAATGGAACATCTTGTTTATGGATTTTAGGTAACCCATACAATTTTGGAGGTTTTGCACACGATGGTACGAGTGATTTGATATCTAGATTGAGTTTTGAACTGTATTTATTTATTTATTAGAAATTTTGTTTCTGTTAAAACTTTAGTTGTCGGGTCTTTGTTAACTTTTTTATAAATAGAGTTATCCGAAAGAATTTCGATTATTTTATTATCATAATCACTCGTATCCATTATTACGGTCGCGTTCCCTTTATCTGCACGGAGGACAGTCAGGTCTTCATTGTTGCGAAGTTGTTTnAGTGCAACCGATTCTTGAngAGAnnTAnTAAATCnGAATAACACTAGTTTCATTTAAATGAATACTCGCGAAAATCTTAGATCT
>Unknown-3_dPle#Unknown
CCnTTCCCAAGCACTTnAAnCAGTGCTTGGGTCGTGCCTCCATnTnnGAGAGCCGCACnTGGCTCCACCCnACnGAnAnnCTGCCCAGCTGCAGCAGCTTTTTnGCCGCnnCAGCCGGCACCTCCAnCAGGGCnGAGCCTGTGCCGCGAnGCCCAGGTCGCACGCTnCGnACCCTGACCTGGGCCTCGGTGCAGCCCCCCTCCTGCGCGACCGCGGCTATnAGCCGGTCCGCGGTCGTCGCGTCGTTGAGGCCCGTnACTCTnAnGTCCGTGAATTTCACGGGCCTCGACACCTCCnCCTCCTCCGCCAGnACnGACTTCAGCTTnGCGGCCAAAGCGTCGGCTTTGTCCGCGCTGGCTGAGCCGGGCACCTCGATGATGCGGGCCCCTGTTGCCGnTGAACGGATTTTCAGGGGCCCGATnCCCAGCTCCTTCGTnTnTACCTCCCTCTCGGCCCTTAGGAGGACCGACAAGTAnGnCGCCCCCTTnGCCGCTGCTTCAGGCCGTAACTTCAnCATTACGGCCTGTGAGCGTGGGAGCGCCACTTTCTTGGGGCCCTCCTTAGGGCCCGCCTTCTTTTTTGGCTGTGGCGCCGGTGTTTTGGGTACCGGCACCACTTCCTTCTTTTTGGGGGCCTTGCGGCGGACCACCTCCGTCCACCCCGCCGCATnGGCCCCGnCCCCCGCTGCAnCCGGnTCGGCCCTTCCACTnGAnGTGGATGGACCGAACGCGGTCCAGGCCACCTCCTTCCCTCCCTTnGAnTTCTTGCCCTTCCCCTTnnnnnnnnnGGAnGGCGCAGGGAGGGAAGGGAAnTCnTCCTCnGACACnACnAnCACCGGCGCCGATGACGCCGGTGAAGGGGCCGAnGAnTTGGCCCCCCTTTGCATGGCCGCCTGGCGGATCGCCnCTCTGGCAGCTACGGCGACGGCCGAGTTGTCACCCGCCAGGGGAGGGCGGGnGACCTCTTCCCGCTTnAGCCGGGACTCCAGTGCGGCCAGCCGTCCATCCACCAGGTTGCCCACCAACCTGGCGATGTTGGCCTCCAGCACCTGGAnCTGGTCCCGGCTGATnGGGCCnTCTGAAGCCGCCTTAGCCGCCGCCGCCCTCTCCCTCCGCATCTCCTCGAACTGnTGCCGGTGAGCGCGCACCTCCTCCTTGAGACCCGCGTTCTCTCTCTGGAGCCGACCAATGTCGGCTCTGAGACGGCGGGTCTCTTCnGCCTCnGTGCGCGTCACCAGCACGTCnAGGGCCTCCCTCAGGAAGGCAGAGGCCTTCATTATTTTGGAAGAGTACCCCCCTTTCAGGTTGGTACTCTTTCCnACCAAnTCTTTGATAAGGTCGAGGCTTTTCTCnGCCTCGACCATTATCGCCTCCGCCCCCATnGCCTCCAGCTCCAnAGGGACCTCCTTCCCCTTCCCCTTCGCCTTCnCnnnnCCGTCCCTCTCCTTTCCnAGnCTCTTTTCnAGGCAGGAGTCGAAGGCAGCCTCCGACTCCTCCTCTTCCCGCTnGCGCAAGAATTTCCGGGCTCTAGCCAGnGTACGACCGCGGCCTCGCCTTCCCGCCAGATCCnGCCCTCGAAnnATCCCACCCCCGGTCTCGGTGTCGGAGCCAGACACCTCCGAAAAGAGnCGCTTGGCTCCTAACTCCGATTCCGGGCGCGAnGACATnGAGTCATCCGCACCCACACTCTCnTCnnTCnnAATACCCGGTATTCCCCCCCGGGCACCCCCCCCACCATCATACTCTCTATCACCCATCTTnnAAnACnCAAnCACACTCAAnnAnAACAnCTAAAAACAACGAAnGCAAACGAAAACnA
>Unknown-11_dPle#Unknown
taanaAcCAGTGGCGTGnnnnnnnannnCACACCATAGATGCAAcATAAGCACTGCATACCCTnnnnnnnnnnACCCATATAACAACTAAACCTnnnnnanaaATATTGTTTAATTCTTACTTAnnnnnnnnnnnnncATACTTTTAATCATACATTACGaAATACAAATGTTTACAGACAantnnnnnTTTAAAATGACnATTTGATTCACGAtttggtaaaannnnnnnnnnnnnnnnntnatTTGTTAAAAGTGCCATCTATAAannACagAAAACGAAACATTnTTCGATCGGCCGCTGCnnnTAACTGCTAGnnnCGCCGCTATGCAGCCAGAnnGCGGCGGTAgGCACAACTAnnnnnnnnnnCTCGGTGCTTATTTTCCATACAAAtAATCTCAnAGGACGATCnnnTACAAATCTCGTGTTGTATGCAGAAAtnnATgTTTGCATGTGTGTGTGCaAAAAttnttnnnnanannnncncCTATGCAanttTGTGTTGTATTttaaattatgattCGAGAGGCACTGCTTCCTTaaccTTTTTCgTTTAAAATGTCGTAGAAAGTCCGTTAATTGTCAAATGAAACGGGACTCTCTGATTGGTCGGTAAACTGTTCATnnATATTTTTTTnnnnnnnnnnnnnnnnnnnnnnnnnnnCGCCATTTTGTTATTATTGAAtattaatTATTGTCATTTGTCTTTCTAnnnnnAGCGCAAGTGAATAAGTTTTAATTAGCTAATtAGTAAAtAGTgAATTAATTTATTAACGAATTATGGAAAATAAnnTAACTGTTGgntctgtgctggtgatGTGTGTTTAACGAAATTAATTACGAGTACATTTTCAATTGTCnnGTTTGAATTTTGAAnnnnnnnnTTTGTCGTTGTCGTTTGTTGTTGnTTTGATGATAAAATTAAAATAATTACAAAGGGAAGGTGTGTGACCAGTTGAGAGTGAACTAAAAnGAAAGGTAATGTTATTCGTTTTAATAAAAAGTAnTTATGATAGTTTTAATTAGCTnAGCAGGTTGTGTACACACAAATAAGTTATTTTGTTTTCCTTGTTTGTTGTTTTCAaatAATnAATAATAATAAGAATGTTTGGATCTCCACTGGATATTCCnnGATTTAAATAACTTTTATAAAGCGGTGATGAACAGATCGTAATCGTTTTAAGGTACTTTCGTGGCTCAGAGnnnnGTAGTTGAGAGATTCnnnnnnnATAAAATAnnnnnaTATAGATGTTnGTTCTGATCGGACTGCTGTAACTTTAnTGCGCGAATATTATC
>L2-2_dPle#LINE/L2
GAgCCCAAaaATTAAaAtcnTTaatntcATcnTttAATCTtTnAAaCCttCacCtnGtcnnnnnnnGCaAnTCactatCcTCCaAntGCTagAnCTtctCTTCTCaATcTtAtnattgtntnncAtCcanAAAtTGcTnGnTcTtaTggcCAagTgtCAtngnCttTTTCtTAnCatGAcctnAtTTTCCnaAgTTAcAgTATanntacnnTaAgACgTAAACgCnGtACannttttnnnnntantntaAAanctgTnaATAcnGATGcCnTTAtGTCTGACGCAnGGTGTATAGATTGggCTCcTCTTTACAATTCcncgaGTATcGAnGAnaAanTGAACTtTTTCAATTCTGAAATTTATAAACTaTATnacgtccangntncCATGaGACGTATACgAGTTAGGCATTATCCcgCAcCTTggCTTAcTCCAACAATTAAATCCTTAATGGCCAAACGGGATAAAGCCAAACGTAaATTCAGAAAGGATCAGTCGCTTGATAACCATGCTGCCtACAAAAAGCTGCGtAAnctCtGTAATAGAATGTGTAGGgATGCAAAGCGTCGCTATATCTTCTCCTCTATTTGCAATACTtcAAGCTCACAAATGTgGAgCTTcctAAACTCaTTAGgTGTGgGTnaTCnTTCcAAgTGTAAATCCTTCCAAAATATTAACTTAAATGAaTTAAATAATcATTTCTCCAATCCTCCGGTGTCTgTGCCTTCATCTCGTAAGAAGTATTCTTTAATGAAACTAGCTTCCGCCTCcCCACCTAATGGTAACTCTTTTTTATTTCtCATaATAACAGAAGAAGATGTCgAGAAATCTCTTTTATCCATTTCTTCCAAAGCTGTAGGTTTTGATGAAATCAGTGTTGACATGCTTGTACCAATACTCaGCATTGTCTTACCTGTATTAACTCATATTTTTAATTTTTCTTTGGTATCAGGAACATTTCCTACAGCTTGGAAGTCGGCTTACATTATCCCGCTACCTAAACTGCCtAACCCgACTTTGcCATCTCACTTTAGACCtATCTCTATTCTnCCTATCCTTTCTAAAGTTCTTGAACTCATTATTCATAAACAACTTTCTaACTACCTCTACCGCAATAATCTCCTTAGCCCCTTTCAATCCGGTTTtCGACCnCATCATAGTACCAGTTCTGCTTTACTGAAAGTAACAGATGATGTCCGATACGCTATGGATAACAaGGAACTAACCATATTAGTTCTCCTTGACTTCAGTAATGCATTCAACTCGGTTGACTTTGATATTTTATTAGGAATCCTCTCCTCtCTCTCGATATCTCCAGCTGTTATTAAATGGTTTCAATCTTACCTCGTCGGTCGTCGGCAGATGGTGAAATCCGATGAGAGCTCCTCTGATTGGAATGACACAtATGnnCCGGGGTACCACAAGGCnGCGTCCTGTCTCCTTTACTCTTTTCTATATTCATAGATAATATTTCCAAAACTATTTCTTCTCCCTACCatctnTATGCtGATGACTTGCAGCTCTATAGGCATGCCcCACCATCTACACTTAAGGTAGCTATCGAGGCTATTAATGAGGAGTTGAAATCTATACATAAATGGGCAAATGATTTCGGTCTGCTAGTGAACCCAAAcAAATCTCAGGCaATTATAATTGGAAGTAGGCAAATGTnTAATAAAATTAATTTTGACATCTTGCCCTGTATAGTGTACGACGGGGTTACAATCCCATTTCTAGATCGGgTAAAAAACTTAGGAcTATTAATGGATTGTCATTTGTCGTGGACAGCTCAAGTGAATGAAGTAAGTcGAAGAATTCACCTTACTCTACATTCTCTTAAACGTCTGCAAAACTTCCTTCCTTTTAAAACTAAAATTATTCTTGTACAATCTCTTCTTCTTTCCTTACTCgATTACGGTGATGTTTGCTACcTAGATGCCACTGATGAGCTGCTCGATAAATTAGATCGGCTTCAGAATTTATGCATCCGTTTTATTTTCGGCTTGCGTAAATACGACCACATTTCTGAATTCCGCAGTAAGTTAAAGTGGCTCCCCATCCGCTTCCGCCGGAATATGCATGTTTTAACGCTAATGTACAATATGTTCAAACATTCTTCTCCCCCGTACCTACTTGAGCGTTTTAAATTTTCCTCCCCCAGAATCCTTCCTAATCGCTCTTGTGTTACACAAAATCCTCTTGATATCCCcTCCTTTAATACAaTTTTTTTTCGTAAAtCCTTCTCTGTCCAAGGTGCACAACTTTGGAACTCACTCCCACCTTCTGTTTACAAAGAGagTCCAAGTGCACcTGCATTTAAACATCgACTTAAGAGAcATCTTCTGTCaCTTtTACCTTCTGATATGTAATGTTTATTTATTTATACTATTTGTATATAnTTTATGTGTATATTTATGTATATAttttatnnaTATAtCTATGTATGTATAAaaTnTAAATTTTnTtTTATTaTAaaTnTnTTTTGTATGCTTATaTaTaaATCTCTTTATTTnnnnttttncttntctntntttattgtaccTACaccAcgcttTctCtAGTTTCCTtTATcAAaAGGgTTTCTGGtAgAGATCTCTtTTaAGAgATAAGTTATCCTTTGTnCaTCAcaTnTCTTTngTAAnnanncnAnnnTTnnnACTnTTgGtACATAAATaAATAAAtnAATAAntnnaantnnatnnnnaatntnttngnatantncAaTAAAannnnnnnnnnnnnnncagtcntnnaatTATTaTAtcnnanagnAATaTAATTtCAgTcnAncnTaTnntAaAaAgnnngnttATTTTtcTTTATTnGGAccngantnnaanattAAACnATnnnctnnATTggCTggTTtaagcAcTtnTTnngacTTTgcanAtTtAcgngnanntnaAatntnananAnTnntntAaTTTTTATTAtnnnnaaatnnnnnnttgnnnnnnnnnnnnnnnanatgnaAAATCaTTGnAaTgTaAAAATTAnTTTngGnnaTgtaggTAcnTAcAAATATttATATGTaGnTATatATgTATATAcAtAaTTgTTTttnGTTtagnnAtnAAtgaAAAAAgngTcanTgaAaAnTtAcTACnAnATnTnaT
>HaSE2-1_dPle#SINE/tRNA
GTCGTGGTGGCCTGGAGGTTAAAGGCCCGCCTCTCATACGTGAGGGCGCGGGTTCGAAACCTGGCAAGTACCAATGTGATCTTTTCCGAGTCATATGTACTTTCTAAGAGTATTTAGACACCACTGACGGACGGTGAAGGAAAACATCGTGAGGAAACCTGGTCTTATAATTTCAAATTATAAGATTGAAATCGCCAACCCGTCTTGAGCAAGCGTGGTGATTAATGCTCTAACCTTCTCCATGTGAGAAGAGGCCTTTGCTCAGCAGTGGGCTCCGATAGGCTGATGATGATGATGATnAnnnn
>Unknown-17_dPle#Unknown
caagtgttttatatgaagcttgcaactcctacgatagatggcgctgccagtcggttgccctgttcgctttttaatcacccttttattcgcatccgtctaagtcattttcgaagtctgcaccaagttgttactaattcaaaattgaaagcggaaaaatacataaacaatctcaagttattctcgaaaattgttcggactattttgtgttctgttcgtgtgtagtaattcctcatataaaaattcttgtggttctctctttatcgtacgtccactcttagtcgttaataaaataataaagcgcgaatattactgatttattttataaaaaaaacgttttctattttcgttgtaaaataatttgtgaaaacggcctctaaaatattaagagtattttattattaatattttattaagtaatattagtaatactttatttatttaattatatagagtacgaatataacataaatttttgatttaattaagaaatttcatgtatgttttagactgaaaaaaatatacgttgatcttcccgatttttatggatatgttgcttttattcatcacctaaataagaaaaatacaaataaattaatcagtgatattatattaagatttctttaaaaatgtaactgcaacaaagaacaaactcttcatttttaatacgcctttatacagacacatttaatagacttactcatattaaatcttcacaaaaatagtacagtcaagacagagacatgattgaaatgattatatttagaaagctccgtttccaaagaagttgtaaacgtttaatgcaaatcttaaattcatttaaaattaaaggaccgctttgtaatataaaatccttcctgattttaatcctacggctactgtatattattaacaattccctcaattgccgttctttttctattttgagctttgtatcaactaaaaaaagtgacttgctaaggcaaagactttctttttaacggatatttaaataaacttcacaagtgaaaggttatgtttataaaataataaactccgagggaaaattaaattcaataatttatatttaaaacaatattattgtcatctttataagacctaagctggtcttataaaacttttttataagaccatccaaacattgtaaatcataaactaattcaattttgtttatacaaagataattattgtaatattagcttctggcaacattgtcggagcaagggatcactaaggtagaaaaacttcaaaagggtagatataaaaggatgaagcggtgagcgggcaggggttggaactatttaaaaatacttggtgtatacgcgtgtgaaagtattggaataaatcgaaattgtgagtctctactgtgttggatttcatctagagcctatactgaggaggtatttgttaagcataattaaatttcgagatctaactcccgcgtgtatgtggtgagaatatttgctttttctttcttttatatcgaagacgaccatcgagctcagttattaaaaaaatatttaattaattttcgtaaattaagaaatatttaaaatattttattgaataataaattgtaagtagtcaaaaaaagtaaccttatgtctgtggaagagtaagttttatttctccacatactgtgacaatcgaattcatctgcatttacattctgcgatgatgttgaagatcgcatattataatttaaccctcgttattatgacagttggcaatagaaaaaatataaacatccaatgtagttatataatacattgatacatctagttgttcacagacgtgtttaggaaaccctgccttccattaacactttgatgttttctaaaaacaatatctgcgatcaaaagtatcggcggtgcccatgctttaccacaggttttgcttatcaagccaaatacgaagagttttaagtttttacagtttttttagttcccaatttgaaacatattttccgaacctttaatataaatgttcagctgaactccttctttgattatgaagccttatctttgtcaggctttctaaagtaattgtttattgaaaagtaatttgattaattattgagagggcgtatgaatttttcgacaacgaaatataacgtttttgttagaaaattcaataaactaatttctaatgatcattttgctacagatttattttttaattcctcgaattaaaaaatgtattgttataatcatggttctaatatacaaaagaacatcaacagaaacatcttgtgaaaatgttgcaatatttaattatttaaattaaagcttttcgggctaaagactgctataaatttatatgaaaattattatatacttataaaattttttaaattgacaaatacaggtcagttagtattaagcctattaatacgtatgtagaatt
>Unknown-23_dPle#Unknown
ATTTGCTTAGATAACTTATAACACATGATGGTGTATTTTATGTATTTAAGAGCTTTTTTAAGAATAAATTTCATTTCAATGTATAAATAATGACAATAGAATAGAAcAAAATAAGAGGCACGTCAACtTTAAACTTAGAAAGCTGTTGGCTAACGACAGTTGGACATTTTTAGAATGAAGTGAAAGTGTATTAGAATATATATATAcATATATAcATATATAtATaTTTAAGGACGCGTAGCTTATATGAAAAATTTATACATACATCTGTATATATAAAAGAAAGTTGTGTTATTTTTACTATTTATAACTTAAGAACGGCTGATGGGATATGGTTGAAAATTAGTGGGGAGATAGCTTAGAACCAGGAGACGGACATTTTTTTTTTAATTCTGTTCGATCGAAAAGAAAAACTTAATAAATTCAATATCTGGTTTTTTATGCCCTTTAGGGCGGAATACAGTTTGCCCGGTCAGTCATACATACATATATATCTGATTCTGAAATTGACGCGGACGAAGTCGCAGGCAAAAACTAGTATTGATATATAAAACAAAATAAAAAGGTAAACTTCAATGTCATTTATAAAACTTAAAAGGAAATAATAACATGAAATGGTGACTTCAAACAGTTACAATGATGGAAAATAAAATATAAATTTATGTTTAAATCAAAATGCTAAACGACAATTACAAAGAAATTGTTGAAAGAATTAACAAATTTCACTTATAATTTTTAACGGAATATGTAACTTTCGCTTACGATAACAATAAAAATAaTAATAACAGTATTGTTTGTGTAAAAATTATATATAAGAATGTCTGTACGTGAATATATCATTAAATGGCTTTACTGTTAAACATTATgTCCAAAATCATGCGATTTTAAGACGAACCAAAGAGATTTTTGTGTATATCATGATAATTAAAATATTTTTTTTCCTGGTcAAGCCGTTACtTGTGAAAAGCTTGCAAAAGGTTTaCAATACTTCTTAGAACGTTCTCAGTACTATGAAATAAGTAAAATCTAGGAAATTGAGTTGAAGCGTAAGAAAGTAAAAAGAAAAATTAAAAACTACCTTAATTATAAACTTCTATGTACTCTTTTGTAAGCACGTTTCAAATAACTGTCAGTTGTTTGACATTAGCTGTCAGCTGTTTGGACAGATCACATAGCTTTAGTGTCGTTTACGAAATTCGAAAAATTTTATTAGTTATACTTTAATTAGTTGTATTGTGGAATTCACAGAATTTTTAGTAATCCATGGTCGGCATTATGAACGAAACAAACAATTATAGACCTTATTAAGGTTTCTAGTTAAGGGTTAAAATTCTTTTACATGACTGGACAATCTGTTTAGTATATACGTATATACATATtTAGGTATATTTATACACCTAGTTTCTATATTATTCAGGTGTATTTTTAGTGATGATATCATCTAATATGACAATTGTAATGTACACAGCGTCGTCACAGTTTATTGTAATTTGTTTGTACATACTTTGtACACGTAATAAATATTGTTTGTGAGGTTATTTTATATAGTTTTACATAAAATATGAAAATTATGGATAATAACTGGGTTATAGGTAACCAATAACCCAATATAGTATAGCTTATAAACTAGGCTATAAAAGAATGTCGTTTTTTATAAAAACCCATATAATATATATGGCATAAAATTTCCTTTAGGTTTCGTTTCTAAGTTTAACCAAACCTCAGAAATAGAGACAAAAACGACAAATTTGTCTTTCTAAAGTGAAAATAACCCATTCCTGCTCGATAGGGCATTATTATTTTGAAATCAAAGACACAAAAATTTTATTACTATGTATAAATATTATCTTAACAACTCGATTATGTCTTCTTAAAATCACGATTAAGACAATATTATCTGAAGTACGAGAGAACAGGATTACAATATGTAAAAGATGATATCTATGTTCTTTCACATATTGTATCTACTTTATCTCCTTAATATATTAGAATTGTTAAATACATGTTTTAATTATGTCATTGCCTCATTGAAAGTACATCGATTTTTTTTTACATTTGCTGCAAAATAGAAATAGAGAAGTAGAGTAAATAAATCAATAACATAAGGTTGCTTTTTATTAAAATGTACACTTACATAAAACTACTATGTACGAGCTCGCTTAAACCATTACATTTCTTGACATATGAACTTTATATTCAACATGCGAAAATATTTCTTAGTTAGTTATGATAAAGTCTATGAGGTAACACCGTTTATGGCACGCAAGTTTTCAAACCTGTCTCCGACCTTGGTTCTTAAATCACCGTCAGCAAACCGGTAAACTTGTAAACAGAATGTAATATGACATTTGTAGTAAAAAC
>Unknown-24_dPle#Unknown
ttTTTTTCGAnTTGACAGTAGaggagcggttaagtttgtantatnCTGTTAGCCCnnnagtttntnaTATTGGCTTTTACAGCGTCACCGGGAGGGGTGGGCGGCCnnccanCGATGGGACCTACnnagnnncnCCGTTTAATTCGGGCCCGnaaagnnaAAGGGCCCGAnnaCGGAGGGATACGCCCnnnnnaaGTCCCAAGGGTGCCTCnnttntntnnatTAAnnannnnaGAGGCCGGACCTCGGCTTAGGACnttnnnnnnGTCGTTGaAtttnnGTGGAGGATGgcAtnnGgAnnnncgataatATnGtnnnntGATTaCATGACGtCCcCCGAcGGCAGnttgatncttctatgttnngtnnAACGtnCCGGAGCGACGnntnnaTGTtaGAAACGGGgagntgtaatatataACCTCGTCTTCGCCGGCGAAGtntnnGCGGTGTgTtaGTgTnnnaaATGnatgTTgTCtaaataantntTTGTGTGTCTTgAGgACtTTTtnnanaangaatGTcTGTACTGTCggTcnntnnngnaATATgTnTTAcTGncacttannnTCAGGgTCTAGaanGAgGgGTGTCTGGgAnnagannccgttnncnnntntancnacngncaatncGCcTaATCttaantnncTAATTGCCATTggcTTtGAACgCtCCnnnaaacAtgGcACTCAAcAtGCCcGCGTGcTGGcACATTGCCAgCATgCGGGCCTGAGgATTGCCATcGGAggCCanCTcAGcTTGGCgGcgAatGTCTGCACCTCCgCGgggtnnttTCTATanaaAGACTCGcGAAGannTCaCAGACTAnaCTGtntCAAGTCAGCTGCgAggCcGgTTGCCggTatnTGcgCGnnnnnntGGTGCcTgAggggCcttntngtgnctnagnggctngTgttgCcttAgGGgcctgggttgcctgaggggccatgggtgccttaggggctgnngtanCTGnGgtGCTGTCGGnTTCGTTtaTAACGnCTAGGCannnntnnnatatnCTATtcnangcnGCCAGGnnnaCGTTanTTGcanntcAgGaGGnGCAGCAGGGATGGGAGCCGGCTCctGGGCTTTgtnacntnnnnTTGGGtTTCCGCCCAgCTTTCGCCCAGTGCGGCGCTTTGGGACATCCGCGAAAGTTCGCGGGATGACCCTGCnTGGCCGCACAAGACGCAGCTAGttnGCGGCTCCTCCGTAGGCgaGACCCTGCTGCAGTCGGATGTgCCATGGTCGCCTAGGCACTTTACGCAGCGCGGGCGTGCGTAGCAGAACCTCTGCGAATGGCCATATAGtTTGGCATCGGTGGCATTGCCCCGGGGCGCCGCGGTTTCTCGGGGGCTCGATTTCCAAGCCCGACAATCGGCAAACTGAaGtTATATTATAAATTTTCTTACCTTCCGGGGTAAGGGACAAATGAACTAGtACCATGTCGAATGGTTTTTTGTTGGGCCTGTGCATGCGATGCACTTCCAACACCGGCAGATTTTGGGACTGAAGGTCCTCTTTaATGACtTTnnACAGGTATCTCCGCGGGGAGACCCTTGATaACTACgGTAAGCCTACGCTCCTCCGGGAGGGCGTAGGTGTGGTACTCaATATTtTTTTTCCGTAACATCGCGGTCAATGCACGGTGGTCGGTTGGAGTGGCTGCAGAGACCTTGATCCCTACTGCCGTGTTCCGgGCTGACGTAAAATTTATGTTTTTATCGTTnAGTAAnannnaancaGCTGGAAATATCGTTCCAGCTTtTTGTTTGTTCTAATgTAGAGCGGCGGAGGcAACaTcGATTTnannngnattctttttTncaCGCGGTGGTCGGTAnTGTTgTACCCGCAGCTGtGCGAACAggTgcgggcgCAGGTgCGGACACAGATGTGCCCACAGGTGCAGACACAGGTGTGCCCGcaggtgtnganaCAGGTGCGCGCGCAGCcGCGCCGGCAGCTGCGGGTGACGTCACTATTTTcTTnAcnGGCGtCGGaGCCTTCAGCGACTTnGCnCGCCTTannganaaaCCTCTTnCCCGaannATTTAGATACAACGGGCCTGAACagtagatntnnnnCCGTCGTTgTCCTCCannnanTCGGCGTCAGaaagatAAGTCAGCGAAGAAGaagantnnctctnntttntannncttatttcgccaagntnttctccGAcgnCnACTCGTtTTCGGAGCATTCCATngTCGGATGGAATGCGGcGTTGTGGGCAGCCtGGTGAAGCCGGGCTnTCCGTGTnaatttnttcGAAaGtgGCCATCCTCAnnnttnaTGGCTTnCAAnnnnaaaccnnnttntannnnannaggttGGTCGGTGTAtnCanaatnntttntntTGGTAAATaTTnGGnntaa
>LTR-2_dPle#LTR
TTATCATGCATTAAAATTTTATTGTAATACTTGATATATATTCAGCAGATCAAGAGAAACCTCGGAAGTATCAAGACAGAGTGACATGTTTCGGAAATGTTGACATCGGAGAATTGAAAAAGAAAATGAAACAGGCGATGAATGAAATCGCCGAAAACATGTCGGAGGATGAGAAACTTGAATTTATTGAAGAAAGCAATCATGTGTTTATAATGAATAATTTAGTTGTTAATTCTATTCAAGGACAGAGTCAAATTATTAATAGGATCCTGTATAAGTCATCCTTAGTCCTACTTTTTGTTGTcGGAGTTACAATAGCTTATAAAATGGTCAGATAAATTGCCATTCTGTGCAATTTATTCCTGTATTTATAAGTCATTGGAAGCCCTGATAAGTGATCACTATGACGAACCAAAGTATTGTTATTTGTTACTGATAATTTAGAAAGACATTATCATTGATTAGAATTAATATTTTTAGTGCCATTAAAAATTTATTAGCTTTAATTAGTCATTTTTTATTTTTATCAAACTAATACATATTTTTCAAAATTTAATACATTATATACGTATGTTAGTGGTATATAACGCAGTACTTATACAAATCTAGAAAATTTTTTTGTTTTGTCTTTTACAAGCCTAAAAGAATTAAATGTATATGTCTTTTCAGTTCATTTTAGTCACAATTTATATTCACTTACTTTGTAGGCAGCATTCTTTCTATTTGATATAGGGAAAAAATTTGCTTTGTAGACTTAGCAGTCGGACTCATAATTTAGAATGACATTCATATTACATAAAAAATAAAAGACTGATTACACCTAAATGTAATCGTAAATTTTATTATATCTGAATTACGATGAATTGGATCCTACAAGGAAATAATTTACAAAATATGTTTCTATTAAACAACTTAATATAATAAGAATAAATCTATTTATCATCTAAACGAGGGTAATGTTGGTGGATCCATTGCGAGGTCAATGAGTTCATCGATGTCATCGGAGTTCCAAAAAGATAGCTCCAACTAAAACAGTATTAGATTAATGTTTAGAGATAtATATTGATTAAGTTACTTCTTTAAATATGTTAAGTTGCTGGCACATGACTTGGCAAGAGACGATATATGCGCAGAATAAGATTtaTATGTGTCATAGTTATGATGCGCGACGAGGGAACGAGACGGCTCAATTCTGTGCTCGTGATTGGACGTTCCTGAATACAtTTGCGAGCACTTAtATtCAACCCCTTGTTTAGGTTACTGTTACAAgtTTTTCGTTATTGAGGAACATCAAAAGTTACCACTTTTTGTTGCACTAAGTGTACATGCGCAAACTTATcCCCACCACGTCAAAACCTTGCCAGGTTATGTGCAACTATACCAGCTTCCGACTGATTGGTCCGATAGCATTACAAATTCAATTCTGATTGCTCCCTCGGCATCTGAAACTCCGTTCTGATTGGTCGATATATTCTTACCGGATCGTGATTGGCGCACGGCCTGCAGTGTAACGCTGCGTTACGGCAcTCGCAGCGTGGAGCGGCACACGGCGTGACACGaGAAACTCTACCGCCGCAAACCGTCGAGAAACGACGAGCGGCcGCGCGGTCtGACTCTAATTTGGAACCCGCCCAGATTGTACCTTGTATTGTAACATAAATAAATTAACTTAATGGGTGTAATTTACAATTGGGGTCGAATGCATATAAACCTGTAAAAATATTCCAGATTTTAACGTTACACCTATAGTAAGAACAAAAACAATGAATTCTAACACGTCTATTTTACGTGTTAAAAGATTCAGTGGTTTATGAAAGTGTTAACTAATCAGAAGCAAATATTTATAATATTTTAAAATATAGCCGATTATAATTTTTAAAAATAAAAAAGGCTTGCTCTCTTGTCCTTGTGGCTTATTTGTAACATCACATAGATTTTAGTAATAACCAAAACAATGGTCCCGTTAATCCGACATGGTCTGTTATCTGGGCCATGAAAGCTAAACATTTTATTTAGTTTTTAGTATTATTTTACTAATTATTATATATAGCAGGAAATAATAAGAAAAGATGATTTTCTGGCTGGCGAGGGATGACTAGAAATATGCAAAAGCCGCAATGGAATACGTTTAATGACTATTACGGATGAAAAGTTCTAATGACGTCACTTGTATGGAGCCATTTAATTTTATTTTTTTTTTGCAAATGTGTGAAAGATGTTAGTTATGATAAGATATATCACCACTTCTACTAACGACCCACAAATTTGTGGTCCTTTGGAAGTCATAGACCAAAATGCTGCTAAAACACAGACAAGTCCGGAAGATTTGGGATCTTAGCGCCGTGGAATGAGTAAATAGGGAAATCAAAAGTC
>CR1-1_dPle#LINE/CR1
cantatatntnTTTATTTAnTTCGGtAAtccAAtAGTGCTTAtAATAATgACtTTaTAAAAnATAACTnAAcAATACTAAGACCAAnACAgGATTACACAGTTACAGTAAAagTATAAATATAAACGnanCTtAAGTATTnATTAATCaCGaATCACAATnCTAATTAGCAAGACTGTTCGTTGTGCGTtTGcattTgTGtgTGTgAaacannnnantGTGTgAtTGTGTGTGGgtGTGTGCGTGTGTAGGTcTGTGTGTATGCATTTGTGTGTTtTAATAATAAATTAAgaTgTAGCTTTTTTTnAAAAGccTTTTTAAATTCTGGTTTCTTnATATTGAATATGTCTAAGTGAGAAAATAAGTCGTTATAGgTAGTGgCTAnACGATTTACTAAGCAGtTgCTTCcATATTTtGtGcTcATCGGCAGTgTATTAAATAATGCTGTccGAnGAGTACATCGATTTGGTATTCGAAATTGTAACAAGnATAacAgtTnGTTGCAGTcTATttCGTtGGAcgAAAGcaAATAAAGCATCATnATATCATAGTGcTTGCGACGTGTCTCTAAGGTATCcATGTGgTAATGACGGCAAGCCTCAGTATAGTTATCGAATATTTTATGGTCCTTGTAACTAAGAAACTCCAtAAATTTTATTTGAATGCTTTCTACTCTGTCTTTATAAATATTGTACTGCGGTGACCAAACTGTGCATGCGTATTCTAACAAGCTGCGAACATATGCAAAGTATAcAATTTTAATACATTCAATACTaGAGAaAGACTGACATTCACGTTTTATGTATCCCAATTGTCTATAAGCTTTATCAGTTGCGATTTGTATCTGCTCATTCATTAAcAATTTCGAGTCAAACTgAACTCCAAGATCGCGTACAGAATTGATTTTGGGAATTTCAATGTTATTAATTTTgTATACATAATTAAATTTATTTATTTTGnnnnnnnnnnnCGAGAAAAaGTTATGTGAGCGcACtnnaATanATTAATTTTAATtCTATTACTATCGCAATATTTTGcAAAAATATCCAGGTCACGTTGAACTAAGAGGCAATCAGGaAGAGATTTTATcTTTAAAAAAAATTTGGTgTcaTcCgcAAAcAtGAnAAaTCngGATTaCTGTgTAnATgtAaATATATnnnCatAAACATATgAaTTatAcAGcAGTGGACCtAGTATaGAACCTTGAGGTACACCAGAGCTTGTAGAAAnGAAATnACTGCAtGCnncTCCCAAAACCACCGCTTGCCTTCGTTTTGTTACATAGgAACAAAACtATCTATGCAAgtcACCACGTAtGcCAAGAGCcnntGTAGtTTCTGAAGTAAAATAATGtGGTcnACACGGTcgAAAGnTTTTtcgaAGTcaATATanATTGCgtCAACTTGATGCTTTTCATCCATTGACGAtaAAACATaaTTTgTaAAtACCGACAGGTTTGTTGACtTTGAACGTttgnTnatgAaaCCatnttGntcAAncGgaattgaTTTatGnAtAncAnnTgcAATTTgaTtnattACTGCttTTTnGAAnATnTTGCTTaTTgTATtAagtAnttgtanattgntttttaanccctttttatgaagtgntgtaantnntncctctttccanttggannnnnnAAaCtAACTTGaTaAcaaaTctATGaAATATAATTGACaAgGnTntaAntAnATtTnnnGnGnancnaATntaGaatatggGAnGaAttTTAtCActnccacnactTTTtGantGaTCcAttTTncTTaTTATTGATnanatagaatnttttgngattntnaTttaAGCAcTATaTTCTTCAGATTCtggA
>Helitron-6_dPle#RC/Helitron
tATACTAGCTTTTGCCCGCGACTCCGTCCGCGTGAACATCAGAGTTGTTCTCTGCCACTACGGCCACTGAATCnGAACTGCACTTCATGGTTCCACCCnTGTnGTTTTGnnATCGGGaTnGGGATnannnTnnnannnnnnnnnnnnnnnnncAnnnAAnCngAantGnactncATGnTTCnAnncntGTnGnTTnGGGATngGGnnnnnnnnnnnnnnnnnnnATTcnGnATcnGnATAAAAGGtAGCATATGTCTTnCTCCAAGGTTCCATATATnnATATATCnCTATACCAAAATTCATCAAAATCGGTTCAGCGGTTTAGGCGTtAAAACGTCACAGACAnnnGACAGAGTTACTTTCGCATTTTnnTAATATTAGTAGGGATACTATTCTAAGATCTTAATTGAAATTAAGTtATTTGATGATTTCAATGACAATTTTGTTCACAATGAAATACTAAAGTTTAATATTAGGTATATTATGTTGATAAAACTCTTTGGCAAATAATTCATTATTAGGTAACAATTCTAAGCGTCTTATACTCGTGATAACTTCTAAACGAAATGTCCGATTGGGATGAAACAAAAAGTATTTTACTTCTAAATAAATGCCCTTGATAAGATAATGCTTAATTTGGATAAGGATTAATATTACGATACACATTTAACGTAGTTTCTTTCTTCAGACGATTTAATAAnTnnTTTTTTTAGCACAAAAGCGGATATTGTGACTAAACTATGATACTCAGATACATACTCTCGCgGACATTTTTCTAGATCTTAATGGGACCTACAAACCCGTAGTACATTATTTTGTTGTATTGTCCATAGTTTTTGCGGCGCACGCATATATAGGTTTTCGATTTTACACnTTGGGTTACAAAGTAGCAATTTTCTTAcGGATCTCnTAtTTTTTTTAAAnTAAAATATAGCcTATAnGCCTnnTnCTCnATAAATGGACTATnnAACACnAAAAnAATTTTtCAAnTTGAAnnAGTAGTTnCTGAGATTAGCGCGTTnAAAnnnnnnAaCAAACAAACTcTnCAGCTTTATAATATTAnTAT
>R2-Hero-1_dPle#LINE/R2-Hero
AAAAAATCGTnTAAATnTnnnnnnnnnACnnnnTnGTATCnCATATATAGTnTTTnAnAAAnnTnnnTnnnTnnnTAAAnATCTnAnAnATnnnATATACGnTAAAATCTnnTCAAGnAAnnAnnTnCnnnnnTnCTTCGGnAnAGCAATnTTnnTnCTCATTnCCAAAAAAGATCGAGTnAnnGATCCnAAAGATACnAGACnGATAGCnTTAACAAAnAnTnTATCnAAAATnTTTTTnTCAGTTCTACAAACGAnAATnAnnnnnTTnATGnTnAnnnACAnnTATTTTAGGnCAAATCACCAnAAAGGnTTTTTACCnGGnATTTCTGGATGCCnnTAGAACACAACACTTTGCTGTCGnAGAGTTTAAAAGATGCTAGnAAAAGCGAGAGGCAAATTACAGTTTGTTGGATAGACTTAGAGAATGCGTTCGGGTCGATACAACAnGAATTnATGCTATTCGCGCTnAGATGGTACAACTTTCCAnCCCTAGTTAnTGATATGATCGCGTCnTATTACTCAAAATTAAAGTTnTTCTATAAnAACTAAAGAAGGCCnTTCAAAAACTTTTAGTTACAATGTAGGACTATTTCAAGGTTGnTGTTTnTCTCCAATnGTATTTAATATTGTAATTAACATCTTAGTAGATAAAnTAATCAGCAACGAGAAAAAATGGGGGTATCGGTTCAAGTTTAATAATAAATACACnGAATCCATTTTAGCCTTCGCTGACGATCTCGCAATACTGACACGTAACCCCAAACACTGTCAAGTACTATTnGATGAAGTGGATAnATTCTGTGAGTGGACCGATGGATTGAGGACAAAACCAAGTAAATGTCACTGTCTGTGTCTCGGTAGGCGGAATACAAGATACACCTCATACGATCCGGGATTATCGTTAGGCGGTCAATGCATTTCTACGGTTACAGAAAATGCACCATTTAAATTTCTCGGTCGnAAGATTGATAATATAGGTCGTACTCCATCTTTAGAAGGAATAGTAGATAGCTTTTTAAACGATCTCAACAAGGTAGATAGCCAACAGATCAGTAACGTTAAAAAAGCTTGGATCTACGATAATTACCTAACTTCACGTTTAAATTGGCCTTTCCTCGTCTATGATTTTAATAAAACCCTTTTGTCAAAGTTAGATGCAGGCGTCATAAAGATGTTGAAGTTGTGGCTCGGGCTCGCGCTAACGGCTGATTCATCnGCTTTATTnAGGGATCGCAATAGTTTTGGGATGAGTCTAAAAAGGCCATCGGAGCTCTATAAACACCTGAGAGTTTCCAAGAGATATATCCTGGGGAAATCCCAGGATGACGTCGTTACATCGCTCCCAAAAGACAAAGATGCCCCAGAGCTAGAGTCAAGGCTTCAATTCCACAAGCAGTTTATGATAGGAGCACAAAGTAACAGAGTAGGGTTAGGATCAAGTAGGAAGGTCCAAGATACGGATATATTGAAGTCTTTTATTCGGCAAGACGAGAATGATAAATATAAGATCCATGCAATnAGTTTAGAAATGCAGAACGAGTGGTTAGACATAGGAGATTTTTGCATCCCATTAGCACTAAAATGGCGCACCTTAATnCATGATTGGTCGCCAGCATTGCTAAAATTnTATCTCAATGCGTTCCAGATGACTCTCCCAGATCAGAGTAATTTAGTAAGATGGGGTAAAGGTACCGAAAAnACTTGCTATATCTGTGGGAAGGCAGTTGGAACTGCTAnGCATTTGnTnGTGGGATGTAAGGTACTCCTnGATAGCGGTCAATACTCGCGTCGTCACGATAGGGTTCTAGAAATCATACGTGAAGCGGTTAGTCTTTCGGTAGCCAGAGCGCAAAAAGAAATAACCACAAACGAGCGATCAGTAGGTTTTGTGAGAGAnGGCACTAGGGCTATAAAATCAAAnGTCAAGCCTTACTCTATCCTTAAAGCGGCTTCGGATTGGACTATAATGATGGATACGTATGAGAAACAATACAAAATCCCnGAGGATATTTGTGCGTCGGCCTCCAGACCnGACATATTTATGTATTCGCGAATTTTAAAGCGCGTTGTGATnATAGAGCTTACGGTTCCTTGGGAAACCAACATCCCCAAAGACCATACCATCAAGGTCAACAAATATTACGAGCTCACAAACGAACTCACTCGAAATAGGTTCGTCGTGGATTTnTACGCGGTAGAAGTGGGAGCGAGAGGTATAACGGCTAAATCTCTCTACAACCTACTAAAAGACTTGGGCCTGTCCAGAACTnACATCAATTCATTCTTGGAACGTACTTCGAAGGCAGCCCTAGTAGGTTCTTTTCAAATnTGGTTAGGTAGnGAGAGGAGCTTGGACAGTGGAGGTGAGCGTTTAACGCGCGTTAGnTAGGGGCCCCTTAAACCTACACCTGGGTCGCAAGTCCCAGGCACTGTTGAAGCTCCnCTCCCTGCAACGCGATGGACCCGGCACCCGCACGGTGAATCCATTGAATGCTAAGAGGTTTCGTCTC
>Unknown-16_dPle#Unknown
ATATAAGAGCGTCAGGATGGTGCCTCATGGCGGTCTTGGCTATaCATATCCATCATGGGCGTTGTAACGATCGGAACTCnAAAATAAAAGCACACTTGTACTGTCCAATATCTTAnTTACTCGATTTCTTTACAACTGTATTTAAAATCACACTCAAATAATAAGATGAAAATGGATTATGAGCCAATAGGTTAGACTTGTGCACTTCGTTTGACGGCTGTCCATAGCATAATGGCCGTCCTCACTCTCAGTGACAATAACTACCCTATTCGGnACTGGCCGCTCATAATTTTTATGAAACAAATCGACTGAATTACTTATtA
>LINE-CR1?-2_dPle#LINE
CCTTGTTTCTACCGTTGAGTACTTATAAAAGATATTTTCATAACGTAAGCGTTCTCAAATATTTAATGTTACATAAGGGACACTTAGAGAAACTAATTTGTTCTTATCAATGTGTGATTTTTTTTATTGTGTATTACAGCTGCTATCGTAGGATTTAGAGTTTCGTACGATCTTAAGCCACTTTTTCTTTATTGATTATCAAAATTGCATTGTTTTAGTAATCTCTATCATAAGGAACTTGTTGAGGAGAGAGTCATAATTATGTAAGCAATTCGAGTTACAAAACGTAACGGAATTCTATGTAACTATAATTACTCTTAAATACTATAGTCTGGACTAACTACAAACAGAAGATAATTATATAGAATAATAACAAACTCTACTCCCATGATCAGTGGAAAATGACTCATAAAAAATTTCGTCCCTGAAAAGTACTTTGAATTTTAATTTGGTTTCAAGTTCAATTGTCTCAAAATTTCTCGTTAATGAATTCATGATTCTTAGCTTAAAGCTTAGTTTAAATTAAAAATACCTGTCTCAAAACACTAAAATATCAATACAGCTTGTCATGTATCGATTTGTACATCAGAGAAACGTCATGTTTTTTTATAGATATTTGGATTTTAGGCTGTGAGTAAAAATAGCCGTGAAAAGGATTAGTGTGTATACTTATACACACACTTTTACCAATGAAAGAATAAGAGTGATAGAGACGGAGAGGGGAGGTAAGGGAGGGGTGACGAAGAGGTGATATTACCCTAAAAATATACTCAAAAAGATCACAAAATATGTTGTTTACTGTTGAATGCCCGAAAATTCCGACATTTGTCAATAAAACCAAATAATAAATGTTCATTGTGGATTCAAACTATAATTACCTTTTATGTGTAAATAATACATTAATCGTTAAAGAAAATTTAAACATAAAAGTTCTAGTAATTACATTtAGAATAcCACGTATGATTGTTGTGTTATATAAGTTATAGGAATAGTTTCTTACTTTTTTCCTTCATCTGTCGCATGTCGCATTACAATCGTTTGCgAAATACAAATACAcAACAAGACACTCGGCTCCAtTTCGCTTgCCTCGTATCAGCTGGGTAGGATTTATAATCTCATTAATTTGTGCAAGTATTTTGTGATATTCCTATGTCTATTTGAAATTTTAATAAATATTGTGcTTGAATTTTAACATcCGCATATCTGAATGAATGTTATTATTCTGTGTTCGGTCCGAACCCGCAGTTGACATGAAAATATTATACTTTTAATTTCATATTTAATTTGTATTCTATTCGATTTTCCAAATTAAAATAGCAATTTTTTCTGCTGAATCGAATAATGTTCTAAAAAtTTTTTGTATAATTCCTACGAATTGGCAAAAATTTTACTGTACATCATACATTTCAAAATGTCTGTATATACATATTTTAAAATAGAATACATTCTTATATAgTAGAATAAAAACAATAATCTAAGTAAAATAATGTTACAATATTtCTATGAAATTATTTATCATTTttttaaTTGAGgACGAACATTCAGTATATAAATTTATTTGATCCCAAGAATTAAAAATATATGAGCtTTTATCTCACTTTGAACTCAAAACGATAAAAGAAACAATGTTCTGATTGCATATTTTATTGTATGTCGCTATACAAAACGAATATCAGGGTAAATGCGATGCAGTCTATAAATAATTATAACAATTATTATGTGTATCTGATTTACGAGACAGTACTGGATTATTTATATTTGTTCACGACTGGTTAGTTTAAAATGAAATATGAGCGAACAAAATACATTAAAACTTTGTTTCGCATTATTACTCTATTAACGTTAATTTGGGCTCGGCTATTAGTCGACCTTGCTACATAATAAATTTCAATTCAAATATCGTGAAACTAAACTGTCTATTGTCTAATGGGTTGGAACTAAAAACATTTGTGTGAAATAACAAATTACTTAAGAAACatTAAagTGtAGtactgaTAtctcAAATAtaTTcaTcctagttcttttacaagagcaAaCTATTcgaacggTTTtcGgTaaCgctgAATTTaAAatnacAacaaaaCaGgTcgTttAgTTTatTCGTataTtTAtAtctagAagAAaaTATttTTgaTTATatttTcaaCactgcTcTTgTaAtAaTTaTGTAAattActTAtTaTtgaATcCaAcaagggttgcaggcactatgtcTAAgttcgtTAaaTTTaaAAccAAAcatTgcatactATaatTggCAATTgACTaTggcacAgtcACgTTGcTgatagAaTcaAtcTcAAaTgcatAGaaTtgtttAGGagAgAaGCCttAgggTgAacTAcAgAtAagttttgGCTtctggCAATAaTGGTaTGggtCaTtaTtaCCTaatatTcAgAaagCtgcctctcataCGcGAGGGatgaaCGCaaaataaatat
>Tc1-4_dPle#DNA/TcMar-Tc1
TnCnCTGCCGGnCAAAAGTTTGAGACCACTnGTAAAAATCTTnTTnAnnnACAAAATATTTnAAAAGTGCATATGATAAAnAGCTAATTTGAATGCCTGCATATTCTATTGTTATTAAACTACTAATTATTGTCATTnTTTTTGTATnTTTATAAGTTAnnATGCTATAAAGGTCTATTGTTACAAAACATTAATGAGTGCCGCGCAGGGACCnGGTGGTAGAGTCnTTGTAAnATTTTTATGAGCTGCTCATTACTAATAATTTTGGTTTTGTTTCAAGTTAAAAGAAATTCAGGATTATTTTAGCnTTCTAAAACATATTTTTTACCTGAnTTTTTATAAAGTTAAATCTTGGTTAGTCTGAGCTCGTCACTGTTAAAGTAAAGACATTAAnATGGGTAAAGTnCGCGAAATTAGnAnTGAAACTCGTTGTGCCATAGTTGTTTTACAnAAnGAAGGCAAATCTGAACGTGCGATTGCCTCTCAACTTAAGTTGTCGAAGACTTGTGTTCATAACACAATAGCCCGATACAAGGAGACTGGCAGTTATCGAGATCGTTTGCGATCGGGAAGGCCGAGAGCTACCACTTCTAGCGAGGATAAATTTATCGTCGTTACCAGCAAGCGGAATAGACGCCTAACAGCACCACAAATCCGCGCAGAAGTGAACAAATCCCGATCTAAACCTGTGTCACTGACTACAGTAAAAAGACGATTGAGAGATGCTAACTTATTTGGTCGCGTTGCCGTTCGAAAACCACTACTTAGGCCACAAAACAAAAAGAAACGGATGCAGTGGGCCCTTACCCATCGAGACTGGACTGAAGAAGACTTTAAAAAAGTTCTTTGGACAGATGAATCCAAATTTGAAATATTTGGATCnAAAAGACGAATTTTCGTTCGACGTAGCGCCGAGGAAAAGATGATGCCAGACTGTGTGGTGCCAACnGTCAAACATGGTGGTGGTTCCATTATGGTCTGGGGATGCTTCTCGGGCTATGGAACCGGAGATTTGGTACGAGTCGAAGGAATTATGAAAAAGGAGCAGTATAAACGAATACTAnAACAAAATGCCGTTCCGTCTGGnGTAAGATTAATTGGAAATAGnTTTTTTTTCCAACAAGATAATGATCCTAAACATAGTTCAAAATTATGCAGGGGTTATTTAGAnnATAAAGAAnCAGAAGGGGTGTTAAAAAACATGGTGTGGCCCCCTCAGAGCCCnGATCTnAACCCnATnGAGCTTTTGTGGGAAGAGCTnGATAGAAATGTnCGCAGTTGTTGCCCCTCCTCnCAAGAAGACATGTGGAAGACTTTACAAGAAAGCTGGAACAATATTTCACAAGAGACAATCGACAAATTGATTGGTCGCATGCCAAGACTAGTGAAAAAAGTAATAAAATGCAAGGGAGGGTTTTTTGATGAAAAATCTGTTTAAAnnTATTAACGnAnTTTTTAAnnTAAATTATTnTTTTTTCTTnTTGAnGTATGTGTAGGAAnTATGTATAAATATGTnnATTATTAnTTnnACCTCTTGCTTCnTnTTTTTTTTGAGTTTTATTTCATTTTCnTTCTTTnATGAGGGTGGTCTCAAACTTTTGGCCGGCAGTGTAnA
>Helitron-7_dPle#RC/Helitron
ACTAGGTACCAGCCCCGGCTTCGCACGGGCTCTTTACAAAAAATATAAAATAGCCTATTTAATTTTGAGAATTATTAAACTTATATTATGATAACTTTCAAATGGTACGCCCGATTTAAATGATTTAAAAAGTAATTTACAGATACTGATGTAGGCTTGAAAACGAAGTAATTTATTTTGATAAGACTTAATACCGTATTTATGTAAATAGCTTTCCAATAAACGCTTTAGGAATGCCAATTTTTAAAAGTTGTAAAATGGATATAGTATGTTATCCTTAAGGTATAGACATATGCCACCGCGGACTTTTCTGTAGACCTATATAAGATACACAATTCCACCATATATTATTTTGTTATATCTCAAAGACTTTAGGCAGCGTTTTCGTTAAAAGCTCTCAGACGGCTCATGTTTTCCCGACATCTTCAACAAATATCGTTAATGTACACACAAGTAAATACAAAAACTTAACAAATTATATACTAAAACCTTCCTCGAGAATCACGCTATCGAGTGGTGATAACTGTTTGATAATCGGTGCAGTAGTTTTTCCGTTTATCGCGAACAGACAGACAGACAGACGCGGCGAGGGACTTTGTTTTATAATATGTATTG
>Mariner-1_dPle#DNA/TcMar-Mariner
AGTCGGTCcCATAATGAACTGGCCTGATATAgnGTTCTACGCGACATGtCGCTACATGTTGTGTTGCATTAAATagtaactttcatcatcAGTACGTTTATCGTcctataaatcacattnGTACtngccTTAATATAAGAAACACGCATCGACATGAAATGCTTAGTCTTAGTTTAGCAGGCATTTGAATAACGAGAGTCGCGTATTTTTTcAAAATGTCGAAAACTGAGTATCGAAGTGTCATAAAGTTTCTGTTTAAAGAAGGTTTATCCCCTGCCCAAATAAAAGAACGATTGGATGGCGTGTATAAGGAGTCTGCCCCCTCcTATAGCACAGTGAAAAATTGGGTGAAAGAGTTTcGCCTCGGGAGAGAAACCGTCGAAGACATTGGcCACGACGGTCGACCTGTGGAAGTGCTCACTCCCGAAACGATTGCTCTTATCGAAGAGGAGGTTCTGAGTGACCGCCGTTTGAAGATTAGAGAAATTGCAGCTAGGCTTGGGCTCTCTAAAAnTACCgTTCATcGTGCgATCCATGAACATCTTCACAttgAAAAAAGtGAGTGCAAGATGGnTACCGAAACTTCTTTCAGCGGTACAGAGAcAGGAAAGAGTGCGCTGcGCTTCGGAGTTTTTGGATCTTTGTGGcGAAAATTCAAAGACTGTGATCGAGCGGcTAGTGACTGGTGATGAAACTATGATCTTGTATTATGAtCCACAAAGCAAGgCGCGAGTCAATGGAATGGCGTTATAAGGGTGAAAAgcCCCnTAGAAAGGCAAAGGTGCAAcAATtgaaCGACtAAAAAACTGATGTGCACAATCTTTTGGGATTTTCAAGgnATTTTGATGGTGGaTTTTAAAggAACGTAATACAGTcGTGAACGGCGAaTATTATGCTTcTTTAATATATAAATTAcGAGAcAAGATAAAgGAAAAACGAAGAgGCAAgCTGTCTAAAGGTGTCCTGTTGCTCCATGtnACAACGCCCCTGTTCATACCGCTGGTGTTTCGAAGGATGCAGTTCgTCAAtGCGGGTTCAcAGAAGTGGAACATCCACCTTAcAGTCCAGACaTGgcCCCgTCCGACTATTATTTATTTCCAAATTTAAAGCgGGACTTAAGAGGAAGAAAATTTTCAAGCGATGAAGAGTTGCAGGCGGCCGTCTTCGGTCATTTTGAGGAtTAAAAATTgTGATTATTTTTATAAAGgTTTAGAGATgTTGATTCACagAgATnTCAGAAGTGTGTTAGTATTCATGGTGATTATATTGAAAAATAAAATTgGgtTTttgtttgggacagtttanTCGTTTCATTTCCTTCATTAgTTCATAGTTAgGcCAATTCATTATGGGACCGcctacgTataattatA
>LTR-3_dPle#LTR
CGTTTGGCGTCGGGACGTGACGACCCCATCGCCCACCGGGTAACCGGTGCAATCAGTCACGAGGGGGGGGGnTTCGCCGCTGAATGCGGTGAACGGAAACTCGGGCCTCTTCGGAGGTCCGGGTCGCTTGATGGCCGGTCTCCGCTCTGTCTGCCGTTGGACGCTTGCGCTCGGCGGTGGGTAGTTGGAGACTGGCCGCGTGGGCTTGGGTGGGAGGGGTAAGGGGTTAACCCTCTCGCGATTAAGCAAGCCCGCCAGGCGGGGGGACGCTCCTTGTCACGTGGAGTGAGCCCTCnGGGGGAGGTGGCCGTTCGCGGCCTGCCGCCGGATCGTCGCGGATGCATGCCTTGAGCGATTCCCGCGTCGATCCACCAGGCGGTGAGGAGAGTGACCGCTGGTGTTTTAGTGGGTAGCATGGGCCCTTCTGGCCCGTGAATCCCACATAAGATCCTCCGTCTCCCCTAGACGGAGGGGTAGGTATAAAACCTTTCACCGCGTTAACAAAAAAAAAA
>Unknown-18_dPle#Unknown
TATATACATATATATATATAATATTGTACAAATATCTTTGACCTATAAACAGACTTAAAATAAAATTATTTATAAATAATTATAAAAAAAGGTTTTTATTAACATATATTTTATATACTAATCAATAGACAAACTTTTTTTTTTAATTAGTATTTTTGATGTTGCTATCCTCAAATATTCTTAAATGGTATATCAGTGCAGTCTAACCCAGAATTGGTCACTTGTTATAATATGGACAAGAGAGAAAACATATTCAGTATAATTCCTTGTTAGATCAAATATTTATTACAAAGTGTTCATACTTAAGGCAATACTTACAAACAGTATATTTTATCTTTTAAATAAAAATATAAGTTAAATATAGATTCCTTAATCATTATTCTAATATCCATAAAACACGGCTCACAATAAACATCTACCCTCATTTTCTTTATACAGATATATATATTACACATTATACATTTTCTTTATACAGATATAGATATATAGATTACTTTTAATATATTATCTGTGATACTTCCAGATCTTTGTATGGGATGTGGGCAAGGGCGAGGCTGTTAAGGTCATCGATTGCCACAGTGACGTCATCTATTGCATGTCCTTCAATCGTGACGGATCACTGTTAGCGACCACCTGCAAGGACAAGAAACTACGGGTTATAGAGCCTAGGCGAGGGATCGTGCTGTCTGTGAGTGGATGGTGTAGAAATATTTGTTATTAGACAATATATTATGCAAGCAAGTAGTACAGACTCGACAAACATTGTGACATCCCGCCTACAGTTCTATATAGCGGTGTTCGATTATGAATGATCGGAACAATCGATTTATTCTGTGTCAGTGATGTTGATAATCGATTATGGAATTAGTAATTAATATGTTTTCATAATAACGATGTTACTAATTACAAATACTGATCGTGTTTTATGAACTGACATTAGTAGGAGGAGGTAGAGACAGTGGTTTAATTTGGTTTTTTTTTTAGTAAATTAGTATTAGTAACTAGTAACTGTTGTAATCGAGACATTGACAATCGAACGATTTAGTTAGTATATCTCGTAATCGCCAACCGCTAGTTCTATTACTTATTTAAAATTATAATTAACAAATGAAACTAATATTTTCGGATTACTACGCGTTTTTCATTATTTTAAAAACCACATACTTTGCAGTAATCCGTAACGTCGGGTGTGAGTAGTTTAAAAATTAAAATAACGAAAAACGCATAGTAATCCGAAAATATTAGTTTAATATAAATGAATACTCGCGGAAGTCTCGATCTCATCTTAATTAATAGATTGATTGAATCATGGCGTATGTCGTGTAATGTGATGTGCGTGTTCTTATAGGAGGGGCCCTGTCACCTCGGCACCAAGGCTTCCAAGTGCACGTTCCTTGGCGCTCAGTGCAAAGTATTGACAACTGGTTTCTCGCGACACAGCGACCGTCAGTACGCCGTTTGGGACCAACACGACGTGAGCGAGCCCCTCGCCTCCGAGACCATCGACAGCTCCTCAGGAGTCGTCTTCCCCTACTACGATCACGATACCAACATGGTTAGACCCCTACTGTTGTTAACAGCTCACCGTTCCATATCATTAATATATAGCAACCATTATTGCAACCTTGCCAACACACCAGATGATTAAAAAATATTATTAATCAAATATATTAAATTAAATAAATAAAAAAAAGTTGTATTACCAATGAAGTAGTAGCTGTTAATATTTACCCAATGGAACGAAGTAATTGAGTTATTATTATGCGGGTTAATTTATTGGTCAAGCTATTGTAATGATAATGAAACGAGTGAATGAATAAAGCAACGTATAATCTTATTATTTAATACATATATTGTTTACATAATAATAGAATATGTATATATATATACATATGTAGGTCTATCTGGCTGGCAAAGGCGACGGCAACATCCGTTACTACGAAGTAGTGGACGAGGCGCCCTACGTGCATTTCCTCAACCAGTTCCTGTCAGGCAACCCTCAGGTATAAGGACTTTAtTATTtTTaATATGAAAAATGCTTCAAAAGAGATCACTTCATTGATGACaCAATTGTATATTTcGTGGGAGAAACCTATATGCCATTAATATTATAAATTGTGGTTATTGAGAAAGTTTGTTACTTTTGTTCGCaAAAACGACTACACCGATTTTAATGTGAATTTTgAAATAATACATGTTATACAACAGAATACGTAGTTTCTGTACGGACTTATtAGATACGATCCTAAGGCTGTCTTAGTTTACATTTTATTTGTTTTTCaTAGCGATAAAAATATATTCAATCa
>Unknown-19_dPle#Unknown
TGTTAgATATTGTAATgATTTACTGAATTnTAGTGGTAAAATGTTTAATAATTGTTAATATTAATTTGTGAATTGACTCACTGTTGCAAATGTAAATAGAAACTATAAGAGGGTAGTnTTTTAAAAACGACTGCCAAGTGTTATAATGTGnTTAATGCAACAGTCAGTCAATTCCCATCGTTTGGTCGGCGAAGACTTCATCAAGTGTGCACTAAATTGTGAATATATATTGTGTTTCAACGAGGGCTTATACTTTGTAAGTAATATTTTGTCTTTTGTACAATGTTCTAGCTATTAGCATTTCACTAACTGAATTAATGACTGTTAATTAGTAAAATGTGATAtAGTGGAGTGATCTTGAAACTTAATCCATATATATgnAATTGTGATAAAGAAATATAATTGTTTTATTAAAATACCTGAAAGCTATTAATATTAAAGCCAGTGATTAAACGTTAATCAAnTATCACAATAAAGATTGTGACATAAGTATGGAATCGTTTTATTAAGATACCCGAAAGTCGTTGCAATTAAAACTAAAnTTCTAACGCTATTTAAACCAATACTTTACA
>DNA-P?-2_dPle#DNA
ATnTnATGCCGGCCACACACGTTACAGTATACTTGAGTAAGTCCAGACTTGCACAAATACACGTATTTCGGAGGTGACCACAAACGGCTCAAGCATGCTTGCACAAATGTCATTTCAGTGATACTTGTTCAAGTGTGCGTACATnCAGCGAGCTACTTATGCTATGGATGACGCAATGGCAGTAGTTGGCTTTATTTTAGCGACAAAAAAACTGAAAATTCAGAAGAGACACCGAATTATATGGACTAAAGACTGGTTAnTTTTTTTTTGTCCCTGTnGTGGTATTCTTTACTTTTTATTTGCCAAAGACATGGCTCATTCCnnTATATATATTTATAAATTCTTCTATTATAGCGCGAACTCCATGCnTCTCGGTAGTCTCGTTCATTTTGGCGCGAAAATGACGTGCACATGTAGGTGGCTAAAACAATACTGAAACTTGCGCGAAATGCAAACTGCTACCACACACGTTCATGTAAACTTGGnCAAACGCAATATTGCACAAGTTGGGAATTGAAATTTGGAACTTTTTCAAGAACTTGTGCATGTCGGAAATTTGCGCAGTTTTnTTCCAATACACGTTACnGnnTACTTnnGCAAGTCnnGACTTGCACAAGTATACTGTAACnTGTGTGGCCGGCATnA
>Unknown-20_dPle#Unknown
gtAntTTgaAAAtAgannnnTntgnAnTnTTTTTATTtntnTcAAaACtTTAAATttAATnnnnTATAtTTATAAtTGaTGcGaAaancTnAnAnnnTTnatTTCAATTtATTATtAACAnTnAAAAATTgATATAtTTttTTtnAATAaccaCgTGanTAAgAACgCnnCnnnnnAcgAtTGGTCgnnATGTTTgngncgTcACAaTgTTAaaaGAATTTGAAGgnnnannnnnnnaanttcAATAcTGTtAacTggTAtAgTcTCAATgATTGATTCTTgAGgAttgTTAATtTcaAnnnTATTTTttGAtgATcnanTtaaAaTctCcnggAtaGTttGTaGTtTtCgtnTgtTtTcTgnancTGgTcTagGaaTtGTAnngcCttGTcgtTTAcGgCtaGgttnncagctaannttatgtggtatnACATcgAnTTTaattnttgnnctacctcccAtTgtAGtnTAgTaAATATAATTttCcATATCTTCTTTCAGCTGAAAAGAAAAAntnAAAtAaATnATAAnAAtTAtTTaAATnanaanATAacAAnAGAAgaaCCACCATTAcATAGACTTTTgAAATTTCAATTTCGTAtAATACATAACCTAACGCGTTATAAAAATATAAAAATACTACATTAAACCAAAATCATTTGATAACAATATACAAATTTATTATGtaATCGTTTTAAATTATTCATAGAnnTTTTTTTAATGCTATGACTTTTAAAGTTACGATTTGGAGTTTAGTTgAAAAtTTTTTGTTATTGAATTCTATTTATTCAATTTATTCGTTTACATAAATAATTGTTGATTGCTATATTATTATAAAATACTTACATCAAAATGATCTTCACAACAAAAAAAAnTtGATgTTGTTTTGGGATTAGGTCGTCGCACTGCTTGGAACCATTGATTACGACGTTTAACATCTTGAGGAACATTTAAAAATATTTTTTCGGGGGTTGTTTTTGTAGTATTCGTACATAACGGTACGAAGCAAGCACGATAACTTTTAAGGTTCGACATTTTTAATATATTTATCGATATATtGACGATAATAACGAGATATTATCGGTTAAACGTCAAAACACtgTATCAGCTGTGTGCTACAATGAGGAGAAATTAACATTGTGACGTCACACGCGCTCGGGTTTGCTCGGGAACTGTCGGCGTGTTTTCGgTACTGGATTCAAAAAAATATTTTTAATTTGATATAACTTTTTAATTATACCGAAAAAAaAnAnATAAAAATAGTTTTaTTATAAAACTTATaTAtGATCTTTCCATTTATCACAAAaAtTtTTTTTTTCAAAAACCCAATT
>Unknown-21_dPle#Unknown
GTnTatTATAAtcGAAAATGaTgTTCATTATtTaAntAtTAATATTttaaaTgtATnATAaTTTAtAtAAATAAatTTTAaTtnnTAaTTTATatTtaTatTtTnGtnAtTTtanAaAtnTTanTTTAcAAaAntGnAAnnnttGTTTtaTATtTAnTaTAAAATAATTAAAACTATtnCnAgntntttATtTgTGnnnanTtggnnnAGnnAAAAtTTTTATcaATTGCAAAACaTTTTnTATTTnnananntacacAngangacGTgtnAnATantAnaTATATATATGTCGGAGCGTCAGAATTAATTATGATTTTATTTCCATTTTATTTTACAAATTATTACGAATTAGCTGGCAACGTCAAGCAGTTAGCTTGAGTGAGGTCACCCCGGTGTCGGTTTTGACGTTGGACAACTGACAGAGAAAAAAGGGAATGTCACCGACATTTTTGGAGTGGATGAACTCGCTGCGTTACCAACTAAATCTTGTTCCATCGTTCACTATGTCTGATAATGAGCTATCTTCTGATCCTCCGTTATATATATAtATATATAACcnnAAcGCcCCAcGTnnTgnAAATACATCcGAAAGtGAAAAGTTATTaTTgTTACTnnAnnAgnAnAnTanAAAcTTTCTggcnAtgnnAnAAannnTgAAntntTnnCaATTTnCaAAnnAAcTangTnTTtcTgATTTTaATaangacCnACACAATATggACgTAcGtnnnTngntTgcAAtagtgGAcATgTGctTTAcTgAtgAATgCcAAnATnnnanTncaTtaAttatTnnaTngagTnnTAnAATnAAannnAAnnAATtnacatnncTnTnnAnTtTaTtATtTCaAgtgATtAcTGAgaAaATTTnaagaAnntTTTcAaTGCAa
>LTR-4_dPle#LTR
gctttcatcTCcgTTTTAAgtCcTcTcTTaaAcAtaagcccAtcTtggatgaacAaaAgtcCactTtggAgTAtgTcAtTgCtTTtgTgAGagcAtctgcaaccatcgtaTCAGTcTgTaTATagcgaacttcaATTgtcccTCctAgCAcTTAgtcacgaataaagtggtgcctcacgtcgatttttgttctagaatggtAATCatcaGTACCtgaaagttttattgagcTTTGAttGTcActgTAAatgaaggtatatttatttttcatcTgTggccaTAAacATTCTtgAAATtgcttcagcctcaacgcttcctgtatacatgaTAATgacATATAcTctgcttctgttgtagatagagtaaccgtaggtttattcctgagttccagctgactgcTccTcccTgAAaAaCtaaTGtatAaCCaGtGCaGtaGCgccGaTcaTccTcTgaAcTcgCccAaTcagcATcacAATaACcaTgaGAcatagtctcttcagagttctgcttataagtcAgcCtATAaTctTGagtgcctttcaagtaacgcatgacgcgcttaagggcaacccagagctgcatttcgggcttgcaattatatttgctTAACATATtaAcAAcaAAActAATGtcAGgcctggttacttacgAtatgtatAatAAgCAccCtATtATCttTtgATAaGgAAaTTctataatatttatttcctctgtctttccttttctactcaattttgtaTTCAGtTccAtaggAgtTTTgAccgTctTAcaATtggAcAtacCAtATTTTtgTaacacttttagtaggttttactttctttggtccaaatttattagtcctctcttcctgtctcgttctaCaTgaaTACCaATGcAatagctcatatcTCCAagAtAtTAAatTTtAaactgttaatgtAACcgttCtTtTATATAAcTttttgtttcttaattattagtaaataataacagatcgtcCAcATAgACAgcCAggAaagAtTTATGATTTCGACGGTCGGTGGATGCAATGAAACCAAAATTgAAATGACTTAATTTAATTTTAAATCTAAATTACAATTAATTGGTTCGACTATATTGTACGAAGGGTGAACAAATAGTGACACAATATTCTAAAATATTCGAAAAAGAAATATAAAACTAAAAAGTCTGTTCACACGGAACTGCTGAGTCAGACCCGTGTAGAATGAACAAGTTTACTTAGAAGCTTAGCGCGGCCTGCGATTACACCGTAATTCTTTTAATATCTAATTTAACTATCACTaTGACACCGTCACGTAACACCTCCCTCCTGAAGATCAGCGAGTATGGGCAACGTTAGTTGTGAATTGAGCTGGGGGTTGATTGAGATCGACCCTTCTGGTTGGTGTTGGGATGGTGTAAACTGCTTGCAATTCCATCTGGTTGTCTTCAGGGTTGTCTCCGGAATGTAATGTCCGCTTGTAGAAATACTTGCGATATAATAGAGCGGCGGCTAGTGTGCCTACACTCATCAGTACCACGTAGAGAGGGATAGTGGTGTGATACAGTGTATAATTTcGGTTCTGGTCTAGGGTCAGCAAAGGTTGTAAGCCGACCTTGGTGTTTATTTCATGAAGACGCTTCAGATCGATAGAGTTCAGTTTAATTTTAGATGCTGAGGCTGGAGTGACGTTGTAGCTGGGCAGGTCCATTATTCTCACCGCTTGTCCTTTTAGCCGGTTATTGACGTTCGTTAATGTAAACTGCGGTGTTTCAATATAACATGCTTGAGGAATTGTAACGAGATAGCTGCCGTGTAGTGTGCGATACGAATCTTGTCCACAGGATAAATGAGTTTTAGTCGGAGCTGGGAAACTGATGCTGTAGTGTAGATCGTCGAGTTTCTCAAAAGCTGCCTTCTTCAATGATACGGTGAGAGGGTTGCACGACGAACCACGTTGCTGAGTTAAGATGAGATGCTGGATACAATCATTGGATTCCTGGCTTTGAAGATGGCGATTATCCTCGCAAAGATACCACTTACTGGACTTAGGGCATTCTGCCTCTATGTACATGAAATCTTTCTCATACAAGGTTAGGTAAGGGAACGGTGGAATAAGGATTTCTTGATTAAGGTTAGGTATAATAGATAGTTTATACATATCATAAGTATAAGGCAAAACTATGGGGATTTTATAAACTATAACTATTTTATTTCCTACGTAATAAGAACCTATCTTAATTATATCAAAGTAATCCCTAATATCTAAATCTAACACCTTCTGCCTGCCATATAGGTTACTAACATTACTTATCATTGAATTCATAGTTTCTAAATTCAAGACCGCATGATGCACGGTGGACAGTTTAATAAAACCTAGTACGTTTTGAAGTTTATATAGCTCATGGGTAACGGAATCTACATTATCAGTTATAATTAAAAGTATCTGAGCTAAATGTACATACTTGATTAAGTCGTTATCACTCGTAATAATGCTTTCACTTATTTCATTAATAAGGGTTTGCAAATGactctgattttctattatattacttataatttttgaatactgtgaggaccattctttagagagactgacatgactattgaattcagtgactaatttgttttcactggcctgaagggatTTTaTAgCtTCAtcaTAAtgctGAgcgtccgtgtaatcgagattacccgttatacttttgatcactgacccgagtccatctatgaggcctctctttgcacgatcTGTcTcAAaAGacTTtaaTTggTTTAaaacattataaagctTATtTtccAAGtaAtTCAtGTGaGgttgatataatgagttggttctattatgtaattgagggctaaaactatctagctggtttttcacagattcgattgtactgcgtatctcatgaaggtctatgTGtTgTaTGAAcaTTccTtTttccCtTTaTtTgtTcTagCGAActTTtcaatttcttttatctgctccttacatttcttttttattctttctcttcgaGAGTAtctTTCAtTGgcgtgctCgTTAtAAcAAtAgAaTgtTtTTTtcTagaagTTAgtTTActcttctgttgTggcAgtAtGgAAAAAtTAAcaatatttgcggattaattcattcaacataaccaaaggggtggttggcctTagCTgCATAtTTggTgTtgGTAAtatTTgcgaatcaggggtcactgCtCTTTgCGAaTTgcTggaattggccagtggtaataatgatgcatctacaaattgttcaccaaatttagttgtatctattggccaaataccagctgagtggAATTCgTTTgttgctttctctatattgctgatgcGAtAaAaaGCTtcGTttTACGAgCagttttacgacctcatactgtgtcattttttggtctatatttgaagccatttAtAAgTcacATTcTTTgtTAtaAgtAtTcttgatggGTccAAaATTtgttAGgtCtagtGgcTgcAtACGaTgTGaTGtttGAggTggAAgagacaataatattAtTCcatTCTggctActaAGCgGAtAGcAagcTAgACtaAcAtGgctttcatgGTtgTCTagGaTAAACgaaattggttcttcaagagttggtttagcaaaagatatgaaattatgtaaccaatccacgaataggttctcTTTAaTcAAAtcAGAAtCgctatttgctgcgatcatattagcattggatcctcgcaacagatgaacattcattcgctttcttttgaaaAAAaAaaAACGgGggAACataccTCCgAGacgcactgaaggcacaaacaactgtagttgtcgtgcctcgttcaccacttgttgccataccgacctgtatttggccttttgttttgtacgttttgtgcgaaggtATgATcTgtTTcaCgTaTgtaCGgTAtg
>Helitron-8_dPle#RC/Helitron
TATTTannnACTAGCTGTTGCCCGCGGCTCCGCCCGCGTGTTGGTCGCTTTTCGCATAACCATnnAnTATATATCAAACTTAAAATAATAACATACAGAAAAGAGATGATAAnnnnnnnnnnCAAATGATAGACAACCACAACCAACAAACnACAATGAACTTTCGAACCGCATGGTAGTCATTACACAACGGAGAATCTTAACACCGCGATCTAGGTTGATGACGTATTTTATCAACGCCATCTATCGAGCACAGTGTTCAACACTTCAACCGCGCCCGCGCGCACTGCGTTATTTGTTATTTTTGTTACCTCTCATAAGTTTTAATATTAAGATTAACATATATTAGAACATATTTTTTTAGTAACTAATATAACTAATTAACTATTAACTAATATATAATATATAACTAATCAATATTAAGTTGTAGTGTTTAAAAGTTTTGAAGCAGTGCTTGAAGTAAATTTTCAATTGACCATAACTTCTTTTTCCCTTAACCGATTTTGACGAAACAAAGTTTTGACAATGCTCCTAATTATATGTAATCCAACTGTGAAAACCGCGTTCAAATCCGTTGAGTAGTTTTGAAGTTATAACGTACCAGACAGACAGACAGACAAAAATTCCAAAAATTGTTTTTTTGGTTTCTATGACTCTTCTTTAATTGCCTCCTATCAGTTTTTTGGAAAAATATTTAATGTACAGACATTCGATTTTTACTGTCTTATTATATGTATAGAT
>R1-4_dPle#LINE/R1
GGGTGCAGCCGCAGCACTTGGGTATATACTCCCAAACTAGAGGCGTCCCTTACCGTCTTGCCGGCGCCTCTATCTAGGTGTGGTAGTCTCCAGCCCTGCACGGAGCACCGGAGCACGGAGCGCCTGTTAACAGCACTGCGCAAAGGGTGTTGGTACGGGCTTGAAAGACTATCTCCGCTGAAGCGGCGCTCGTGTTGGCTGGATCTCTGCCATGGGATCTGGAGACGAGGAAGTGCGAGCTCGTGGAGAAATGGCAACCCCAAACGAGTTAGTGGCGCAAAGGAAAGAGTTCCGTGGTGTTATGAGGATAGAGTGGATGTCGAGGCTAGCTCAGCCTACAACAGGCATCCATACAGTTTTGGCGATCCGTCCGATTCTGCTCGAGTGACTAAATCGTGACCACGGGACGCTTACATTCCGACTGACCCAGGTCCTCTCCGTGCATGGATGCTGTGAGAGGTGCCTTTGGCGTGTGGCTCAGAGGAAGCCAATTCGTTTtGCGTAGGAGACTCGCTCACAACCGTTGCCCTCCACCTTAACAACCCGGGGCGGCAGACACGGGGAGTCTGCCGTCCCGCTTcAAtAAGATCCTCGAGTAAGGTGGCGTGCGGCACCATACTGGCACACTTCTGgAAGCTTCTGCTACAACAAATCCATCTTGCGTTGGATTCGTGATCGGATAGTCCATAGTGGAAGTCCGCgGCCTGGGTGAAAGCGTTACCGCAGCCTCCCTCACCTGTGTGGCGAGGAGGAATTACGCTGGTTTTTTAGTGGGTAGTCTGGGCAGTtTATACCCAGGAGTCCCACATAACCACAACTGTCCTCCCCGAGCCGAGTGGtATGCgAAAAGCATTTTTCCAGCGTCACCAAAAAAAAgGTATCAAAATATAAAGCCTACAACTATTTTGATCTATTTGGTTGGTGTAAGCTACGAATGACTTTAAAATTCGCTCTTATGTTGCAATgTTGAAAACACGGATCATCGCTTGTTTTGGACTGAGTTGAAATCGCTTGCTTATCATAAAAATATCTTTTTCAGCATGAAATTTGTTTCTTCGAGACCGAAAATGGTAAcAATAcTcATTGTTAcAACAgACTTAAACCAAGTGTATTAACATACgAgtAgcaagtaccgtcacatatttatTGgGACACTAATTTACACTCATTTCCAAACGCgTTTAcAATTTTAAATAGTTAAATgGCACTCAAATTTTGCATGATTGcATTGCGATGTATTTCTTGTAGCTCACTCTCAAATAATAAATTTGTAAACCACTGATTCGTGATTTGTTCATGAAAATCTCAACTTTGAAAGACCGTTTAATTTGGCCTTTCATTGAGTATCTTCGATTTGAAATCTTTTCAAGACGTTGAGTTTTTACGGTCGTAAAATCGTTTTACGAGTTACATTTTTTACTACTCCCTATGTCCATAGTACGTTATATCATGGTCTACTTAGTTTGCTATTCAAATATCATTCGGCATCCATGTATCAGTTTCATATAGGATATTTGGATTACAAACTGAGATTAATCACAATCAAACGATACATATCCCTTTACTGCATTAAATAATTTTATTACGTTTTTGAATTTTTGAATTTATTACATCTCTAGTTCTTTTTCTCTAATCTTGAATTTTTTATTATATAGGTAAGAAAATGAAAAACCGCTTCATGTAGAAAGTTGCCAATACTTTTAATCTCGTCGTCGCAATCGATGGAAGCACTGTAAAAAGTAGTGGGCCCATTCTTCCTTAGGGATTTCTTCTATAGCATTTCCGTAGGTTTTCACCGCATATTCAGGGCTCGTAAAGCGAATACCTCTAATTTTATCTTTAATTCCTAGGAATAAATAAAAGCCCCAGGGCGCCAG
>CR1-2_dPle#LINE/CR1
TGCTGGTGTnCATGGTGACTTACTTAGATGGTTGGAATnCTACnTAAAGGATAGAACTCAGGnAGTGGCAGTTAAGGGATTTATATnTACCTTTGTTCCAATATCATCTGGAGTTCCCnAGGGCnCTnATCTnGGTCCnnTnTTnTTTAATATTTTCATTAATGATATnTnTAATTGTTTTGAACACTCAAACGTTTTACTCTnCGCCGATGACACGAAnATTTATAAnGTTATAAAGGACCATACGGACTGTTnAAATCTACAAAAAGACTTnATTTCCTTGGGGCACTATTGTATnATTAATGGTTTACATTTAAACATTGAnAAGTGCCATGTAATTACATTTTCCAAGAAAAAAAnTCnAATTTCTTTTGATTATCATATACTTGGCAATCATCTGTCTAGGnTAACTGAGATTAGAGACCTCGGGGTAACTCTTGATCAGGGACTTACATTTGGAAGACACGTTGAGAATATTGTTGCGGGAGCATACCAAATGTTAGGTTTCATCTTTCGTCAAGGTATTGATTTTAAAAATATATTAACTTTTGATTTACTTTATAACAGTCTCGTTAGnTCCAAATTAGAATTTGCGTCTTGTGTTTGGAATCCACATTATATGAATAGTATTAAAGCGATAGAGAATGTTCAAAATAAATATTTAAAAAGGTTAATATACAAGTTTGGCATCGACGCTGTTAAAGTTATCCGCTATGATTCTTTGGAGAAGCGGCGAGAnAAAAGGGATATTTTATTTTTATTTAAAATTTTAAACTACTTCATTGACTCGGAATATTTACTGAACAAAATTCGACTCAATTGCTCTCGTCCAACATCACGTCTAAAACAGACTTTTTnTGTTCCATTTTGTAGAACCAATTATAGCAAAAATCGTTTTCTCGTCAGATCCTGTAATAATTATAATCATTTGTATAATAACATTGAAATTTTTAATCCGAATATCTnnTAATTTTATTTGTAGTTTAAAGAACAATCCTTnnTAATAATATAATGTAAAATAAnATTCAGATGTACTTCTTTTTATCATTATTAnTGTAnATAnAAATTTATTGTTTTTATTTTTGTTTTGTTAnCTTTATAAATGATTATTGTAGTAAATTGTATGTTTGATACTnnTTGnTGT
>Unknown-25_dPle#Unknown
aagcngnnnTcTaAGGCGGCCCATACATCTACAATAATATTGCACAATATAGTTGATTGTACAATATTATTAGCAGTGTAGGGATAATATTGAAAAATTGCGCAATGATTGAACAGAAGTTTGAGCGAGCTTAAATTTTATTGCGCAATATGTATTTTTTGTACTGTGTAGGGTTAGTATTGCGCAATATTTTTTCAGTTCACTGTTTTGAGCGGTTGTGATCGGTTCAGTCACGTGAATGGTTTGTCAATCTTATTGCTAAATATTATTGAACGTTTGGATTCAAAGAGnGTATTCAATATTATTGCACAATAAAAATATTGTGCAAAATTATTGTAGATGTATGGGCCGCCTcAAaaag
>R1-2_dPle#LINE/R1
GAnnCnnnACGTnGCnTnGnTGCACAGAGCGnAnnGCnTCATGGCnTTGAGnGTGGTGCGnGGATnnnnnACnGTCTCCCACGAGGCGGCTTGCGTGnTCnCTGGAACGCCTCCnTGGGACTTGnTCGCCCAAGTTCTGGCGGAGGTnnACCAGTGGCGCGCACGAnCTCGATCCCAGGGTGTnAnTCnGCCCTGGGATnnGGTGGATGGnnGGnGnnGCTnnGnnnnnnnnnnnnTnnTnCnTCnATGGAGGCGGCGGnTnTCnGAGCCAGTGGCCGGGTTGCGnACCGTGGAGGCGATTCGACCGCTCCTTAAGGAGTGGGTGGATCGCCGACACGGTTCCTTGACCTTCCGGnTGGTGCAGATCCTCTCGGGGCACGGTAGCTTCGGGCGGTATCTGTGCCACATAGnCGGAAGAGAGCCGACGGCGGCGTGTCACCATTGCAGTTGCGTGGATGATACGCCCGACCATACATTAGCGGAGTGCCCTTCGTGGGAAGCGGAGCGTCGCCAACTAATCACCGAAGTTGGCGCGGACCTTTCGCTGCCGGCCGTAGTTAAGGCTATGGTCGGTAGTGAGAGGGCCTGGGCGGCGGTGGTCTCTTTCTGTGAGGTTGTCATCTCGCGGAAGGAGACTGCCGAAAGGGGGAGGGAAGATGATCCCTCCTCGGCGCCGATGCGCCGACGTAGGCTGGGTCGTAGGCAGCGGGCTTATGCCCGCCGAATGCCTCCCCAGTGAGAGGAGCCTGCGGGTGTCGGAGGGGTAATCCGATGCCCGATGATCCAGGCAAATGGAGAGCTGCAGGCCTTACGTTnCTGGCAGGCAGTTCTTGGAGAAGGAAGGGGGGTGTGGGTGGGGCCCACCTCTCCTACCGAAGGCGGAGTCCCCTTTTAGGGGCTCGTGCGTAGTGAACGGATGAATGGCAGGCCGTCCCCGTTACACTAGCTTACGCACTGCGCCGAGAACGTCGAGGTGGTTTTAGTGGGTAAAAATCCCACATGCCCCGGCCGnGTTCCCCCnCGGTCGGAAGTCTTTnAnAAGATTTCCCCTCGTTAAAAAAAAAAA
>Unknown-12_dPle#Unknown
AnATnTATATATTTAGGAATTTCGTTCGAATTTTTAAAAAGAAAATAACAATATGACATTTnACAATTTGACAATGAGATTTTAATTAAAATGAACAAATATAAAAGGTAAATTAAGGAACAAAATAATnAACTGCAAACACCAGTACAACAACAAATAAACTACTTACAGAGTAATATCCTTAAAATAGCCTTAnAACTAATTGCTAACACAATATTAACACTTAAAATCCTTGAGCGATGTCACCTCGACGACCGACAACCGAAAAGTGnAGTCnGCGTCTCTTTCGCGCACTGCTTCTATTTTnnTTTnTTTTTnAGAAGTTCCTTAnTATATA
>Helitron-4_dPle#RC/Helitron
tataaacgtatcaAATaGaTTtgacatgcccaaGTtaTAgTcaTAcaTGtctaAAATctcgCTaAaagTaagaAaTtAatATtTAatgaagaccggccgacagagtcctctgtcggtgtgtttTgCAacAAAAtActtAatgtTTtAGgTggtgaTAtgtCAAtAacAtttATtTAAAAAcTgtAtAATTaaTtTTaaaacTTcAAAAcAATAtTtcAatAAcATtTTTGaacctaaaaatttcaaagcgatattaaaaataTgcAcTaACaatatccaacggcacaAAAtGcaATaTTacTcgTTaaGTCcacttgacctGTaGgTcccCTTAtacAGGaaggcagatgtcgcagttggggtttttcgttcTgTgTtATTACAaTActccAcgtcgaaATatTaAGgaACAtaAgcgaaataaagcaagatcaaactccgAaaTTaATAacAtaAgGcggAaAAcgggAgTCagTggAAAAttgtttccctgtatAaTacCTActtagAATACaTtCGTGcgcaatcgtttttaggttgaTtTgTATttAgAgttATaTaAAtaTGGTaTtatagaaCTaaAAAAACctAAAAaccTctgcACCGtTACAgctgaaattgtgactcgatgtacaacacgcttcaaagaatgtttttgTCTATaTaTatatATACaAACAcATCaCTAAGTaCGCCaTTAACCAGCcAAAACTCaaCAAtGGCACACgAtTCgCAGTTAtAAAATTAtcGAgtAACAtggTGGAAGCAAtgATTTTTacaGGGCCTTTCAAAGgTGAAGATGTCCaCATTCattGAATTCCCAaGATCCcgAtCGATAcACcATTTccATTTAAAAaATTGCcATTtcCAATTcGATTGGCGTTCtCAGTCACAgTTAACAAAGCTCAAGGTCAaTCTTTAGAAACGTGTGgtgtagaTctATcTGtATGTGaATTgCTTTaCACATGgACaATTGTaTGTTGCgTGTTccCGTGTTagAAAACCAGATAGcCTCTATATCTACatAAtCaatgggaaacaAATAAATATTgTAtACCCACAAGTATTGAAAAAaTAAACTTCAATAAAACATAgcTGTCTTTTGTTGTTCACAGCGAaGCGTGACAGGGCACAGCTAGTTGAATCACAACGATGTCAAAATTTATTGCATAAACGTCCTCCGGCATCAAAGTAATTAATTTTTAACATATATCTAATCTCCTGAATAATTTTATTTCCATTACAATAATTTTATACTGAGTGTGAAATTTCGTCCCAGTACCTAACAATGATCAAACTATTGAAACTGTTTTCGATTCTAACTACTCGTATATTTCATCCGCCGGTCGCAGCCAGTAGTTCGTATGTGTGATCTGAACCCCATGTTACATTTATTTAACAATAGATCCAAAAATCGCAAGTCAATGCCTTTGACAATAAATGTATGAAGAATTTCGCGTTATAATATCAAAAATTAAAACTCGTTATTAAAAATCTGTgCTCAGTTTATGAGTAGGGTGACCGCGTCGCACGGGGACGGACAATGGGCCGGTGACGTGCCGCGTGTCTCTGCCGTGTGACGTGTGCCGTGTGACGTCACATGAGGGGCAGAGAACGGGGGTAGGTTAAGGGGCCGGGGGGTGGGAAGGTAATGCAATATTTATACGAGGACACACGAGTGACACGCGCGGCCTTCTATTGTATAGTATTATGCATTTGTAGGGAACAGTTCATAGAATTTGTTTTTTTTTAAAACAATAAAAAGACAAAATTTTACCTTATTCTAAAGAAAAAACCCTTACACtAtgttaaattaActCTTatgTggtcTTTAgtacaAATATgaAATAtctatttctttcTATTtTTAgtaagtaatgaggtatgTtTTAggtaATcgtTaTtTagcTgTtaGTGaAAtATtaTtATtTtGtaAcccgttAaAAATATATTTTgAAtagTAAgTAtTATtTgAccgTTTtttgAAAcgtgAAcaGATgTTATaAgTttttaAAgctTTTtATaTTTaaacgtttgcaactgttgcttactcctgcattgcactaatccgtctgcttggggtgcAACGgacAgAAaAaAgaGtcaGtTGAtGCtGtGcctaaATaAAAAAAaAaACagTAAaaAtttAttTaATttAaAGgtGCaTATtatcttTtaaattgccgctGgtctTtTagtcATActtTcgtAAATtAtaATAAgTAcaATACCttagcgaggggtgaAaaAcCttTatCttTgAATgAAttTttcagcaggaggtccagacgTaTTTTTATTtttaAAgcgcgcTaAtAcaCttgTtTtaTGAcAaaAtaTATtcttatctAAtATActTTTaaaATTaaTTTTttctcgacgCaTTTcAaAtAatacTAaAATaaAatTtAaTTTgTTACAgAcCtAattATAAAcaaTtCTctaTaacGaTgtgataacgagcgtatataacTTcCgTTGACTTatatTTaAtaacaaAATGTtACATgTAttAAacGTAGgtaTtgtAtGtgtaTtCCaGtaataattctAaGttGttCAaaataGcCTccttttgAAttActAtAtAAtaTatacTaacTAAaAcTgcTTAGgtactaagtaaaacttagacgagtgccagg
>LINE-CR1?-1_dPle#LINE
TACCACATCTAGACTCTAAAACCTGTATGATCTATTTCGAAnTCTGGGCTTTCCAATTTCAAATAGGAAnCTTGGCAATCTACATTGACTTTTGCCAAATTTTTCACCTTCTTTGAGGCTCTTACTTAAAAAAAGTnTTATGAAAATATAACACGTTTTCAAGATAATTTTCAAATAGAGAATAnnTTTTTGTGGTCGGCTAATATTAGGATGTAGnGGACTAACTCGATATTTCTACAAAAACACTGTCGACGAATTTACGAAACCATTGCGTAACAATTCAGAATCAAATTTACCAGGATATCAGAAATAGTGAGGAACGTAATTCAAAGTGGCAGCGAAAGTTTAACACATACATCTGTATACCAACCACCAGTTGATTCAGACTAGGCTGCACTTTCACTTTTTATCAGCACCGCCCTAGAGGAGGAGTCAATCTGTCGACAGCCCAGGATGCCAGAGCTTATTGGGAGTTATTTGCGTCATCCTCACTACACTATTTAATTTTAATAAAATCTTTTTCATTTCGAAGGAATATGAATTTACGTTGCGTGTTTACTTTATGAATTCTATACCTGTGATAATAAATGATTTTGTTAGTGCGAAGTAGTTACCTTTTTATAAATTATATAAATAAAAAAAAGATAAGTATTAGAAAATAGAAATAAAATAAGTTACATCTACCATTTGTCAGTGAAAGTAGAGTAAAAATCAAATAATTATATATTTTATATGTATTTTTTACTAGTTATCAAAGTAATAGAAGGTAGACCATTATTTGAAACAATTAATCTTCTAGGATTTCATAAGTTCTTTAAGGATAATTCCATCATTTAAATTTTCTATTTAAGCGTCCTTTACTCTTTTCTTAAGGATATACTCACTGTAAGAAATAATTTGCTCCATGAAGTATATnTTCGGTAAGTATTGTTATATTTGATATCTATAGAAATTTTGCAAGAGGTAAATGAGCAGACTTGTTTCTTGCTGTTCCTGTATAAATTTATCATTTTTGCGAATATATTTTTTTAAACTTCTACTATATCAATTAGTGTTATTTGAATTGACTTTCATTTATGTTCTTTTGCCTTTCGTTGGGTTTTTCATAAAGGTGCGTATAGATTTTTAGATTTATCTAGATATCTAGATATATCTAGATATTTGGTAATTATACTCGCAGTAATTTTTTTTTTTTATCTGGTAAAGTACCGTTTTATGTTGCAATTGAAAACGATTTCTTTGATCGTCCTCTTACAATTAAAGACTTCTAAATTCTGAAGAGATTnnTAGGCCCCnAGACGAACGCTATGGAAGCAAAACCTATGAAGATTTTAACCCACATCACATATTTAACCCCCAACACAAAAAGGTGGGTGTTACTTAATAAAATATATAAAACAATATAATTAAATATCTTGTATACCATTGATTTTCCGATTATTnATTTAAGATTAAAAAATCGCCCTTTAGATTCATTTACAATTAAAAAGTGAAAAAATAATAAGAAGATGAGACTCATTGGAAAAGGAGCAGAATATTTTAAAAATGAAAGGAAAACTGA
>Helitron-5_dPle#RC/Helitron
ccaAcTtACnAtacttngAaAAAnAAcTnnaataaagctgaaacgcctgtgcaatactatctacctatacctacttcacttaaaaatagAcACCgAtAncTacTcnntcagnaatannaAAAgTntgccnncttgagccttattaattgtcattgcataacacaccgatactngnanttgcntnnttttaAAttaaAAtnGAAcatanAATtnTAtctngtAnTAnnngaattctgggaataaagacggttactcctgcnntAtcgntAtctaanAaanTnTGngtcttanTtanattttgttgcaaacctgggttactttntagtnctacttcattnnAAAanantggtngtcttanaanttcggagcagaATaAnanggAagctAttaatntaAaTTTnaaataaatttcatngagaaggaaaTTtgaacaaAtataaacTTTAAAgaattnaaaaannnntntnaaannncnttnnnnnaacAacTaatancttcttgttcatcgancattctatttattgacnancTATTTTATgntanAAAAtAAcAAcAaAannagaaATtaAaAtaaagttcTaTTtAAAGAcnnnnTAaAAGTCgcGcTgATaanntnctagntttnncgcaCgGTTTantccgcgtngTAAtATCAaTTaTngtnnnaannnagnannanaTGTCtgTcaatAaaGTcgAacGcTcTgaAcGcnATCAAcAGcCAAAttaTtgaatgaagcttgcgcTcgCCTccCGccTTTTTATAcCCtantntaatatgtcaatccacaatACcGCcGcGAGCCgcGTCgAGccgcanaattattattaatCGCGGCAACCGTTACGCAAAAAnTAATCCTTATAGCATGATTCAGTATTCACGCGCGATGGCTTATTAGCGTATnaaTTCnATGTATAAGTTTGGTGTTTCTATACCGATTTCTATGAtaTTCTaTTTTTTATTGAATAGGTAATAATgTtaattTTTTTTTTAATTAGGGATGAGTGAGAGTATTATAAACGTAAGAGTAnAACAAATATAATCAGAAAGCTCCGAACTGCTAAGCTATCGGGAGTTACACGTGTTATTGTGAGTCAACCATAAAAGATAGACATtATGCTGTTGTGGGATATTTTTTATATAATTTTATGTAGAATATTTCCGTCATACATGATTTCTATGTAGCTTTAACCATTAAGGCTGCACACGCGACGGAAGCTTAAAAAATGAAGTAATTTCTCCCGTTTTCCCAACATTTCCCTTCACTGCTCTGCTCCTATTGATTGTAGCGTGATGAAAAGTATACTATAACCTGCCCAGGAGTATGAAAAATAATTGTACCAAGTTTCGTTAAAATCCGTCGAGTAGTTTTTGTTTCTATAAAGAACATACAGACAnnnGACAGACAgacagacnnnaAAAATTTTACTGATTGCATTTTTGGCATCAGTATCGATCACTAATCACCCCCTGATAGTTATTTTGAAAATATATTTCATGTACAGAATTGACCTCTCTAntntnCAGATnannnnTTATTATAAGTATAGATnATantntant
>Tc1-3_dPle#DNA/TcMar-Tc1
ATATACAnnCATCAACAATGTCTAGGGATATTACATGAAAGACTTCTTAACTTAAAAACTATTTACTGTATnnAAAAAAAGTTTGTATATAAAATATTTTCTTCTCCACCACTTCTTTCCAAATTCAAAAAAAnnnnAAAAAAAAACTCATTTTGAAACAAAAGAATGTCGATTATTCGAATTTGGCCGTCGAAAAGTTAGTTCATGTTACAATAAAACAGTGAAGTTCTGAAAAATTAAAAGTGATTACACATTTTCTTCTTTTCTTCAATTTTCCTAATTTCAACGTGTGTTACATTTATTGTTATGTCACGTCGACATTTGACAAGGGAAGAGCAGATTAGAGCTGTAGGCATGTTGGAAGCGGGCGCTATACAAAGCGTGGTTGCTGAAACTCTGCAAACCGGCCAAAATGTAATCTCCCGGTTATGGTCACGATATCGTGCTACAGGCGATGTCGCTGAACGGCATTCAGGCAGATATCGCATCACCACTCCTAGACAGGACCGTTTTCTTCAAAATATCGCTAGGAGACAACCCAATATTACAGCTATGCAAATGGTTCAAAGGCTACAATCTGACCACCAATTGTTGGTTAGTGACCAAACTGTAAGAAGAAGATTACATGAAGCTGGTCTTCATTCTCGCAGACCACTTCGGGTTCCAGCTTTGCGGCGTGGCAATCGCGGACGGAGACTATTGTGGGCTCGAGAACATTTCGCATGGAGTGACGAGCAATGGTCCATGGTGCTTTTTTCTGATGAGTCTCGGTTTGGATTTCATCCGGATTCACGAAGATTAAGGGTTTGGCGAGTTCCTGGTAGACGAAGCCGTCTCCAGCATCCACAAGAAGTCCATTCATATCAAGGCGGCACTATTATGGTATGGGCTGGTATTCGTATCGGTGCGCGAACCGATCTCATTTGGATAAGAGGGAACATGAATGCACTGAAATACCGCAATGAGGTAGTGGAACCTGTGATTATCCCACACAGGGTACAAATGGGTCAGGAGTTCCAACTCATGCACGATAATGCCCGTGCCCATACGGCTGAGCTGGTATCAACTGTGCTTAGGGAACATGAAATCAGGGTTATGGACTGGCCTGCTCAGTCCCCCGACATGAATCCCATTGAACACGCATGGGACATGTTACAACGAAGAGCTATGGTAAATTTTTCTCCAAATTTGATAACAGAAGAACAACTTTTCCTGCACTTGAAAAGAACCTGGGACCTGATACCACAGCTCGATTTGGATAACTTAATTTTGAGCATGAATAACCGATGCCGAACTCTAATTAATGTTAGGGGAGGAAATACTGATTATTAACTTTAATTAAATGCCTTTTTTTGTTATTTTATGACTTTAATTTTCATAATTTCCTACATAAAATCCATTATGTACAAAGTAAAAATTACACCCAAAAATAAAATCACAAAAAAATAAATTAAAAATCTTTGATGCATCTCTTTTTATGTATTGCAAGTATAAACCATAATATAAACTTCAATTTCATATATAATTGTTTTAACAAAATATATACAGAATTTCATATAATAAGGTAAAAATGAAATATCCCTAGGCAATGTTGATGTGTGTATnT
>Unknown-13_dPle#Unknown
TTgAaGAcGAttcttgcaAAAGACGAaaagtccggctgcaaactagaAAAGcAaACtctgataagGcATaAtaaTaTaATGAcaaAAAagcTcTTaTtaaaagctttaaactcgcgacaacgttgaaaaaaatcttttaatatcacttcaaACTtTtTTaAaTaTATTCTgTatgtctaAAAgaAaTATtTTAAAagtaagccAAaTTATaTTAAcacAtTtaTTGaacgcTaTAAttAGttgTAAAATttaTACAgTttcAATAAaAATgacAgtAtATctTaAtaGAAatAAAtttAATAaATcTAtAtttttcaggagaaagtctACgacGAaaTcCtggctacggttggctttacagcTgaGGTTacTgAtGaACAcCTgaaGaaccTTcaCTacttggatATGGtgTAcaAggAAGttctgcgctatttggccataggggccatgatacagagaTcTGTCgAaAAAGaGAtaacTAtTAAcAACgGTAAGatGGAaaCAAtagtgTaAcAAacaatgtgaactatattttcgttctttgtaacgtatctttcgttGTTcaagcAAATCTCgcttgtctttacacttgtataatattaactatgtggtacacagaataattttctcagtaaaagcttgaaaatagtttatttatgatttcgatttcagctaaatgcctataatgaaaAgTCATATTgatTAaAAtggttcttgtgtcgttgagattatcctcgctaagcaaaattactaattatgcaagtttatgcttccgcCTTcgTTTTAtATAtagcaatattgactcgaGTtTAtAGTtAATattTAAAaAAAagaacacagtacaatttttttggttatctTCctatttATAGatTTatACAaAacTcACAaAgcCAaAAtAAgAtGtTTattcgtcattcacTTAaaAaaaAtgtgATgTcTtTTTtgATTTTCTTtaAaaaaatccttgtTAGACCAGGGTcGAtAattTTTAAAAccAATaaaaagtgaaaTAAAATCGTAGTAGGATGAAACCCATTAGAAaAGGAGGtGAATATTATAAAAATGAAGGGAAAAATAATTTACGGGCGATCTGAGGTCGGGGAGGGGATGGGGGTGAGTTTTTAAGGGTAAAAAACaGTTTTTCTCGATTTCCGGCAAAACTAAAAGTCCTATCGAAAAAAGTCAAATCGCAAAGTTGTAGGTAATAAAAAGATCTAAAACTTTTGTATTtACACTTTTTTCACATAACCTCAAAATTTATGTGAAAAAaTCAAAAAACCAAGTTTTTGGTTTTTTATTTTTATCTTTTACAAAAAtaTTTTTTTTCAACGAAATTTGGTGAAAACTTACCTTTTTATGTCCCAAATACGCTcTAATTTATTTGATTAAAAATATTTATTTTTTCACCTTATTTTGaATTAATATCGaAAAAACACCCTAATTTTCAATCGAAAACTCACCCGTCAAAATATCAGCTTTTTTCAAAAAGTTGGTATGTTTTCTGTTCGTTGAAATCTCTACTTTTCGATGGTGAAAAAAAATATATATGTTACTATAGTAAATCTTCTCAGAAAATGCAAAAAATCGAAAAAAACTGGAATTCGAAATTTTTTTTTTTAATTATTATAAATAATTTCATTTAAAAAATGTGATTGCTGCAATTTGTTTCAATTAAAAAGTTGATTTATTTAATGCTaATTACATTTACGTCATAGAAAATCTCATTATATAAAAATATAAATGTAAATCGTACAATTAAATGTAGATCCTTTATTCTGATTACGTTATTCATTACAATATTTTTAACACATTAATCTTATGATTCATAAATACCTTATCTTCAATTCTAATCACTTATCCATTAGTTTTTGTTTTTTTGACGACATTTCTTCATCGCTAGATTCGTCAAACATCTCCGATTCTAGTAcATCTTCGAAATCTTCGTGAcTATTACCTTCTTCCTCTCCAACATTATTTCCAGACTGCGTTGGTTCTTCATCCACAATTTCTTCTGAATCATTAACTTCTTCtTAGGTTTCTTtTTCAATATTGGAGCAATTTTCAGAACCATtgCAacTTgaacataaaTTatTGCggTTTcAAttATGTcagCatCAgCatCtTcTTctacttggttttctgagaAgAtTtTTcCcTtCAtTTTtAtAatattcccctCctCttCtAATgGgTTTcAtCaactacTaCGattTTAtTTCacTTTtTaTtAtTTTtaaaGGCtTctacCCtgGTctATgTAGCaaataTTttAGttCtcgaCTGTTcCgaattcgaaaacaggtattttattcagtatatgtaaaccttaacctttacacaagttTGcTAtTTttTTgtCgAACgAAatagcgattgtctggtTTTGcAttcaAaAtTATcCAcTcgTAtgctgatgTTgccaCgTggcCTtAaAAaaggagatagtggcAcTaACTATAgTAgCgagTtTgaaTTTTgTtttCAaatAAAAacAcctaactttaagtAagTcaCgAaaAACcGgAAAtcTcgtcAgcTgTTcAAAAAttTGATAttttgacgggtgAGcaTTttgTTaAAgATtagggtgTTaTTcCGgTtcTggTTatAcgattaaTGgActAAagAATATTTTccAggtaaaataacccttccggtcaaaacgtcattggtaataccgatAcAcgAATTgCAtCGcgaTTctcggtactgggacGaACcgAAtAAaGTgAaaccggAgagAtTcatGccGgAAAAtgtaaagaaacgcgacccaaatgccttcgtaccattcagtttggggcccatggattgtctgggtAATTTTTcGTTAtgaA
>Unknown-14_dPle#Unknown
cttaaacacggtgcgaagttacgcatatcatagatatacagttgcttacctcgtcttcctgaaaaatatttgaatatttaatttaaagcgcctgattaattttgatagccgtttgcaacatacgagtaattgcctgccttatttattcagaagagacctgtactctccttttgaaatatcctatttttaatgaatttatcactgtatttaaatgtatttttcatattatatcatttaaatgttttaaatcatagtttagaaatgtcagacacttacattcagttttttctgaaaaatgaaatgatagtaattgtttagtggtataaatatattttcttgcgaacgattaaaaaaaactcaaaaatacttacttctggattatcctataatatagtaaaaaaaattatatatagcgatcattaataaaataaattatttcttattattgtaaatatatcaataaacatcagaattaaataataggaatcaagagggctttaaaaatatgacctgaaaaaccttagcttaaaagacgaatgtgattatttgataaattactataaaattaagactcaatctattgttcttataacggatcgtttattttatagaaaataaaaaaaaacaatagacgtattattaaaattacgtctttacagatagcatacgctaagtctcatgaagaattacgtttcaatacctactaatataatataattcaatactcaaaatagttaagcaatagattgaaaggaaacatcaatatttgataatgaaaatatgattaatttaattcgtttcacaaatcctatattcttcactcccactgcttatcagaaaaattgagacggaataagtttatcggatgctacgccattttattatcttacatctaacctattaacactacccatattctctacggcagtggttcccaaccttttctatactagataccactctgtactctttgttgttcgcatgggaccacgatgtgaaagaaaaatgaagtgaatgactaagaaaataaactttaataagaaactcaatgtatttactaaaaacagaaatatgttattaaaacattagtaattttaaatgagttttgaattcgttcgcggaccgcttgaatcccgcggaccgacggttgggaaccgctgctctatagtctatacaatatccatatcacaacgagttaaaatgtatgaaaatgtcatatattcaaagttatttactttatgttccagtgtacacatgttacggtggctggcaggagggtagtcgaggcttcctggtagcggcgcccgtggctaggggctcttcacatccgcggaccttctgcttcatgtacacacaccataacggtgagcacatacaatgtgaaactaccctcggtaacattcattgtatatcaaaattaaaattatatatatatatatgggacctacgatgtgaaactatcctcggtaacattaaagttcttcctatgtctatatttataatgattaaatatattttcttaatttaaaagatctaaaacaaaatctatacagatttcaatttgataatttctacattggaatctcaatagatttttgataatggtcactttaagatgtgaacgtggcgggtttatattttgattggaaatttttgttaatttttttatgtgattttatgttatttcttttcatatcagaatcttcatcagtgaccacatccctcagtgccgtctccagatcctgtgacagatcagctattccggggagacacggagatgctgcctacaatctgaccagcaacggtgagatagtgacatatatacatatatatattgtgcttagtaacaatactgcgatactattcattttaatagaaaatacaaatccttagttctcaaaaaccacgatcagtcaatacaaacataataaaaaaaattaaggaataaactattttttttttttttcatataaatatcgtaaatgtgctattgagtttcacttttattaatttttttgtaaatataacgttataatatatactaggaaaaaaaatttcacctttaaattcccgaacgcacccaaagtgacgttaaagcgataacatctggtttgctgacttttacgcgggaaagtattttgtcgacgtgacttgtgtctttgtaaattgaatttaacttaatgaaggtgttttaagataatgattagcttgttctagttaaggtttggtatgtaatttaaaagtactggctttataagacaactgtattttataatgattttgttagaaacctaa
>Unknown-15_dPle#Unknown
TATATGTCGGCTCGCGATTGGAGTATGGGCGAGCTAGGTGGCTCTGAAGTCTCACGGTTGAGAGAATTATCCTCCATTTTATAGTACTTATTAAAATAAGTAGATGATTCAGGCGGATCCCTTGACCACAATTATGAGTTGTGAACAGGACGGCTGCCGAACCACCACTGGCTCATCGACGATTAGCCCTGCTTATATAGGAGCCGTCCCCTCCCTTCACAACTCACCTGATTCACTGATTGGTGGATGAAGTCTGAGTCGTTTTACTTCTAAATAAAACTAAAATTATTATTTACAATCAAAAGTnTATTTAACGAAACCAACAAATCAATTGAGTAATAATTAATATTATTTTAATTATTACATATTTATCATTAACGCCGACATATAT
>Pogo-1_dPle#DNA/TcMar-Pogo
tttcttcatcttttaatcaccaaactaaatgttacataaaacgaagctatctggtggcgaaacggagttcgccgggtttgctagtatattatagttttaagatagttattattaaatattaaagttttggagataatagttcgttaatggttcagctatgttagtcgacctaccactctcttacttctatgtccctcaatatatgaccaaattttgaaattttactgaaaactgatactttatttcatgttttctatgtataattcattaccattcagattattacatagtattatcggtatgttcttataaatttaatcaatttaagtaatttataaatacctacagtgtaaactccatgtaacgtcagctgtgcagctgtgtacgttcttttgtcgctttattgtcctagcccgcaataaactcgactgtcggcatcatgcacactgaactttctaagaaattcgttcttttgtttacaaattggattgcgtgtagtctgtgcttgatcatgactacaacgttatcatattcttagttgatcacaaaatttcaaactgtaaacatagctagtaaaagaaaatcactgtgtattgacgaaaaagttttactgatacgcgctatagagaccggagagaagataagtgatgttggcaaacgcttttgatttagtcgctctaccgtggccacgatatggaaaaataatgaaaaaattctacaagctgagggcgaggggaaatctaccaaaaaattaaagaaacctaaatacgaatatttggatcaagctatactattatggtttcaccgacaacgccagaataatatgcctatctcggggccactcgcgaaagctaaggcggagaattttgctgaagaacttggtataacttcttttaaagcatcagaaggatggctcggaaaattcaagcaacgtcatcatatagactatggtaaagtaagtggcgaagcacgaagtgttgatacgaatgtgactcatgattggattactagagtgtggtcaaaattcatagaaaaatacgcgccaagtgacattttcaatgctgatgaagcaggaattttctataagttgactccagataaaactctgaagttcaaaggggaaatgtgtgtaggaggaaagctttccaaggaacgtattacggtgcttgtggctgctaatatggatggcacagaagaaaaaggctaatggtaataggcaaatcgaaaaatccgcgttgtattaagaatttttaaaaattttcagtgacgtataaagctaataaatcagcttggacgaccagtcaactttttgaagaagaagtgcgaaagtgggatgcagaattaaagggacgaaaaattttactttttgctgacaactgccctgcccacccatttatatcaaaccttccacacatagagttggcatttcttcctccaaatacgactagtatcttacagccaatggaccagagtgtgattaaaagcctcaaattattgatggagttagtcgaatctgaaggtaaaactgttaatatggtgcatgcagtaaattttttatctaaagcctggtaagaagtgacacccacaactatacagcactcttttcgacatgctggactttgtaccaattctacgattgatgaggtggaaacctcaatttgatagcgacgacgaccttccattaactgagtggattcaaccagtgccggattgaccacgtattttttattttgtgtgttaagttatagattcagatattaatcagtcagcgagatttactaaagatgggttcgatgactggaagaacgcgaacaaattgttaaataggcatgaagaaagcattccgcatagtaaacctataatttcgctgtcaaattgaaaaaaaaagaatgcgtatgtgagccaaattgagactgaacaaaagtattggcagatgctcttaaaacgaattattgcagtcattaagtttttaacagaacgaggacttgcgtttcggggtagtaat
>R1-3_dPle#LINE/R1
tannnnTAAacgtcgtgcgntnnatggcnctctacgntnnaccgatatgggnggnntctctngnatnnnncannttggctntncTGCGACnTCcgCAAcgAATcCTaGcGcTtAnAGTAGnTcgGGCGTAtCGAACGCTATCTTATgATGGTGCCTGCGTCCTTGcTGGTGTAcCaCCGTGGnAnCTGgAaGCtGAGGcTcTcGCGGCGGTATaTAGaAGACnnTCntnAnCGCGnnaTAgTnATGTCTGTGAtCCGTCGCTGCAGACCATTGCTCAGTGGAGGCGAgCGGCGCaTGnGGAGGTCCTGGATGAgTGGGagATgCGGTTgtTnnaaccanGcGtganccngnnnctaatCTCnGCTnTACntcnngtgctgaannagtgnnntgnccnnnnanTTGGCTCTCTCACCTACCGTCTGACACAATTGCTGACAGGGCACGGTTGcTTCGGTCGGTATTTGTGTCAAGTGGTACAAAAAGAGCCTACAACCACGTGCCATCACTGTAGAGTnGAAGAAGACACAGCACAACATACACGACAGGTATGTCCTGCCTGGAACGAGTTTCGGGCGGGTCTTGTGCAAATCGTTGGGCCCGACCTCTCTTTACCAGCTCTcATTGCTTCgATGGTCGGCAATGAAGAGAGTTGGCAAGCCGTGTtGGTATTCGCCGAAAgGATAaTGCTTGCAAAGGAGGCGGCAGAGAGGGAGAGGGAGCAAAATCGTAACTCTCTCCCTATCCGTCGTAGTCGAGTGGGTCGACGACGTAGAGCCTACATGGCAGCGTCAGTAGCCTCGTAGAGTCTTnCGTCGTCnGAGAGGACTAATGCgTgGCGGACGGGGGnTTTCTGCCACCAnTACTTTAATcTAAGGTCCTCGGCTGTTGTGCGCCTCTATTGGGTTCCGGAGGtGAaAATATgtAgAGTGAAGTATCtCTTCTACAGCAGTGGGTCCAGGTACGGnCAGCCGCTGACGAGGCTACGGTGCGTTTTTCGATCCCGCGGCCTCGTCCGnTTTCGCGGAGCGCAGGAACTCACCGGGGTTTAGTGGGTCGGGCTGCCTCCTTCTGAGGTGGTTnnnCTTAACCATCCCCACATAATCAACACCCTGCCCCCGCAGGGCTTGATATGTGTTGAGCACATTCCTCGGTATACAAAAAAAAAaGg
>Unknown-22_dPle#Unknown
AAnAATTTtaAAgcTttTTaTTATAtTcTaGATATatATTTCTATAATTATaTTtCTTTAATAAATGAtTAaTnCaAAannCAAnanAgTTtTTATgtaAtttCTTGTAaAAAAAAAATAnAannAtaAATnTaaTnCAAAATTTtAaTCAATtTTTTannAAncGAaTATaTatTTtATttAAnAtcnTntAtnnnTaTATAtAtTAAAATtATagAAAATtAnTTnnAAcAAAAAttGtnnaaGnAtatATTTcAAAATACTgAaACTtCaCTgAaTtATTAaTAaCtAaAAgTcnGnaTATgaATggAAAtCAcaTaAAAgaAnTTgtaTTTCcgAattATaaAaCtattTCAaGaGaAtTCaATTAgATaAgntgCTaATATTagTaaATGcTgAAAcaTATATAcgTAaATATaAATACTctAgAgaCaAAAaGTTTCnnnnAnTGnAaATTaTtanaTgTtaTTTAcATAATnTTnttAtaTAAgatgtTtTCAAAattTatAGtAAAacgATTtAaacTCggAnTcATAAATATTtTAaATACAatTAtTGAgAaaaAAAtAtntgnnattTngAATtnananttgcaaaATgtTtgtCTAnAgcTtAATATnTtGtCaTnaAcATAgAngncTnTAAaTgCAatCGTCAAGctATTTanttAtcTAntAnCgTattTAAtAatAaAactaTGTcAtTtgGAAAcAaTATTAtGnATanTAnaTaaTtnTAtTtTatTATAaATAaAcTttACgcTaCtgtAgTtAATTAATTaTtnnTtttATTTATTCaTTcAcAAttTATTTanATATTATttTACaTaTAAtTAATATtAaaATAnnnnGatCAaTGtcTTTaAntATanaaAcTTtaTgATGTAAGAATCGATTATTTATTgTATAAATCGATTCCATATATTATCAATTATAAATATATTTTGTAACGTCAAATGTCAGAGTGACACTTGTCATTCGAGAGTGGCGGTTGTCCCTCTGACATTGGACGAGGGGGTAGTTAATCACGACATGTAAAACTGAGCGGTCGACATTAAAGTGTGGATATTAAATCTAATTAAATCGAAGTAATCCGTTGTTATTTATTTGAAAACCGAGTTGATCTTTTAgtnAtgnnTnnaaanATATAACCATAGGATaTgTaATAtATTGtAAATtttTatTAtaaAAgaggTActTaAATaTTtAaTTgtaaTAnCaATTaATTatAgTagTTACatgAAaAtaTCAacgATtnntAnnTATtTntTTanAtntaannTAncaTnnTtAgnAnATGTtAgAgtAtATATATAaAaAtgAttgtTnaaTgTAnttanaannnnAAnnnnnntntnnnnTCAnnAnTnnAcnnnTnTGTTTTntTtnacAGcAGcgaGAAcTATAAaAAgcTtgAtTAannTTCTctnntTnCATTntnnnTnnanancAnTgnATcATCAtagTcATtAAcAtATaTAatTcTCTTaAATgAATatAAAAnnAcTnnTnTAAAaaATTTTAnctAtTcTnacnTnAGAAATTTccTTTATAgtTtnnAAATnnnGntATcttttTTTaTaaTAttAATcTTnAnaAtATAAnTanaAccAtngctTcAgTAAAAgAtttctTATAgTAtAAATATaAAAATTtnAnaTtATnTanTAttaatAAaATgaTGATaTgATATtnTnTtcAaAttaaATAtTTanAATTTAAATAAAtTtTAnTCAAttTTTGATAnCnnTTnantatnAAnnTnTtAgTnTaAAaTATcTnnnGtTTgnannangnnnTnntTanTtTcaTaTAnTTAAantATttgaattgnngATAcTcAAAAaAntanagaCgtAaggATAcnAgtaAtaTTTTTAttnATAATTcatTtTAAATcaaTTTtACaCatTTTncTactatTAtTtnTTTnaAAtTCAnATtnntnntnntnaatAnntntntnAAnannATtnntTnnnnAannttgAAtaTTnnAnAAtatnTttTTCttaAtnttTgACtanttTTTTAcTTTncAAttTAttTtncAGtanAcTtnnGTAnganntTccgcATtAgtATaanccTtTCcTCtAnTATaAtcTtgnAnnnAanATnnta
>L2-4_dPle#LINE/L2
tanAntngTtTTGATGnTgnnTCatTcAgTGAATGaAAAAATTTAACAAAACTTAGAACTTTGTCTAGTTGTAATGCTTGAGCTACTTTTTTCTTGCTTACCAgAAATATAGGCGTCAAGTTTAATGCGAAATgTACTTATAGGTCGAAAATGGCCCGAAATAATTTGAGAAAAGTGTAATACGGCCATGCCGCTTTTTTATTTTTGcTTcACTTGGCGgTTCACTATCGTACCAACAGGTTAATTTTACATTTCATTTTTCAGACAATATCGACTTTTATCTATAGTAACAAAATAGTTTTAAATCCAATTACCnCTTCAATAAGCAAATATATACATATGTACAAAATTTCTAATTAATTAATGTCGGTTAGGTATGAGTgTTCATATTgTATcATATCGGTTTCGGTTTAAAGACATTTATTTCTCATAAAGAACACAAAAGTTCACTTATAATAAGAAATtACAATAATTTTGCTTGAGGGTACATTTAAAAGTCTGCCTTATGAATTATATACAGTAAAATGAAATGTTGCGGGTAGTTATATTACACAAACATGTTTAGGTAGGGGTTACATTAACTTATAAATTATTTTGCACATATTCCATTACACGTTTTTTGAATATAGGAAAACTCTTGCTATTAATGATTAAGTCTGATAATTTATTATAAATTTGAACTCCTTCAAATAAAATGTTTTTCTTTCCATAGTTGGTTtTGGTTTTTGGAAGTTCTAGTTTATTACGTTTTCTAGTGTGGTATGTATGtgtTgTTTTTTTATgAAAGTGTAATTGTAAATGTGTTTTATTTGTTATTATTTTTCTAATCAACATGCAGGTTTTTAAAGTGTATAATTGATTTATATTAAGAAATTTTGTtTtTTTTTTTTTTATATAATTCAACGGATGGCGTCATATAATCATATTTATAAAGAACTTTAATAATTTTATTTTGTAAAGTTTGTAATGACTTTATGTTAGACTTCGCAGCAGTTCCCCATATTTCAATAAGATATTCGATATgAGgTTTTACTAAAGAATTATAAATAATAgGACGAATTGTATTAGGTATACATAAnGAAaTTcTAcGTAGTGcTcCTATCAAAGGgGaTATtTTATTTTTAAgaTGATCAATATGATATtGcCAgGTTAAcTTGCTATCCATTATAAGACCTAAATATTTTTcATGATCAGTTTTATTTATtnGCncnTTAAAAAnTGTTAgtTGnTCATGATTTGnTAnAtTtTTATTtnTAgnCncGAAgatnATATATgAtnTnTtTTTGGtATTAATAGtTaATanATnT
>Unknown-39_dPle#Unknown
TnTTnTtTTTnttTTAnATnAAnAGTTTACTACTTTATAACGTAnAAnAAAntnTAAATAnGCTTCAAAATACTCTAGATATTTTTAAAAATGGAATTTAAAACATTGACAAAATTTGAGCAGTTGAAACGccGTCAtTTTnngcnnnCTTtGnnTgaCGTCACAnnAcACAtCcagTGGGTcTTTAcTGTGAACTTTTCAGTTACTTCGTACATATTTACAGTTTnAATAACTTTAAAACcATgGAAGAAGcCaAAAAATTATCTTATAAGTATTGTATAGTACCGGAGTGcACAAATACTATTcGnAAAAnACAcnCGACAAAGTGTTTTTTCGTATTTCAAGTGATGCGAAAATAcgAAAACGgTGGTGTAAGGTGATGAGAAGGGATAATATATCACCTaAATCGTGTTTATATTGTTGTGAAGACCATTTTAACGTTAGTATACTTTATTTATtACAGTAAGTTTgTGaATtAGTAaAAAgTAAGTTTTGcATTAGnTATTGAAnATTAGAAAATTCGGTTTAAAATTAACCTAACGTATAAGAAATGTTCAGTAGCTATAACTTTCnAtAAAAACTTTATTnCTGTTGTGGTTTTACGAAATTTTTATGCCTTAACAACACATATGTCTCCATCTCGTTTTACTTGGACgTATCCAACTGCTGAATCACCGTAAGATTCTCGTTAAgACCTGAAATAGACAAGTACTTATAAACACTCAAAGAAAACAGTCCACGTAAATCAGGGTATCAATTTATAAACATTAAATCATTATATATTTATCTCAGATACACACAAAGTCAAAGTGATTATACTTGgGTGAACTTCAATAATAAAACATGTnTTTATTATTATTTTATAGACGTAAAATAAAAGTTTCAGAGTAATTTTAATGACAACTGGATATGTATAGGTTATGTTTTGGTGTATTATAAGTAAACTGCTGTGTGCAATTATGAATAAAAATCTATATTATGGTCTTAAATATATTATGAAACATAATAATTACCTTGCAGCTTTTACTCCTCTGATCTCTGCnCTTGTAAAATCGGGATTAGATGCAAAATATGCTGTCATCATAAATGcATCTAtTTTCGGTAGATTGTCGGATTGTGCTTTCACAAAACCAGCTTCAGTCATCGTCCTAAATTCACTACAAATCTAAACTAAACTTCACACAAGAATACACGTTTAAATTACTTATTTTTTTCACAAAAACTTGTAAAACAGTATGAGTTTCGACGCTGATGAATGCAATGTCGTATnAGATGACGTCACATTTCGTTCGACCAATGGTGGCGCGTTTTGGAAGTTTGAaTTTCGCTCCCTTATTTTGCACTTTTTGAATATTATTTTAGGGGTTTAAATAATAAGTAAnnAAAAAAAAAACCTTTTCATTATAATATGACGATAATAAGTATTCGAGAAAAAAATATTTTAGGCCATTTAAAATTTTATGCATATTnnnCCCTATTAt
>Unknown-29_dPle#Unknown
TAtgttTaAgcAtTTtcGTAcTatTctTgGaaTctctgaccccgtggaagcggtggCGgcAgaAcTTGTTaTTtTAcaAaATagacAcaacAAAActAagaaATtTAAcaAAacaccctagtttAcCTAcAGtcaCTTcAAAGtTtTtGtTcTTAaAAtTcaCagtggaggaGaTTTaTAAATgAcTTttgAtaaAgATtttacTctTtTAgcAtTttAtCTgTcATtttAtATgTTgAaaaattgagcaaatacCtTTttATatgTtgAcAtTtATcTcaagAAcaAcgctactgtctcaAaACAtTTAgCtcaAatTTGaTtTacAcAAtcGtAatcAtCAtATAtCgTcatcAaAATCATatacAAAaTttTAaActgAaatGagATaTcTAACaTAAAAacTcTtcAttcAaAcTcTTTAAgacTgTAaATgCatatatatttatatgTAaATAgtTtTgCAaATGcTTAcaaAtttTCacACaATaCttggAATgctTGctCCCaTtaAAGCaGgaaacaCagaacttgttaTTaTgtAttATtGttTCTGATGTATTACTATAACATTTACTTAATTCCAACTTTCGATCAAGCTGTTAGGTATAAAAAATTGGTCACAATTATATTCTTAAATGAATAAGTGGGTTGTCAAGGCTATGTGTAAATATATAATACATAGGTCATAAAATTAGTATTAAAATTTTTAAAAAAATCTTTTAATTCTAGTCAACTTACGGAGAATCCAAAAGGTAATAAGATTAGAGTCTTGCAACAGCTCAGTCTCAAGGTGCCATTCTTGAGATTCAGTTACGTAAAGATTTTTTTTAAAACAAGTAAGGATGACTCAGtAAATTTTATTTGCATAAAATtTAGCACATGcAATACCAATGCTTTACCATACTATAAGAAATAGCAAAAATAATATAATAATTATTTAATATTATTTGCTATTTAACTAAATGAAAATACGTATTACTTTGTACGAAGTAAAAAAATTTTTTGCTTTTAGTTCACTGCTTCGAGTCGGTTTTTTTTTGTGGAAAAATTATTTTTTTTCACAATTCTAAGTGATGGATAGATCGAGCAAGGACGTTTCTCAAATGAGAAGACGACTTGAGACGGAAAATAATAGAATGAAACGATTAGATAAAGTTAAAGAAAAAGCTTATAAGAACAGAACAAACGAAACGCCAGAGGAGCGCAGAAATAGATTGTTGCCTATGAGAGCTATCGAATAGATTGACTAACAAAACTCAAGATCGTGACCATCGCTATTCTTAGATTCATGAGCGATTATCAAATGACGATAAATGAAATCTGCTACACAACAATCTCAAAGATTACGTTACTTATGCAACCGTGCCGCACAGAGGGTGCTTAATGAAACTCCAGAAGAAAGGACTAATCGATTGATCGTTCAAAGACAAATGTCAAGTCGTTTAAGAAAAACTAGTATGTTGGAAGTTGAACATACCTACCATACATACAACATAGCTACCAGTGCCTAATATTTTTGCAGATGTATCATGTGCTATAGATAATAAATTGCTTTATCGTCAACAGTATATTAATTGACCGACGGTAACGTTAAGCTCTATGTTACCAGTAGAGTTAATCGCAGTTGTTAGAATAATAACGTGTTCTCGTTGCCCTAACACTTTAAAAAAACGAAAAATTCTATCTCAAGCTTATTGGAATAATATAGTTGTTGATAATGTGCCACAAGAATTAAACGATTGAAACGAAATTGAAAAAAGATTTCTATGCAGAGTGATCCCACTTATTAAAATAATAAAATTACAGATTCGATTTAGCCAAGATTGGTGTAAAGGCCAAGTAGTCTTATTTGCCAAAGATGTCCTAGAGTTAGCTGAACAACTGCAACTTCACCCAATCCAGGCTGGACTAATACTTATGATAGAAAGTCTAGAAAATCTTCAACGTTTTAAAAAATTCGTGGTTGATATTGATAAATTAAAAAATGCATTAAGTTGGTTAATGTCTAGCAATGTTTAACCTTATTTTAGCAATGCAATTGATATTCCGGATTCAATATAGGTAGCCGGTGAACTACCTGATCGTGAAGAAGAAACAGAGACAATAACGAGAACAATTAGAACTATTAAAAATTTTAAGCACTTAAATAACAATACAAGTATTTTGCATGGTTCATATCATCAGGGTGATGCAAGATTCAGTTTCGAATCTCAGGGCAGACAATGTACTGCTATTGCAACAGTTACTTGCTTTTCTTTTCATCTAATAGACCCAAACTCATTGTGCCAAAGTGATATTGACTACATTTTCATtATAGGTGACAAATATTAtTGTGATTGCATATCAACTCGACCGGCACCTAAtATCGATGATCGATCTATGTATAACATATAaTAGAAAACAGGTTAACATTAGCGGTAACAAGCAACCTATTTATAATGGTCATTTAGTTAATGACGACAGCAAAAATTCTTTCCCCAAATTTAAGAATGCTGtTTATATATTTTTTTATGAACATTTGTGcGGTTTGCTATAACCGCTAACCTCACGTTATATTTTTTTACGTATTTTTTATTTGATTCTCATGCGCGTGGCCCAAAGGGTTTTAAGGCACCATTGCGCAGAACAGCTTGCTTGTTGTATGAGATATACAAATATTGATAGTTTGTATAACGTTTTGTGTAGGAATTTCATTGTTAAATATTCCTCTAATCCATACGCATTGAATGTTTTTTCATTGACGCCACTTATTTTTTATnaatCagTATCATTtcagaagtggaatccctggatttctggccTATAaTcaaACGataCTgatGaCAAttCAAAtaatatagtcAAAtAaTAgtattcaAAtaataCtatTCGtgaAtgAtGGAcatTtATAttttatgattttaatttcattttttcttatttatcatacataaaattatgAtcaaATTTTTgTTtTtAaTtCttggtTAtACAttTtcaGgctgACCgcAtACatACAtcTtcCgcatttgatTtCTGAatTCgTtttccgtaTTCGGctggaggccggtaataacAtCtgAATAcAtGaaatcagtaAAAATAcAgtAaCTGacgcACactTtcGttTtttttgaacGGatTAaAtTccgCaCgtAcgttTcgTGtAcacGtcGtcAttttggaGaaaCctatTCgAAAaaacTaATGAcGtcaTGcggAACTcAgCACTTGtatACATtttgTtTgtGccgGcgCAcaCgttCGgaaAtTTcTatttagTtTcgCgtCcgCgccGACAaacATTctGtACtgAcGTgtaCCtatAtgAAAtccaAT
>Gypsy-1_dPle#LTR/Gypsy
CTgTAGGgtTTtttttacaacCTTAaTTTTTCTTagtttcttttattatcttaacgtttcttatagactgcctgtctgtgacctcaatgaactttttatctttacaaactaatatagtacagatactgggcgagtgttttaactttagtttgtctgcgtggaacacccagatgaagatgtgacataacaattagacggagtagataataaaaaaaaaattgaaaaataccatattagataggtcaagacaaaattttattaatttaataataatcccaatgttatataagtctatcttaagatataagtacaggaaattaaacatcactgttaaggttacatacaaattaaAtTTTAaaggcTAtTTAtaccTTCTTACtaaTTTAtaACaTAtTcaaaaatgatcgctatattagtataagatagaatattttgaataacatgcaaaaataatcactttaaccaaattgcacaataagttatttataagaataaaaataaagtgtacacagaaattgcaattaattagcaagcaaataatgcttataactaaaaatatcgttagctggtgtcattacttttagTAtTTcgTaTTgCaaAAtCTAtTTATGAtgaTTtAaatTAAATcaTAAtTTGccTTTctTtaaaaaatgtgtttcaaaactgagatcttttaataattatactttacgtaatctagtgaatagaaaTtaGgTAACAAAATacAGTGtatctcaTaaATcCtAggAaaCTAaATTtTgaaTaaaaTTttgaAcagTcTAtCGGAATtttCaAAAtttaatatccggactttttgtttcaacaagattcgtcgTtCgTcAacTTtTCccTAACaAAgtgatatctcgaagagaagatattccctggtcaccatgcaacccgaatttgagtctAAtGgAcCTGTtcTTAtggagAtaCCTattttaTaagTcTTGTGCCTAGTATAAATACTATGTCACATGATTTtATTATTCAcTACTGTAATAGACACTCAATTaAACAGACcCTTGCTATTATAGTCTTGTTATTTcACtttCtACtAAATAAGGTGCTATgCtGtgAGtaCAGTGGTaACCCtGAtatCAGaaTGAATACCTATCTGTGtATTatatcTTAtTTTTAAAGTTAAAAAATgAcGTCTtAACAAATAGCAGGAGacAAcATAAGTGAtaaactggaattagcagttgttaccgtgtcatctacagtaccagaattttgatgcgatcaactgcgattttggtttgttaaatgcaaaaccatccttgtacctcaaaagttatcagatgaagagcgatTtaActTAGTTGTCAcCgaATTAGGTAAgGACgcCATAgAGtAGatCAGTGAcATAcTGCTTAAGCcGCCAGAAGTCAAGAAaTATGATAcCCTGAAAGAaCGtTTgTTAAAGtTCTACGAAGAATCGGAAATtagcagttccaaaagctaccaagtaAAATGgAAtTTGGGaATCAGAAACaATCTCAtCTTtTAtGGCGAATGAGAGActTGGCaCGTatAAAAAtTTCGGACGAGACATGAaGTATAATGTGGCAAggGCATCTGCCTCCATCAGTTCGAGGTGTTtTAGCAGTcAGTgAGGcGAGgGATCTTGAAAATaTAGCAGCCAtTGCCGACAAGGTTATGGAAAtAACACGACCTTTGCAAGTAGCTGAAGTTcAAGCtATGTcaAGTtCTAGCGCCAGcactagtaccaaCACCAGCAGTGACACCGCaTTCATTATTaCCGtgATAGCAAAATTAAGTCtaAAAATTTcTAATaTCGAGAAACAAAGGAATAGACGaggAACAtACAGAGGcCAtCGTTgGtgaacaCGATCAGCgTCTCGtGTTaGTAACACGATgCAAAAcAACCCGGAATGaTTATGTaTTTATCATTTTAGATTTtgTCACAGaGCAAGGAAATGTATAGAGCCGTGaGcaTGaAAAAAtTTACAAAATAAGGAAAACTAAATGAtaTGtAATCGCAatCGGcGATTtgcGCCATgACTCCAGTACACCacatACcTATGTATTaGAGATAAaAATAGTGGTaTAAaATTTTTAgTCaACtcagGGGCaAATATTTCGGTTTTACCAtTaAATAgTCGcAGATtAtATtATAaTGGGtGCGAaGaCTATAAATTTTACGCCGCaAAATGGCaCCGAAATAAAAACTTATGaTaAAAAAaCTTTAAATTTGGACTTTAGCTTACGTCGATCATATCGTTGGgCTTTTGTATTgGCgGaCcTTAAaCAACCTATtTTAGGGAtTGATTTTTtAAGTCATTAtAAGCTATTAaTAcATGTAAgTAAAtGAAAcCTTATCgAaTCAGTGaCTAGTTTAtAAaCTATTGGATCCGTAACTTTAaAAAAaaaTaTTTCaGTTAGAACAATAAaTTGTAAAAATcAGTaCAtTAACATTTTATGTgAATTTcCCAACGTTAcCAAAcataagtgCTTTAAAGaAACTCCAACGCATTCTGTCGTCCACTAtATaGAAaCTACGGGTaCAGCTGTTTACaCGcGCCCGAGACCGCTACCgCCaGAtAacTACAGTAAGTTTAAAGaggAATTTCAGCgAATGtAAGAAATgGGCaTTTGTAGACCATCAAAAAGTAattggactAGTCCAcTACATGTAgTTACGAAgAAGAtCGtAGaAAtAAGACCCTGCGGTGATTATAGACAgTTAaACgCTATaaCGAAACCAGATtGATACCCAAtACCtCGTtTTCAGGACTGtACTTACCTCCTACATGGcAAAGTTATATTTTCGAGAATTgATATaCAcaGAGCTTACcATAATATAaGAAaTAATtAAcAGgaTaTAtCAAAAagTgCCATAACTtTACCCTTTGGACTATAtGActtcacaagaatgacatttggTTaAAGaagTGCTGCCCAGACTTTaCAAAGATTtttaagcgAtGAAaTATTAtGGGACtTAAACTTTATATttATCTaTAacGACGACGTCATTAtTGCGTCgAAcTCAATAtCgGAACtTAAaGAGCACATTAgACAAGTACTAGATCGTCTTAGTAAGTgagGTAtAtCTATtAtCTTAGtTAAATGCGAGTTCGGAAAACCTGAGTTAgatgTTCTGGGATTTCGAGTATCGAAAGAAGGgCTGAAACCaTTAGAAGAGCAAGTTAAGGTTtTATCggAATTTCCGAgACaGAgAAcGGtTaAAGAATTAcGTCaTcTTCTcGGaatAATaAACTTTTAtAgACaTtATATGCCTgAAGcCttCGAAagTCACGCtAAATtaaattatttttacataacgccaagaaaagagatAAAAgTTtAcTTcAgTgGacAgaAGAATccatcgaagcgtttgaactatgtaagaaAgGcATTAAAAAcgCtgTtacCTTgtcctttccagcgccggattgcccaatcgcactaatgACAGAttGcTcgaatacttgcccaGGCgctGtTttTaAAAAgaAtcGgTAATtcaTAGAGaCcATtatgctttttttttaaatatattaagcgaagctcaacaaccttacaccgcgCatgACAGaGaaTTatTaacaatatatatggtcataaaacAcTTtCgATCTcTAaTAgaAGGCaggcttaattaactgtatataagaatcataagcctatagtttattCTTtAGCaAaTTTtgtAGgTGgTAgagcctaactgtggtcaagttacagcttgaacattgcagctcgaacatgggctggctcaaccggggaagtaccacgctctcacagaagatcggcgtgaagtagtctttaatggctgtgtttcgtccgatgaatgagagagtttccctttttccaccttttcctatcccttccattttccctccatttccCaCAcAaAAAcaCaGaCGAgcacatcattATaGcTcAaGatGAgGCAggaaatagtgccgccccttcctcagcagtgatagatgaatcaagtccaacttccgtATAAGATAacCGaaAtAcaTCTacttttCAtcATcGCAtgcatcttggcaggcatagcttacgtgatgtggagaaagtgcaagggaagttacgcgcactatataagatGagAgCtTCAGgttgtAggATTagcgacgatcacagTgcgTCgAgGggaaCAaAgcttAAAcAGCGaatattGTtcaccTcCtGAAcAAGtgAtTgtgTgAAGtgAAtttgaattagtatgAgTATaTgTTaATgagtgttACtttaAAAGattTaTACATAtATTTTTaTttGttGttATAatttagactacatttacattgaattatattatattataATTTtAttAttgTTtAattAattAaAgTaAttTaTGTTTtataagttaagaactattttattaacAAgtTgATgAatAAAAAAAAAgcagtcaacaATTTTTAtcaATcaCAGatttggcagagaatttaaaagtaacctccataaatataaacaacaattttgttttgttttcttagttaagctaaaggtgcataaaGaAGATAtgaAtAttaTAATAAaaAaA
>Unknown-31_dPle#Unknown
TTTAtAnaannTTTTTGAAGTGAAACTTCTTTAGAATCGTTnTGnTTTcAAACTcGATGAAACGAAAAAAtaaGTCCATAGAgACAcAAACACATAAATGTATAgGATTCAGCCGGCGAGAGAATGAGATAGAACACATTAGACnTTCTCgGTCTCCTCTTTGCGCGtACTCTTCGTAGCATcCCCACTATaGTCTACTAAACATTGTCCATATgTATGCTCCTGtGTAGTgGGATaGtcAGTAtATctATncatTnTnnAntataaAAACaaanngnnnnAagAATAnnnaATAtnnGTAAnATaATTATtTAaATTAAAATATTgAATAATTTTTAAGCTTGATGAAAAATAATAAACCTTACATTTATCcTAATACTCCTGATTCTCTATTTTATTGATTGACTATATCTGTCTCAATCTCTCATAGCCTGCCCCTGATTAAAAATACTTATTGAAGAGTATTGAAAATGATAAAATTTGAATTGTTTTCAGTAATTCTAATTCTTTTTTaTGTACTTATAAATATACAGTTTACATGAAGcGACTGTTCATTTTTTCAATACTTTCCAATAAGTTTTTTAATCAGGGACTTTTCAGAAGTTTCACTTCTACCGTGTGTGACTTGCACACACACACTTTTTTTTCnTtAAaTA
>LINE-R1?-3_dPle#LINE
aCACACCCTCGAGGTGTGCCCGAGnantnttnctannATGGGCTGCGCAGCGCCAAGACCTTGTGGCGGCTnnnnnnncCTCGGCGGAGTGGACTTGTCGCTTTCGAnnnannnananGTATCGCGGAGAAGATGCTCGAGAGTGACAGGTCCTGnnGCTGGCGGTGTCCTCCTTCTGTGAGACGGTCATGTCCACGAAGGAGGCATCTGAGCGGGAAAGGGAGGaTGCGGCTGATGCACCCTCCCTCCGCAGACGACGGACGGGGGTGCGCCGGAGGCGATATCAACGaCgCCTCCAATAGCGCCCCTGCACTCCGGGCTGGGGTCGGGCTGGTAACCCGGCTCCTGTGAAAGCCCGGCGTCGTCGGGGCGATCCTAAnnTTGCCGGGATCGCCCCCTTTCTCCGAGGGAGTAAGTnCCGGTCTTtcgannnTGCCAGGACCGGCCAGTCGCTGGTGTGCCCTGTCGCTGACAGATCCGGGtGTGCAcCCnAACATAGCGGCCGATGGCTTTCGCAGTGGntgacng
>Unknown-DNA?-33_dPle#Unknown
atccgtcacaaggtaacnattttnttttatactttgaanannnnanngntntagnnaaataantattttaccgagaaatactttaantttcaaaaaaataaatnntttttaactgtgactcgtgaccttgtgaaaagacaaacactanctttgntactagctggtgtgaaaaaaaaactgtatgacaccgagtttgcaaataattttaaaaagtggtctacttaatgctgatttaggaantggtagaannctngtgagttttttgnnaAaaAnttTnacATtttngnnnnnnattAnTTTTTTTTnctnATaaAggcnccattagnantnagtgcgnnagaatnaaanannAaAtTTGTTttAnannAtnannataagannnnnanntgagnnaaatatntaaagatanaatnATntnAanttatttAnanTnnaAnTtanTgTTcnanctnnaataantcantnaataaaaatgaagannanatantaaaantcttantttttatntnattnananttcggaaggganacttcatactcaagantacggtgtanttttgcanatagtcacagaagatcnatcaanttcattnnnttanatanaaagacggaccnncgtctcaaantcgtctgnAcaannanTTTTAAAnaataagattnaaacncagcgncngngcgtgaanttnntttatcacccacatcatatncaangngntcnaannntggagatttgtngaantattanantacgccaAnCgcgtgcaactntnatttacacgtannannnnnagtTtttnTtgTntanngataggtttggaataaacttnaTncTTTAAaAncnnngnatnnacnannnnntntnnnnnncaATAnAaAAAATCcattngannnnnnnnnaaaAAanttTTTTAATnTgGtgnTgntnntngantnnnnncataaaattggtctggAacgnacgaatcCatcttcctgggaacgtttggtcgagntgtgctnGnATgTtgTGatncnnnnnnngtnttannnAnATAGTTnTTTaaAcattantnctttnnannTcCAtaAtnTTnATAnCttnnanntnacatccttcttctcaatgctaatgncacatcctcgagaagaagaggtagttcgtcctctaanAnTTGnAaaancaannntngcncnaaatannactttcnctAnangAGATgngAGgcagcAngAttGGnnactgcnattannttACCnAtTAccttnnntntnttttngcnnTTTAAGATAnctntntnnnnanAaATTTATnaatttnnnnnttattgActgnTATCTTAAAttGnTAttatnnannntntnntaataAtaggtccaAtTTGTGCnnnnTcTnATnnnttnCTnAaaTnGTGtaaaGTTnTtgaagatananntAaCTgCAAnctatgnatgTTtTAgAgtnaagTTnnnantantaAnnAAcTAnCTCTTCtnCtngaggATntgtCgtTncacAnCAtngnatttnntttnaaatannnnanaanAnnAnAAnAATnTgnTTcntntntAAAnTgattttntaaagggntgcccagcnCactAtgctngcaacgtccgagcacanctcgaccaaactgcacnggtgcaggtgcagggttcccaggaagatgaatcgacCGTTTnagAccAATnntnTGnCnacngngatnaaaccCgctaGATntgatatgggtnatattTAAATCCnnTngcatcgcnnntaATTnTTTnTAnTganaATgCTtAAAnGctngtncgtctttctaacaaacgtaAnaAAGTTTATTccaatnaantAtnCcTAtCagaanAcaAgaAaAACgtTaCGGCnACgtgTaaataaagcggctcgagaaatttcgctnnntngtnatngaaAATAAGTncannatGAGgCnTttcanncgCTCctntnnaannTttTTAtaAacTGcggctatnnttTtTttgtattAaAtTgtACtGnTaGnnAGTTCgaAtAtttgctgtaataaaaaaatgctggtattgttttaacaatctcttatgataattccttttaacaaTTtTATcTgTtTTTaTTtnncACttAgTtgncnnnnnACTaATAGGGCCcTaATGAGAAaAAAAAAATgAAATGTCAAAGTTTTTGCCAAAAaACTCACTAGTGTTtTACCATTCCTGAATCAGCATTAAGTAGACCACTTTTTAAAATTATTTGCAAACTCGGTGTCATACAnantTTTTTTTTCACACCAGCTAGTCAAAGTTAGTGTTTGTCTTTTCACAAGGTCACGAGTCACAGTAAAACAATttTTTTTTTTTTGAAATTAAAGTATTTCTCGGTAAAATAATAATTCTAATATTTGGATAAGCTATTCAAGATGTCAGAACAATAAAAAAAATTACAATCCGAAGCTATTCCAGGCAACAATAGCAGAAAATCCGACACAAGGTAGCGATTTTTAAAAAAAaTtaAAAAAGTGCGAATATCTCGAAAACCGTGATATTTTTACTGAGGTCAAATTGTGATTTTCTGATAGATCTCGAGCTCATCTAACTCCTGTGTCACTGGGACGTGGTCATTTTGGGACACCCTGTAtatacnttta
>LTR-5_dPle#LTR
TCATCTgaacaaatctcctggatcgggttaagctgtggagctgaaattctaaagaattaaatctaagaaactaatatttctttaacttgaactatagatagttatataTTaTAtATaAAtTttAaCctTaaaatatttaaagcgaaaattattacatataaaaataatatctttcatgatcatgtaAtcTAatAAgTatattgTtTAATgATTTaGgTTAAatgtaaaaaattttgcaacttaaagaaagtaatttgacaaaaaacattgcaaataagacgataggatcatattaatgagttatataaattaagtgttataatattactgcgtattgcattgcacaaactcacgtcgagtaggtcgttcattaagtttaaattataaatagtttagaaaatttttcaaagtcatatctaggtataggtAaCATAacAtTtaTaAAgAaTTcCtATTattaTcTtAaattaggacaacatacctatataatagcctatTTAAAAcaCtatgcttaaaaaataagataaagaatgatagtgtaatgtataaataaaattaatctaatgatttttatcaataaatcggccatgaaataaagcatcatgtATAGtTatTTtatTAcTttaagttacaccataaaattttcactgtgatcaaatataTTTTtTGgATTtaAcTaTTtTTcGgTAAcTttttcggctacttttggcttttttgctgttttaATAcgTaTaAaatGatAGaagGAAttgtgactttattataatattaaacagcacattttgtttagataattttattgaatgctaactgaacaacgCaaatTAcAaCacaaATaAcTGtcaggaagaAtgGaAaaTgTgTtGGcAAaaaTTAtggaaTagttAAATTATTtgTaACTGttcGATtAgGaCgaAgcaaTAaATTTtAGcGTaAAataTtTtTTAtAaatctcaaatctGAATAaAttCattgtCATAACgggatctgCCTctggTAtAggAAggGGaAtTgcTATTaAtggTtTGCTAAAcTaTctgctaatttatcataactagatgtcgatttagaaaatttgaagtccgtcgcagAAGaGTgtcGtAATTAgAgtaaatctaaagtATTTacAttgGttGcaGatTTAGgAAAgAgTGATaatgtgaaaactgTCGtTgaTTTAAtAAAacaaGagTTCGggaagattgatgtacttgtgaataatgctggcattgctcgtatcggtgatataaaatgtgctgatttattgaaggacgttgacaatgtccttAAtATTAATcTgATttctggtataactcttacacattatgctgcagaggctttaatagaaagtaaaggatgtaTTATtAAtATAGCAAgtataatggcagcgaaagcaggtataggttcactagcgtacaatgtatcgaaggctgcagtgTTacaaTTTACAAAATGTGTGGCCTTGGAgCTgGCTGATAGCGGAGTTCGTGTGAATTGCATATCCCCAGGATCAGTGAAGACTAATGTTTTGAATAATGTGCTACCACCTTCaGAAGAtTTCAATAAGTTTTGGGATGATTTAATTGAGGACCATCCAATGAGGCAGTTAACTACaACCGAAGATATCGCACACATGGCAGTGTTTTTGGCAAcTGACAAAGCAAAAAGCATCACTGGCTGTAATTACAtTGTGGAcTCtGGAAAAACATTGATCAAATTTGCCTCTCACTTTCCATGAAAATcATTAAAgAAAGCAATAGTGTATTTTCCCTTCATTATTATTTAAAATGGTGTAGGCTATTCGCGTGTATGATGAATgCTAGAAAAATTAAATTAAAaTTTTTCAATTATGAATTATAAATTGAGATTCACATAAACAATACAAAGAACCAAAAAATCTTTAGAATAATTTGAAACcAATGACTTAAAAATATTCACTTCTGTAGATTTaTCcCTGTTTAGGCGGTTCTGTAAAAATTAAACGAGCTGTTGTTGCTGGTGTTGTCGAATCGGGTGGCGGAGTACATACCAGGCAACGTAgATCGGTtTGTTGGTCCTTCTGTCTTCTATGCCAGCAACACACATAAAACGACACTTAGTTCAAACTAAGGGTGAAACGTGTGACAGATATATTGTGGTACCAATAACACACTCTCTATACACAGAATATAACCCTTTTCTGCTATATGTTCTTCAGAAGTAGTTATTTCAGGGTTTAAGCGTTTCCGCCCACTTGTTGTTCATGTGATGATGATAGTTATTATACTTTATTTCGTGGCATTAATATGACTCAAAGAAAAGCTCCCCTTGAGATTATACAAGTTTCTTCTTTATGTAACAGATGGCGCTCTCATTATGCACAGACGCCATCTGTTAGAGAAGCGTGATACTAAAGAACAAAGGCGACATAAATATAATGTACTTTTAATTAAAACACAAATTCATTCAGATCGTCAACTTTTTAAGTGTGTTAGAAATATATCTTTTTTTCAATTATACCATATACAATTAACAATTCAATTATACCATATTTAAAAAGTTTTTTGATATATTCACCACAATATGTCCCTTGTTTTATTAATGAATCCTGATTTTAGATCTACGCTCGAACACACATTAATTTCCGAATAAGACTGATTATGTTAATTGCCCTTTGTACCAAAATTTATTCTTGTACTGAAATCATAAATTCCAATATGGAGGTATTTATATGAGGATAaTttaaaTgAAACTAgtaTtTtTCggATaAACatagctcatgaaataagataaacggataattaaacaatatTAcgcgTgATtTATtTttgTaAAcaacTaCATGtgcaaaatatatATcACggTtgctgAAAagtaAccgaaacGtcGGgagtaTgTagTTTTTtataAaAAtaAatCAcgcGTaGTTtAtCCgAatgAAaATacTagTTTcAtTtaAAttAACAGctttatAGAaAAaTTTTGTtgCTaAaTTTAtaaccagaaaagacATgGgActGcTaTTaaATTTAgaCAAtgcaatgtaatctttaaacattagaagagcagtacactaagctaatcataaagctcgtggactatgtAATTTTGttCTTTaTacatTaATGTCctgaatatctcgtaatagtgaaatttttgtatcataacactttttATgttcTAAAaAcTATcaAtAcatacacacacattgaacaacttaaacacacattatattgaactttTAtTAtAaAaTCAgAaggagtTTAAtTgAGgtcacaGtCgATTtATtAAATgcATaacTGaAaaTAAAAaTAgtgtTTTtGcATgacCTtttaaAtTTTaTgTTcgTcaggctTAcATAtTCtaGgCtATtCggttacttttcagtaaccctgatctcgggcggacgagatgtctcgtatgtagttttatttaaagacttcgcgaaagacttagatctcaataaattttcagttaaaactgtagtcaaattataatgcccaaacctatgcatAcTCaaaGcccTAtTcTTtAAtTACtCaATaTccCtgcATaGTATaAAttaAatAaagtcAcTTtCcTCtgTTTgcGTCttgAAtgcTTggAtCTCtatatacaactggtctggtctattacaaagacattagttaAATTtcCAgTaacagaTtTTgATttacgtgatataattttgttgtgtaataaAccTTtATTTagcAcg
>Unknown-36_dPle#Unknown
TTATAgCcTAaTAaTgtaatAGTgaaTtATaTActCgAggTTAtcGAAgtTAcAtttgatAAcAgAcGAttAttgtttttttgttttttcgaaaacctgctcaaaactttatCTTTGccCGtTAtGTTtttgtgcttaagtaggaatgtaatcgcaagtgttggtataAcAAtTTAacaTGAcAaTTaagTaaaaaacaaatatataaattaaATTTcATatCAATTcaAaAATgtttttaattattttatTATTcAaAAagAgcTcgtTCAttTTgTGtGAaTgtgaaaccgatgttgtaatgtcctcgcTaaGTgTAcCCacAAAaAAAAccaaactcgctatgtttttttTTgTGGGtaaatcggcaggcatgcgcaattgtcaagtatgcttgcgaggggccccacaaaaccaccccggtcatcaagcctatcgattacttTTtAATATcTTgaAaaaaAAaattgttttccctaaatctgGAtTATAggAaggATgttccaagatttcgaaacccattctttgtacttcaacttcttggcaactatcgcattatgcaTGggACAtTGTCGGcgggcgatgcAagAcgAgcAAacCGttTgTcAATTTTccccgccTtTTctccctCacAgcAtAtCgcagATgttTTTaTagtgtaGCcTAgTaTTTTTcGgTTatagaGGTgTccTtTTCtTTgTAgTcaatgTGaAgaaTttccTcTgAATCccAAAaaacagtggccatgacttttccagccgacggagacatttggaatttcTTTgGggAtAgtgngaGgTgttAcAActAaaTcgGAAatTTtcAcatCgaaAaTGTAtgAAtAgTatCAaATagaTAaATcTttttttgtagtgaaaAAcAtTatcATgAaTtAGagtccATCATCAATGGTCAGGGGTTGGCTCATGTCAGGTTCATAGTTgGGGATCAATAGATCGTGTCCTTATAATCTCCTTCAGTACATAAGCGGACTTGCGAGGCGTGCGAGTACGGTTTGGGTCGTTGTAGTCGACTTCATACAGACCGAAGCGTTCCCTGCGAAAGCAAAAGAGACGAGTTTATCATTCAGCATAAAAATATCTAAAATGTCAAGAATACATCTTTAATTCTCACTGACTACATAAACATTTTGTCCACATCCTTATATATTAACTTACGTGTATCCTTTTGACCACTCGAAATTATCCATGAGACTCCAGGCAATATAACCTCTTATATCAACACCATCGTCGATGGCATCTAAGACAGCGTTCAAGTAGCCTCTGAAATATGTCACTCGATCTTCGTCGTTAATACCACCATTTGTCGCAAATCCGTTCTCAGTcACCAAGATaGGTGGATTTCCGTATTGATGGCTGATGTAGTTAAATAATGACCGAAAGCCCCATGGAACGTACTGaAATTATATACATAatctcGTATTTAAATATCACATAGAATTTGTAATTTGTATAATTGTTATATTCGGAGTGAACTGAGAACAGTTGGAAAATAATTGCAAATACATTGCTTTTAAATTATTCACTTATATTCGATATGTTGATTATGAAACACCTTAGTAAAATTTGAACTTCCAATTTTCATTCGGGTAACTGATATGCTATTATATCCAGATCGTCACCGAATGATGGTACAGGATGAATTTCAGGTGCGCTCTCATTTCTATAGACAATACTTGTTGAATAATGATTCAGTCCAAAGAAATCAGAGGTTCCATGTACAAATTTAACTTCCGCTCTAGATAATTCTGGTAATCTGGATCTGAGAAAACCTTGTGCAGCACTTTTATCCGCTATCCTCTTTGTCATTTCTGGAGGAAAATTTCCACTTTGAAAATATTGGATGAGCATAAACCTCCCACTGGAATATATAGTAATTATTTACAAACTGTTGCGAACAAAACATATTTTTAAAATAATACATATATAGATAATGGATGTTCGTACTCCGTCAATGTAGGTGATACCtTTcTTAtTCAGTtATTAACAAAAATTCCATCGAAAGCGAACTTTTCTTTTAACTACTTAACGCACACATGAAAATGCACGTTTCCTACTGGTCAAATACTTATTTTGAAAACAGGTTAAAAATCTATTAGTGAAAATAAAATTAAGAACTATTTCATGTACTAACATAAAATTGTCTAGCATCCCGGGCTGCTTCCTCGTCaTTTaCtGTTTTGGGTTgAtgCcATTCGGCGTTTATTGTAATGAATATTTTTCCATTTTGtTTCACCCGAAATTCcTTATCATAAATGTGATAAGCTCTAGCGTGACCTAATAGTACATTCTTCATGCATAAATAGTCAGCTATACCTtGTATGtTTAATGCTGGTGCcAATATAtCTTCTCCATAACCAAACAGACAAATTtGATgAGGTTCATTAAtAGTGATAAAATATTTTACTCTaTCACCAAAAAAATTAAATATAACTCGTGCGTAGTCCCCAAACCAATTaACAATTTCACTATTCGTCCAgCCTCCCATCTCTTGTATTTTCTGTGGTAgGTCCCAATGGTATAAAGTTACTATCGGCTGAATGTTATATTTTAGCATTTCATCAATTAAGTTGTTGTAATATGCTACTCCAGCTTTATTGATGTAATCTGGAAAACCAGTAGGAAGGATTCTGGTCCAAGAGATAGAAAACCTGTAAGTGTCGAGTCCTAACTCGCGCATCATTTCCACATCTCTTTTATAGAGAaAATAAGAGTTGTCAGCGACATCACCATTAGAGCAGTCCAGCACTTTGCAAGGATCGGTATGAGTTAAGTGGTCCCAGATATTTTCCGATTTTCCTAAtCAGGAAATTTCATAATATATAAATTAAATTTCAAAGGCtaTTaATGgaTTTAGCTTTTTTCATCGCTATAGTTAAAAGTTACTTTTGACTACAGGACTACAAAATTTACAGTTTGTTTAAAAAGAGAATTGTATTTGATTGTTATCTTTATTAGAAAAAAAAgtTTACCATCCACGTCCCAGGCTCCTTCAATTTGATAAGAGGCTGTCGCCGTtCCAATCATAAAGCCATCTGGAAATTTCCTCACCCTACTTATTGAATTGCAGGCTACAAACAAGAgATTGAGTCGAAAAATGGATCTGTGAATATTTTGAAATATCCTTGTTAGTAATTTCCAATCATAAAAGTCAAAGTTTACAGGCCTCTGTTCTGTTGAACGAGGTTATTAAAAGTGTAATGCTACTTACGCTACAACAAAAATTAATAACATTGTTGATGTTTAATTATCGACTGATGTTGTAGCACAAAATTATGATTTTTTATACAAGTGAAACTTGTAAAAAATATTGGAGGTTATAAATTTTTATCTGAAAAATAATTTAAACAAGTAATGAAATCTCCGTTAGCGTGATCGCGGTACTGTATCGAGGGTTCCGTATAAAATAATCTGTTGAAAAATTACtTATGTATAACCGTATTCTTCATTTTATTATTTTTAACCCAACATATTTGACCATTACAATAGTTTAGCTAATTCCCTTTCAAGCCAAATATTACTTCCTTTTCCTTAAACCTTAATGTGTAACCTTTTGCCACCAACACCATATAAGACAATTAACTATTTAAACATTCTCTAATAACGAAGACAGTAATTCTCGCCGATGATAAAGCGACAAGATAACAGTTGAAGAATTCGAGCTGCTAAGATAACAACTAATTAAATGCAAATATCAAAAATTTGTATTTGATAAAGCCTACGGCAATAAACAAGTAATGAAATATAATGTACTTAAGATAATAACATGAAACAGGTACAATTATTTAAAAACATAATATAGTAAAATACTTTTAAGgAGCAAATCGAAAGaTACaTGATTTacTTTTtTTATACATTTGTATTCAGCGATACGGATACATATAGTGTAcACTGGCATAgACAATACTATATACCACCGGAAGTAAAATAAATAAATAAAAATGACAGAAGAAAAATAAACAAAAAAGTCGACCTTTATGGCTTATGAGGGATTCCTTTCAAGTTTTTTTACGATAAAGGACCTTGATGAGGCGTATTAAAACATATGTAGGTCTATACACATGACAAGAATTACTGTATACAAATAAATATGTACTTATACAAAATAAAACGAAAATTTGCAACATAATAAATGCTTAGACACAATTGACGATTTAAAATCTATACTGAGATGGAAACAGATGTTTTAGGAAGCGATTTGAGCAAAATAATACTCCTTTACGTTGATTATAAAAGAAAGgCAAGCAAATATCAATTATTATATACATTAACAGGCAAATGTTAACGGg
>Unknown-38_dPle#Unknown
TATATGTCGGAGTAGCGCGCTCCGGATTATTATTATGATCCATTTCTTTATAGATTGCTTAGAAATAATACCACAGACTTCACAGTAAAAGATTTATATTCAAACTTCGAGAGTTTCTGCTTACAATGTTTTCTCACTTGGTGCACCCAATAGAATGAATCCCCACTAACAATATTTGCCCTTTTAAAGACATTATCAGGTGATTTTAATAATGTnTAGACGAGGGTAGTACAAAGTGATTACAAAtTCATTTAAAGCTAAAGAATAACAATATACAACTTTATAAATATAATTaAtAtnATTnGGAATCCACAACCGcGCCCATATATACAT
>Unknown-40_dPle#Unknown
aaaaaaaaaAAATagTATGAAagnnnnnanaTaTggtACaAAGncgccccATGctTTtctcATAncnntacaATActaATtnnnnannnnatTttncgccCacTgTtattgtaaaatnnnctgTAATGTtAAaaatannnnntATTATTTTTtActTtTTntnaatncaaAGTTGgnTTAntATTnnntannAgAAAAGCATgTTTtTtAnnnncncattttttTTTTTaAAcTATATTTTnataaATTTTTTAnnanntncnnnnnannnCTTTTTAGTTCAATTTGTCTTCAACGcggATgTgTantntaataaaataTAATcTtgtnaaaaaaaTCTAGAcGACgAATGTttctaaTTgATTTTACTAtcAAATAgcaTAcAtTAATTTTTAAtccaTTGACATATAAAGCTGTGTTTACAGAGTtGCGTcTCCAtgagaaaagcatggggcgATTCGTGTcatAcgTTctAAgGtcTTTTTGTgTTGTTAGCATAaannnnnAATAGCTACAnnCTTGCGATCAATGTAGTAGTGTAACGATTTATGTAAnaaaaagccctattggtcactttttAtaaattAAtaTttcgtaaccgatccatttcatCTAatgctatatatatatatatnnnnntnttatnntnntatatatatataTaTtAATCTATATATnaagATTCACGAAGTTCGATTCCGGAACACATCTCCCTGGTTGATCCTGCCAGTAGTCAtatgnntaagtnantnncagcanngtcanannntncancnnngnancttntnnacnnnnnatgcncnannnaggatnnatgncngnanTATTTGTGACACGGCaAATTTTTTGTAATTATCGCGATTAAGTTAGTATCAGCTCAGTCACTTAGAAATTAAATATAAAATTCTCCTTATCAAAAGTTTTTGATTTTTGGCTGTTGATAATGCAGCTATGTAGCTTACCAACAAATACAATAGCGCTTGAGCGAGCATGCTCTATCTCTTTCACTCTCATGTAAAGGATCTATGATATGATATGATGATCCTGGCAATCCTAATGATGAAATTGATATAATTTCTACGAGGTATTAATTTGCCACCGGTCCTTGATAAGCCTACAAAATTTGAGCGAAATCGGTCCGTTTAAAATGGGTCAAAATCGAGTTGGAAGAAGTCGGTTACAAACATacatacatacatacatacatacatacatacatacatACATACATACATACACGTGAAGCTAAATAAAAGCATGTAAAAAaAa
>LINE-4_dPle#LINE
TaATaaAgtAAAggTcttttccagctgcatGCTtAtTttAcTGACcTtgAcaacgTaatAggAAAcAAAAAcAaatAGTAATtAAAAtacttttaCAATActTtttTATAcCgcAaggttattcAAAATAcGataTTTTttttttctaacttgttaCATTAtAtAcgcattTtgAtaATAAAtaacAcAgTGAGtTtcgTaAcAaAtcaCTacgaTTaAAcAgCAattcggctagaaataTATTaTTTtcTtAAtaAAActattattaAAATCGaaTAAAccgcagctgtCGAATCgtAAAcgcCaatCCActAccggtcgggagctggggtttgcatcACAtGAAcaacctgAAgtctGatcTtaATTCttgGcaaTatgAcATTTgaCatTtAAAGaTactgATTTTGtcaTtTTaaTcTtttttgttatttttcaaaaaaacctctcAAAaTtAtATttTTaaTaAaaATAAAATgCTnnnnnnnnnnnnnnnnnnnnnnnnnnnnnnnnnnnnnnnnnnnnnnnnnnnnnnnnnnnnnnnnnnnnnnnGCCACGCCACCCGTGGCTGTGTAtTcggcgCGTTTTTATGGCAGAAAAAGAGGTTTTGACTTGGCAAAATCaATCGCAAGTGGCACGCGTTCAACGCgTCCCAAGCAGGTGGAGAGGAAATTTTGTATTcGCCACAAACCACGTCCTTCCTAATTAtATCTCAAGaACACTTCAGATACACtTTCGTAATCTTAATTTCCGATATGCATATAGcGTTTAACGTTTAGACAACCCTTAACCTCCACCTGGGTCGCGGGTCCCAGCACTGTTGAAGCTCCTCTCCAGTCCATGGAACGCTGAGAGGTTTCGTCTCATATATATTGGGTAAGTTATAATTTTAACAAAACCAAACTTTATTATAGGTCTGTTTAAGAAATGTTTTCATTCAAGGTGGTTGGAAATAAGGTAATTAATATGTTTAAGATTTAAACTATGAGCCCTGGGGTCACAGTTATGTGGCTCGACCTCTAATTCAGCCATAATTGCACAATCAATTCAGTGTATACTTGTCTAGATTTTTTTTCCCTCATGACAGCGACGTATGTTTTGTCTCATTTTTGCTATCACACCTTTTCGTTGGTTATAGTCTTTCCTGGTCAACATTATTGTTCGCGTGAACGCTCTGTGTGTTTGTTCGCGTCTCGCGGACGTCTCTTTGATGGCTTTTTCTTGTAAATGTATGCCGAAATCCGTACGTTTCTCGAGATCTTTGAAATCGTTGACGTTTTCTTTGGACATCTTATTGAATATCTTCAAGAAATGCCAGAACTCTATGTCACCACCTTTTATGTTGTTCGCATAAAACTCCTCTAGCTTCGGATCGCATCTGTGCTTGCTGACGATCGGTTTTGGTTTTTGATACCGATTTTCTGATGGGACCGGCTCATTTGTGACCGGTTCTCGCGATAAACCGGTTTTATGTTTCCATACCTTCGGTTTGAACGGCTTGGGATTATCCTCGTGTTTCCTATAATGCAGTTTCAATGCGCTGAGAGTTTGGCATATCTTCTCGCATTTATCGCACGGATACATTATGCTCCTACCCTCGTTTTTCGCTATGAGCCCCAAAACTTTCAACCTGCTGACGTAATCGTTGCTGGCAACATTCATAACATTACCGATTTCCGGTAAAATGTAATCACTGACATTTATATCCTGTTTCTCAACAATCCACTCGCCGTTCTTTTTGACTAGTCTAGTCTTCTGTATTCCTCTGCGTTCGTTGTCCTTTCTTCTTTTGTCCAATCTGATGCAAGCTCGTTTGTTCAGCTCCTTAACGCTGGGTATAATTTCAATGATGTTCCTTCTGTCCTCTATGCTGTAATAGTACCCAGTGc
>Unknown-42_dPle#Unknown
TtnTnTgTTTAtATTtaaAgtaantgTGtgtTaCnnTTAtTnATGTntnATATtTnncTGatAaAAATnAnnAAanTnAnTTtaAAntnttAAnAAatAAtAtnancAAtATATATATGaCGGCGTATcAAGAAAATATCATATgAACTACCTCATTTTAAGAAAATTATTtgntcctcTGATTATATTTCTTTTatGTTTATATTTAAATGTGTTCGTTTATTTATGttnTGATTATATTTAGTTGATAAATATTACAAATGTAATTTTAAAAAGACACTCAATTTATTTTAATTTTGCTAAGAGCCGACGCTAACGTCAGTTAGATTGTCGAGTGGGGTTGCTAGTGGCGCCAACTTCGTAGCAGTCACCAAGGTATATAAATGGGAGCAGTCGCATTGTAAGGGCAGTGTTCACTTGGACACGGTGTTGGACGCACACTCGCCAATCCACGTGGCTCAAATTCATAATTGCTATTCTATAATAGTAAATTACTTTCGTGGTGTTAATCAAATAGTGACAAGTGAAATAAAGTTATTgCAAAGTGTATTGAAGTTTTAGTCATTGGATTGCAATATGAGTGGTTCACAAGACCCTAATGGGCTCGGCGaTCCGACATATATAaTaTcTnTACAAATTaTTngAAGcnTaGTAGtACtcttttcctTTAgTGACTTTactagtgcccttattactaaaaTaAAcgtGAGTaccTaaTaatatcttgcAttcacagagaattttttttatattctcaagttaggaccatattaatccAnAnAAnTTTCAATnTAATTTtnAAactntnTgnTTAATgcagagatgaTTCTCAntAaaaAtAATtaAtCnaTctagAAAAnAAAAGnCnAtGGATcTcnTTnACAnagnTgATTTTgAttTATtgaTTGATtTcataacaccgccgcaactcactaactaactcactaAcATcttACcaggagaacataaaaccaagccgatgttcacgggaagAtAaaaGTgAAAcTtTTCATTCATATnanTaTTTATtACacaTtaaacttatgtntgTgggtcggTcattAnTAtgTTTCTGTgagcTtGnGctGACTggcTTtaTcgAttTtTcaTcctattgctttTaaaAtgtagTGATtcAcAGCGatAcgctAgtcACAAtcAGcTGacTcTcaCTGcTATGgaaTGTcTGcCTCcAtcTgCCgcTAgAAnATtgAnnTCAtaATtaaaagaaaaaaAAaAcaAATATtTAcaattaTcTcTacttgtAcTAtgTAtcAgtntAacATcgtAtttgTcAtAAaActTaaTAaAtanTCcaTTgCATagtAaTtnCGTAAAAAAAATAaaTtcAAAcaagAaaATtcAaaTTTTcgagAAAnnAAaAAAcAAAAAATTCAaAgAAAGTTTTcTgAAcCATTGcnTnTnAATTTaTGTtctccTgGtTGAcAGTGTTATgAaCAAngtnanTgTtAnGTTcTgttacctaactcgaAAcATctTaccangnGAacataaaAnTgTGTAgTTAGTTtTaTgtgtgcttttgccgAaatactcgtgtcntatgntttcctggntttncatnnanTAAGATAAAnanGAancTgantgtggcttgttaanttgttTnnnnaanaggtttatTtgTtTatnngtgnttgcntgtTttntnTnnAnAAcAAAnTAnnngAAnnTnnataannTtTTAnGTacgCgctacanaTtataAaacaaatgaacaTcncngnggcnatattnnTGTATgtnnGAnAanATnncAngnacnatnatatancaaatnccgctaactAanAnnTnTnatncCaAnnnAaTTTaTnnAanngnanttctaTnnnaanatntgtataancatgtanntttanntanangttataanttttaatatgtaatttntntnAaaATatntntaTnAaTaTgTttcgtnnttttnctggtaattnataannaaaTtAtTtnAttanntngttnnatAtAnnTnAnaAaAAtTtTTTTaaacnttcataaatttaaattnaacnnngtgtannntaatttanannnttnnaaaaggtnnnaggaaatttnanannaantntanttntntnngtatnanaanAnanaTaTAattttannnntannntAnnnTnTttnTaTAnnaTnnanTTnnaatnattaataaanaaacaanactnngatnaAtaTtAttnnntnnatntATTTannnanaataaannatttnnaaatntnntnnnnnnaattttcaacang
>Unknown-26_dPle#Unknown
gTtTnAnCAAAAcTAATtnTAnTATTTTTcTtATAtAntTTTAAAaTCaAnnTAnnTTnnTTtnnttnnaaTnnnAAnntTanAnTnnnaGnAnnAAAAnnnTTTATnTnAtTnGTaTTnAtCtTgnAcnnnnaAtttATTnnntatATTGTcTgAaAnTatannnTTcAATnaaActATAATnnaTTACacAaATTTTntnTnnnTaaTTgTTaAnAAaAAtctAcaAtcgAaTATacTAnTTnnGannntttTnTTnnTTtTnnntnanntAntnngnttcntntnnaACnnnTnAnnTTAAATaAtAtATAAaTaaATtaTatATAttTTAAAtTTtTAAAGATGnnnTnanAATaanntnantggtnnaTAtttnAtAaTTTtTTTgAAtaaATAaAtAaaAtAAatAcTAAAataAAAtAAAaTtttTaAatgaaATCAnntnnnTnnTnTTATnAntnTTATtcAgTaTacAAATtACAgTTcaAatAtTgaAAcAATATcnAanAaTTTTAAttcaAATAATatTTnTnanTnnaaAnAAnTtaAtATTTTnATtATtTtgtcTaaTaaATgAcCgtgagctgATAtcaattAtTtTTgAAAAaTTtTAttctTacaaATtnnnTnAnTnnAaAttaActTAAaAcAttTTGtAtaTatnaCntTTactataATTTtcgtAtAATtGAaaaAatnnTnntgnGnAtTAnnnAAannTTCTanAATtTtAaATTATTTTTTAATtAAATaATAanAAaaTTTaAAcTaAAAcAAcTTTtAaAaggTTGATGTTTAtGTATatnaTaCTtAgTCtcATcattTTTAAAAnTTATTAAtATAAcATTTTTnAnAaTAATAnaATAtttAAnAATAATnnTnanaTTTATTTTTTTTTAnTnTTTAaAaAAGAnTnTaaTATaaaTCTgTTaTGTAaAAnTnTAATTTATTGnnAtATATTTtnATTTTtATAaaTAAAaATATTaATGCACGTGTTAGGATACTGTTCTATATTTATACAATGTTTATTAAATATACTATTTGTATTTAAAAATATAAATTATCATTTAAAGATTAATAATCGAATAGTGAGGGTAAGACTTACAAAAGTGTTGCGTCGTCAATAATATATCAAACCAGTGTTTAGTATACAATTATATTGAAATCAGCTTTGTTATAAAACTGTTATATGTATAAATAATACTTAAAAATATATTTATTGTATTTAAAATATTATCTGATTTAATACTGAAGGAATTATTATTAAAAAGTAAGAGTAAGACTTAGGTACAAAAGCGGTTCGTCGCCAGTAACGTGTCAAATGTGTTTAGTATACCTTTAAATTGGAAtCCGCTTTcAAATAnCATTTACCAAAACATTACTATTATTATTTTTATATTATTTAGTTATTTAtAAAATtTATATTTTCAATATATAnTTTGTnACAATTAAAAAGTAAACATCTTGAATATCGAGTGGTGTGGGTAAGACCTATAAAACATAGCCCTTCACTGAGGCAAGGCAGTTTcACGTCGGACAccAACAAGGGACAGAcCTTCAAGcGAAAAGTTGTGGTTATAGTGAAAACCATTTnGCgAAATACATAGACGAGAnAAGTgTATTTTATTGTATGGcTTTTCTTTATGAAAAACAATATTTTGTTAAATGnTAAnATGTACAGTAAATAAATGTTATTATgTGTTTAATGAATTGTTTTATTTGAAATATGTATGTAAATCTAGCTTTCTTATAAAATATTTTAACTATATTCTAACACATGCATnTTnnTnTATAAAAATATTAAATAacATAagTAnTGanaAcgTTTTTAAATATTTAAcACTGATgTTgTCACnnnAanCAAAAAnGnAAnTATTnnCAnncnCAntnnnnnTTCAntAtaAATnnnttgnAActaTTttTTaTtCAnAAAnAnAaTnnTAnCTgTACantnnATTtGtATntTcnTnnnAnTancngnnAAnnTaAnTnTnnTAAAAnAatnTnCTnnAnnnnnnnTnAnTATatnnAnAtTncATCCtTnnnAAatAtnAtnAaAtngnnAACAantnnannntnnnTTTAAAAGAtTntnnaTnATnAAAAnTAtnTaAAATnnAnttCATAAAntTTnGanTnAAtgntAAtntTTnnnnnATTAAAtATAnTnnnnnAcnAaATnnCTnTntnAgntAATAnAATTtATgTtTTTAtgAgCtATTnTaaTttaTAAggagTTTaGaaTaATaAAcTtcagaaAtAgATTTAAtAGaaanAtCaaanAgAnaTnntntnTtaTnnTTGTnnTTAanaanAnnAATntnnTAAaacAtaAcaAAcAAATaAcAtTtAAcAttcntnaTaCATaAAtATaagtAtaAAGAA
>L2-3_dPle#LINE/L2
acatGTtnnTtTaTTTaTaaTtntTnttatnttaAngantcaTtCgnanAaGTAACAGTTATTtTAaAnatactcagCAAAAaAnnTAtAnTnnngcaAtaaaannttnctcnTaanTAAnAnTTATtTttnttnanatnnncctcttaaatctgtTnacTtTntaTtnTTatAAAaanaanannnataGAAnatncTnnaAannATAAgAgnAAtncgtttAACAAaAAAAATAAtnatnatttannccgaTtTanntgtnatcgcAnAngTtantCtATTATaTtTAaAtCTagTnncCatcncAAnnnaattAactanAnncCaanAttTnTttttacTtnAacatAtcTntcATantngtntnnacgggtactnacctggnaaacagtttntaagtatcTgAnctnTTgcAnaCtnnaTTACtnAAAanaaactntaaaaagaAnAcTACgTTAggtATCaTTaTTgacTtnannaanGTnTTTaAcACaATnagttntaganntccnTtattnaAatTATataAcAtTannatgACannannTnnattagcTntTTnaGTtaTaTtTcAAtAnAnaannacGAtTAgTTnnTnnTaatnACTTttcTtgaancTcccaaaAtgtgAcgtannnTatTATTnTnTTnAaAnTAaAtnnAAAtAaCATAtgtntGAAAtAATATGaTTAanTngcnanctTAAACTATTTGCAtncnnantgACGaCATCTGTctctTtTATcntAngTnnaTTCATAnaAgtTTAtAGttAaTtcAAAaAATgATaTAAaTTtnATgtATAaGTnnTTCnnATAncnAATTTAcTAaCaanGAATanTAcTAAAaTTTtATaTATTATTTTtTnTGcTAAanAnAAAaagaTAnntGacttnAcTccgctgacgataAACAACgATAnAnTACAgCgcTntCATcAtgaAaaATAtCTTGnctTtnaATGntTagAnGAnAtAnTAtAAtTTCaaGATAnnanCntaTtAAcnATttaAnaAGaAnAAnnTnGCnATCAATATnAnaanCgaTnAATAnaATCtccaCTTgtgTACcAAAagnAATnnGaAAnATTTTntAtaAcTCtTTAgTAAAATCTCATTTACAATAtaTAATACAggtTTgGGgATcCgCtAATAnTTCAAATTTAAATACTTTACAAagAATACAAAATAAGATTATCAAAACTCTTTATAAATATccCTATTTGACTCCAACGACACAACTTTATAATGAAACAAAAATAATGAATATATCACAGCTaTACACATACTATACATGCATCCTAATCAAACAAATTAAATCAGGTTCCATTCAATCAGAGATAAGGATTTGTgAGaGATCGCATATTACGAATTTAAGGAATAAATATAAACTTCATATTGATAATGTAAGAACTAATTATGGTAAAAAAACAATACTGTTTGAGGGAGTACAGCTGTTCAACAAACTACCAGACGAAATAAAACTATGTGATAGTATAGGGATGTTTAAAGTCAAACTAAAAAATCATTTAATATCCTCGCTATAGTAAATAAAGgAAGCCTTTCATATCCAATGGCCCAGATGTTAAAACTATTTTnTTTGCAAATGTATAGAAATGTTCATTGTATCTCATTGTAAGTGAATGtTAAATTCTTATGAGAAATAAAnTTCTTTATACCTaTATATgTACgtAgcAanTcAccTatntAngnAatnATnaTAAaATAtnnTTAaanaaannnTCCTtAA
>Unknown-27_dPle#Unknown
ttatttnactattaatctgtcatttattngatctatttgtgtccnagcataaaaancAatttacataagcagatttttnggtaactatatttatgnncaaanttcacatacttttctgtcactgtcacagtanagtacgtcttattttctgnaaaanaatctcnttttgcnttcagtttatnnnannaaaattanncagacgatacacntcTcaATaacTcttAccATCAATAAAtacATgTAgAtatagcccgaagAtTtgcTAAggaacagtttccgcccacttttAAGTGAAAtCTTAcAATAATaAcTtnttanAtaaATtgCCTTTgGaaaAnntgnnnnnngTATTAGGcACcaTTTctctCGcCacCAtaTAcTATCAgTnAATgttTtGACcACAAcTAAgTTTTcccACgtATtgtctTATAgTTCgannnanntnnggATTATaAatACAaAAgCTGGcnnnaAAGtgTgTTTCtGTaTaTTTAttatTccAtTACgAAAAactcccAaacgaATgtTGCTGATATTGgTnnanncnnATAAaTaAATCCAGCgGtTGTnCtTATaTAAAGCncTAtacnnggcatctacTAaGAaaTAAgATATTTCaCtGAgttATGTATgaTGantnnnnannnacncGaGGtCTGTATcAaanntnnncntAAAcTTAnACACAnnnnnnnAATAtTTACTTATAATAAAtACaTTtTgaTTTaacTTcaaATcntgAACAGAAGAgaccACaATATnaATaAATgTTAATTnaTTaAnACAAAATcagtaAATacAGcccgctgtAtatggctnnannnTCgGAAaAtATAtgcgCaTaAAaTAcCgCacAnaatnaganAATTAATGATAAngAAGTtaaccgaacTgAgcaTcTgTAAAtATTtGATTAATgAtggTtTTgcCAcATTTCTgTTcatntgntgaTgTTccAcAAaaTggAcGGccgattcgacgatactagacGATTgAtAGTGAAGTAAGccgcnttcganctTTATATtTTgCGGtGGAcaCAaaTCAGTnAGACGTnTTGCCCTAGTATagnnnnannnntnnannnntnnnnaantnntaanATACTGATGTATCACAAGTgACGTCATCCGTgCCgTGCtAnaaacttcnntanTTTATAATATgttnttnnaaacnAnTATAATCnncTTggAATtATTTtTATGAcTgATTAnATTTAATTATACcACtaTGAAcTAAtaanntntnaaaannTGTAATgTTGTnnntnatnnncctnnaatanAATAGCATCTntnnnantTTAAgTATCAACTTGAannnnanntannATTTGAAtctantaacnnntttaannaaannaaAATTATAAATACTGGangtnncatcTAcAGCCannatTTTGTAGGACAtTACTGgAAGATATGCTgaacattnntnnnancnnnanttatTTAATAAAAACCAGTGTGCTnTAGACCACACgactgaagtaaaacttctttcgctccatctatatgtnanacgtatatgtatatgtttatatatgtataatacagacatgtanatACATATACACatattaAttttgtacaaatatttgaattcattatgggttatcattgataaataATTTTTTTTAAATAGATAgTTCTTTTTATTTATTATTTTCATTATtTcCATCATCGGATACATCAGTAATTACTGTGGTtGATtGtAAGACCGAAACAATAGGCATATCATATGAGAAATAAGATACATATGTTTTCGAATGAAAATTAGAAAGtTATCTAGAGAAAACTGCATCAAcTGTTnTTCCACGTCTTATGGTAGACTCAtTTTTGGTTATTATTCATTCAAATTAAATTCGGTTCAAATTAAATTAGGGATGGTAAAATCGATTCCGATTCTACCCGAgaATcGATTCTGTGGTCAaAAAACTCGATTATtTAGACTCGATTCCtAGTTATcagaatcgaccCAGAATCGATTCTTaATgATCGATTCTATAATTTGCATTTAATTGTACCTTTTACCTTATTAAAtTAGTTTTATTTCTTAAAATTAAAAAAAactaTaaAtnTtTTATTTAAAAAaaatctTnTTCAgAATCGATtAtTTAAAAGAATCGATTCTTGAAATTGATTAATCGATTCTGAGAATCGAAATTTCTGAAAAAAGAATCGGAATCGAGAATCGATTCTTCAGCTTATGTTTCCATCCCTAAATTAAATGTGTGTTCCCtaannatataaATATAtATATTTCATGCACTGGCTATGAAAGGAAGCGAGAAAGAAAATGTGCGCGCGCACTGCTCTCTCCCTTGCCCCTACAGTAATATACGAACCGTAAcacattCTCTATCTATcTTCACTAACTTATATCTCCCTCTCACTTTCATTCGCcTCGcCCGATCACAcTTnntnTTtGTAtncACaCTTTCACcaGCTTACCccCAAgTCAAGCGTGCGTAAAGAAGTaTTTACTTCAAAAAtTaanattantttt
>Unknown-28_dPle#Unknown
TTAAACGCCCTCATGTCATGCTAAATTGGATATATAAAAATAaAAATAaAAATATTTCGTCATATTTTAATTGAAAAATAAACAGTCGAcTGGGCCCATCTGCTAGCGATGGTgATTACCcTTGAAAAGGTAAGATAACGAAATGTGTTCAAATTAGCCTTTTACTTTTGGACAAAATGTaTCAGGCTATTTAAAATATCACGTgTCTTAgAtACTAGtCCCATATTTTATCAATGAAAAACTATCATGAcAGTGGTGAAATTTGCTgAGTTTTTTACAAAATCGTAttAACGGAAAAGTATATTTTCAAACCGAAGTATAAAGTCTAAATAAGAACAATTTTCCCTTTCTAAAATTTAACAACTTTTAAGACTGCTACCATTTGCAATCACCCTTGTAATGATATAAAGTATTAGATGTGGAAGCCATCAATCTCATAAATTACCCACATTAAAGTATGATCATGACGAAAAAACCTATAGGTCCCTGTATACTCATAATGACGAGGGAGAAAAAGGCTTTATACACAAATATTAACATAACAATTAGTAACACgcgaagactctaataattataaaattcgaaaattatgtcaattaaatcaattctttatataattatacaccgaaacatattatatattaaaaatgacaaagtttggggactttttcatgaaagaaactattgagtgaattgatataactaaccattaatatgacgagggagaaaaaggctttatacacaaatattaacataacaattagtaacacGCGAAGACTCTAATAATTATAAAAATCGAAAATTATGTCAATTAAATCAATTCTTGATATAGTTATACACTGAAACATTATATATTATAAATGTCAAAGTTTGGGGACTTTTTTATGAAAGAAACTATTGAGTCAATTGATATAACTAACCATTAATGTAGCTTAGACGTCACAATAAAGAATAGGTCATAACTTATTCAAAACTTCTGCGTCAATTCCTAAGACACGCCAAGAAAGTTGTATTTCGTATGAAATTACGTGCGACAGAGTATAGATGGCGCTGCCAGTTGGTTTTCAATCTATTTTATTAATCCTTACTGATTTTTATTTGAAACCGATTCAGAAGTCCACTTGGGCGACTTAGCAATTTCCGGGTACAAACTAGTTTTCTATATATATCTTTAGAAAAAAAGGAGAATATGTAGGAGATTATGAACATAGCAATCTAAATGCTTTTTCGTGCGTTTGCTCCGCTATCACCCACCCTGAAGGAATGACGTTTAATTATGTTGTCAGCGTTACAAATGCTTACGAGCTAATTATTCACTCACTCTGTTTATAGAATAACACAAAAATAAAACTAAGGTTACACTAAAAGATAGAAACTTTCTTTTCACAAAATAAGAATTCTATAGTAAGTATTCCATAAATACCATTCCGAGAGAATGATAAAAAACAAGTGTACGTTTAATTACAGGTCAGATTTATATTGCATTGTCAGATTAGAGGATATAAATCGCAAATTTTCGATATAAAGTAGTTACGTAGTTTAAATAACTTATTTGTTTCTAGAATCTATCAGAGTTTTAGTTGCCCTAGAGATAGAGTTAGCTCTTTATGAAAGAGTCACGATTAGTATAATTTATGAAAAGTAGTTTTTTATGCCATCATCAAACCTGCTTCATTCAGAATGCAATAACAAAAGTAAATAGCGAGCTTTCAAACAGGTCAAAATATAATCTTACGTGTATCGCATACATTAGATCTTTATTATATAAAAAAGTTTAAATGACTTCATGTTTTTGTAATAAGTACTTATAGAATTATCAATTAGGTATACGCTATGATATCTGATATCCCTAACTACGTAATAATTGGTAACATTTCGTTTGTAATTCCTTTTGCTGAAATGTCTTCACTGGTTCCTTATTCTTTGATGTAATTTTGTTATAGAGAATTCGTTGATTAAGAGTAAATTGGAATTGAACTTGATTAAACACGACGTTGCAATCGATGTCAAGCTTCACTTCCTTCCTCGGGCGAACACCGTTCATTTCCTTGTTTTAATTTCTTACTTATACAATTTACATTAACTTGGTTGGCTAATCTATTATCGTAAATAATTATAAGTATTTATAATGACTTATAGTATTTTAGTTCAATTCCTTATGTATTAAGATTCGGTCCCTACGGTTTGTTACCTCAAACCAAATTGAAATCATATATTGTGATTTGGTTCAGTGTTCACAAAAATTCAAATTACTAGTAAATACGATCTAAATATGAGGTCGCTTATGAAATGCATTTCGACGCTTGCACGTAAATTAAAACCTATGACTGAACGACAATTTGGGTAGTAAATTTTTACATAAAACAAAACTGTACAGTACCAGTAAAATAACAATGTTAAAACCGTATTTGTGATTGAATTGAAAGTAAACAAAGCTTTTGCTGTTATTTGTATTGGTAAAGTAACTGTGACCTACATCCATGTATGGTAACATACTTCTTACTGGTTAGAAACTAAAATATTTTTCTAAAGCAAAGTTAAGTTTGAATGTACAATACAGTTTATTTTTGGAGGAATGTTCGGTACTTTCATTAGTTCCCTAATCATTTATTAACAGAATTACTGCAATTAAGCGGCCAGCGCTTAATTTATTATTCGGTGCGGAATTTAAGGATTATACGTCTGACTTGCATTTGACTGtTTttTTTTTTTAATTTTGTTTttaacaGTGTTTGTAAAGGAATCCAAACGTCTAATAAATCTTTGTAGCAAAAAAATGAAGGATACAAAGATTAACCGAGATTATAGTTTTAAGGAGTTTTAATATTGTTTCTTTCTTATACTTGTTCTTTAAAACATTGTCATGTTAGATATAATTGTGGTAAAAAAATGTATTATTAATCGTCCATTAATTAACGTTATTGTATATTATTGTGAAATGTGGGCCAAATATCTATCGGCGTGTAGTTTTAATCTATTTATATTTTATATGAATCATTTTAATATAAAAACTGTGATTCATCGCCAGTTATTATGCTCCGAAGATGACGTCATTCGTTGATTGTGAACGCTTAATATACGTATCCACGTGAAGACTCGTTAGCTCAGTAGGTTAGAGCGCCGATATACAATTTCATTTGACCATCGGAGGGCGGAGGTTCAAATCCTTCACGAGTCAATGCTTATTTTTTCTTTTTTCAATCACCATTAGATGTTTTTTAAGTTTGTTATTGAAAGTTTCTTCTTACTAACGGTATAATTTTTTTTACAATTTAATTTCAGGGAATTAATATTATATCATAGTAATATTACATGTATAATTATTTTAATTAAAAATAAAGTTTTGTTAGCATTTCGTGTTTGTGAGCTAATTTTGAGCATATAACATCCACATAAGTTTCTATTGTGGACCTGTTAAGGCTTCTTCGATAGATGGCGTTGCTGTTAATAAGGATTCCATAAAGCATTTTAGCTGGATAACTATAAATTAATATCTTTTTCAAAGAAATATAATAGTTTATAGATTGGTATAAGAATACTATTCTATTAAATAAATACCAGATGTAAATATATGTATTACGTACCTATACCGTAAATAACGTTTTATTTCATATATAAAGTAATTTTTTGTATATTCAATAATGATATTAATGAGGGTGTTACAATATTAATCAACGGACATAGCCAAAACCCATAGAATTTTAATGAAACGGTTTGTTCCGTTGCTACATTTGAATATTATATTTAGGTTATACAAAGGTATTAATGATAGCTATGATATATCAAATGTTTATATTTATTTTTTTCTATATATGTCTCAAAACCTGTATTTTATCGTAAGGAATCTATAAAAGATATGAATTTAATTTTGTTTACAGGAACCAAAAAATAAAACAACATATTGCGGAAGTTATTCTAAAGAATAAATTTAAACATACTATATTATGTTGTAAGTTATTAGAATTTAAGGGTTGGCAGTTATTTAAATACGAATTGCTTTAGATTGTCATTTGTTAAGGAGCTGTCAGTTTCAGTCTTTATTGGTTTTTCTACGATTTTAATGTTTGTGGTGACAAACAAGTGAAAAGTTGAAAACTGGAGGCACGAAGGGCATCCATCTTTTTCTTGGATATCTTCCTCGCATGTGGAAGAAGCGACACGCTTCCAAGGGATTGGAACAGTTTGCCTGCGTCTGTTTCCTACGAGTTATAATTAAGATGTCTCCGAGAAAAGGGTGAATAGGCTGATGCCTGATACTGAGATAGTGCGTTTACCACAGACCACTTTAATTCCACGTTCAAACGGGTAAACTGACACCCAAGCAGTATCCAGTCCAAATTAAAAAAATATATTTTTGTGGAACTTATACGTTGATATTTAGCTTATGATTGTAGGAATTTTTATTTGAAATATATTTACTATTCAGTGCTCATTTAAAGGATATGCAAAGAGAAAAAAATCACTAAATTTATGAATCATTAGCGTTCCTTGCTAAATGATGTTGCCTTTCGAAACTAATATTTTAATGCTTAAACTCTATTTGTGAAAAAACCTAGAAAACGTCATTGAAAATATTTCCAGAAAATATACTCATACTCGTTGATAGTACGTAGGAATATATTTATTGAGTGTGATTAGCACTGGATTTGTTTGGTCACATTACTTCACATTA
>Unknown-30_dPle#Unknown
accACcGtaaatGaattTaACTATTTGAGTGAGAGtAGTGCTATTCTTTCCgACGCCACCgTAAGATCAAGCCcaTTaGGATtCgGTGAAATATcTcGTTaaTCAtCACCtCACCATCgAAAAgAAacgttcgATTgGAAAAAAGCAATAACAAGAAACAGAATTACTAACAaacCtAACTGGCTACAtaAAAAaAGgAAGGTGCTcGTTAATTTGGGTAAAaCCCATACgCCTCGATCTGtCAAAtAACaAATGAcAAACAAAtAAaAGGTCCATGTTtATCGAAcTGTAGATgtAAAATATTTTaAAcAGTTTGccAGTCTATCTCTcGAtTTTagAATCtAGGTGAcCATTgGaATaGtgtgctttattataaaagaaacttattactatataattttAcCgTttTttgaCgCCgGccatCaCAGGcagCtacgtgttacacgtgggatgaaactgttGCTaaAtGtGgTGcaaATaaaGAGgCtacctAtTtTttttCCAtCGTtgacaacaaaattaaaattaAAGTcaaaGatTttaGAtggcgagcatCTagTtAGACAACTGTGcTtGTCtttACCGaAATCgcacTGaCaTTTTTATATAATTgTATacGAGCgATAGaTTTgAGGTgAAcgTtTCCcATCttTTaCTAtaAAAAGaCCACAtcCAAAATGAGGcaGAcAgCGTtcgctcATTAATAGAgCGaACATCaAtAAATAAACTtATTtACacgGGAgGAGAtTGGTgTACATTGGTTgaTTGcgCTAAACAGAATaGTCcTcCATACACAGTTttAgAtGaAGATCaAaACTTAGTCTagggttttaaaacttggctgtatacgaaaaactggacaaaatatacaaattcagagtaaggtaagagaagtaaaagtgcaacgaaataataaagacataatagaatttaagtatttcttttctgaaaaaaaaaatatatagaaaactgaactgtagcaataatttgatattaactagaggtagtcaaagattttagattctagtcagataactgtactggttttaccaaaatcctgTCATtTTtATataactgtatacgagcaatagatttaaggtgaatgtttcccatcgtttactataaaaagaccacatccaaaatgaggcagatagcgttcgctcattaatagagcgaacatcaataaataaacttatttacacgggagcagattggtgtacattggttgattgcgctaaacggaatagtcctccatacacagttttagatgaagatcaaaacttagtctagggttttaaagcttggctgtATAaTaAAAACTGGACAAAAtAtACAAATTCAGAGAAAAtTtATTGGAgTAAGGTAAGAGACgTAAAaGTGCAAcGAAATaATaAAGACATAaTAaAATTTAAGtagtTACGTcTTTcCTGAAAAAAaAatATATAGAAAACTTAACTgTAGtAATAATTTGAtATTaACTAGAGGGAGgaAaAAatcGGaaCAAGAATTAATTCTAgaggagttgtacaataattctccTCCTtTTGCTgAAGTTAAATATAgAGACTTGATTTGTCTGTGaGATAcGTTGATTCCAAATAcGTATCATGACTTCTATaAAAaAaaTtAAtCATAGTGAaagAGAaCaggacaaagacgaaaAAGATTcCTgAATTTATCTTAACagtTtTTTTATATTTgGTTtTGTTAtTTAACTAaTAAGtGAACTTaTATTAGTAATAAGTCAAATcAGTcTgAATAAATTTgTGaTgATTGcTAaATATTACCAAgTAGgTGTTgtAggTGAGGCATATACTctGACGATGttgttatgattatacaaTTTTATTAATcAAGTAgATAtttAGTtTATTAcgCTGAATTACCTTCtcAATAAAACaaTGATGtTTGTTAAATACTAGGTACCgAaTtCATTGTTAGACAGATGATTAGGCTgAagCAcATgCTTaaAATTAAAtgGGTTAATTACTAATATgGCACGgCAGAGAtTGTtctagTAaTgtcaAGgTCCTACTTcAGtGAGACAATaTTTTAGACCTATTAATTAgTTGCTAAGAAGCAAtcTTCTaTTtTAATaAAAAAgtgATTAATTTATAAagCTTGaTTAATTAATAAAACAcAATCCtGttCCtTTTGTTTAAAGACATGACTTTGTTTACAcTACAgGAACAAAAGTCGTACTCCcAAAGACTAAAACCACGTgTAAAGTgAtatTATGTttTCgTtGAAGTACTTTTTATGTCaATGGTTGAACATTTcAttAcGTTGAAtGTAcTGATTTAAAAATaGTtAaATAATtgTACATTTTCATAtAACaTTTTAtTTAAATTaTActTCTGACACAGATTTTTTGTTtCCTGCGTATAAAAaGGTaTCAcAGACATGACcGgCATgCTTCTATTTTggTATCGGcGTtGAAACgGTTATCTATCAGTTTTTCcAAGAAAATTaaAAAACAATAaAgTATGTtTAAATTgAATAATaaAGATaTTaAAAtAgTTAAAATATTGTAAAAAGAAAATATTTATTATTGGTCATAGAATAATTTCTAGGGCTTGTTGaATaCAAATTAcGCTCTtCTGTAAACaACGGgTTTtGACTtGACcTTATATACtTAGGaactgtcgatatttttttgacgtagacgagaaatatgtgaaataagaaataaccagttaaatgaggtaaatttaactcaaaagtgtatGtTgAAACTatTgAatactcGttaagactgtattaattcaaAtAGCtAtagtTttCaTaaATTGtcatgcgaTTTaaaACcCctatatatatttcttaagtcttgtcattctacataacatttaacgaacacattaagggatattcgaatgcttcacaaataatttctagaagtaagattgaatttttaaatgaaatatctgaatttaacttaGaAgAAgatTGACGCtGTTTcctaataacatgtttactatatttaTTGcTTAaaatCtaAaACtAatTATGAAaTcaaCgACgttaaattattttggaagatttaaacattaacaagtacacaatacattcttAagTAttGGTtAttTaaaggaatatcattatgtatatgagaaactgtaaacGACtGCaGttctAaaAGCtGTattaatcaagttatttcaaataaaattaccagcatttctcgcatttttcattcgataatgtaacaaatttaAAGtgtAtAagCtCAAaAatttGCttCaACgggccGaGCgaTaTataAaaGaGcgAgATaTAtgaaagatttTaAcaTtttTAATaTcagTgagttTaaaAGAtAtttataacttGaaATttaTattcaagtaataaactttaaaaaaaatactattaaattgaggaaaagtaagaataatcaGaATAaAaaCAaACATaGtataAAttAAAaAtATcaaagagagtgcgaaaatataatatcaaAAcTTTtTTTaacaaaatcCcagCttGttTTCcAtcTcTGAaACAtgAaCTCAaatcacCtTAgCtGtgatattTgctGACTtcaCatTtCgtAttTgGCgtGtgACtaTGaCttGAtgaTAgtAatATTTgATaaatttcagtAcTAgGgAaatgTaTTAaAAAGTAgattTtccCATtcgtgTttcCtgaATtAaatagctttaa
>R1-5_dPle#LINE/R1
aaggGgGTaGGTAGGTAGgTTTTTTTTTnnnttnnCTAAATATAtTGACTACGGGTAaATaAATTTTTGTACACATAGGGTAAATAAAACAAACACGGTAATAGTaAaATaaTAAAGACACATgAACATAAAAATGTTGATTAAAATaAGGAGACACGACTAAAACTAAGCGATGAGCTGATGAgGAGCCCGAGGGGCTGGAGGACTTTTGCGATTTGATACAGCGATCCTCCAGCTCCCAAGTGCAAAGGGTGATAATGAGGGTGATAGATGAATGAAACTTATGCTAACTTAATaTCTAgGAGTCTGAGCCGACAaAGATTAATAAAAAGAAGTAAAAGTATAAGaAGACAATTAATtATTATAGCTAcGGGTGaGGTAAAATGTAAACAAAATTcCTTATGcCTAATAAATACAGGTGATATTGAATAaAAAcAAAAGAGAAGGgAAAGTTAAAACAATTCGATAAATCTTAGTaCTAATTATAAGATAACaTAACaTaacatttaaAAcaTAACATAAaATTTAAAATgATATATaaGTTTGTTAAAAGTATAtntacATGTATAACAAAAGGAAACAAAGAAAGATTATTTACAGTAATTGGTTATGGCTGCTGGTGCACGTCCAGTGACAGCCAAAGTGTAaaGATTTGTATTTACATGTTAATaATTAGTTTTATACATAATTTAcAGTTGAGATGGAGCAAGAAAGAAACaGAAAAGAATTTACATTGAGGTTAgGTGTTGTTAAAAGCTTTGAGGTGGTTGATAATGTATTCGGAAAATTTAATGAAGGATATGGTTGCTTCTTTGTCCTCCAGAAGGGAGGCCATGTTGAACGGAGAGACCCCGGCGTGGCTGCAGATaATCtGGTGGTCGGATCTCGGGGCGATGAACCGCGGGCAGTCCTCGAGCACGTGACCCATTGACTGCACCGTGGTGCCATCGCACGGACAGACAGCATCCTCCGTGACCTTAACCCtGTGTAAATATTGTTTTGTGTAGGCGTGTCCTGTAAGTGTCTGGGTAAGTGTGAAtgtgTTgTGaGcAAGTGAGTGTaATTTaATgAtGTgTTTaaTTGtAgGGAgGTgtTGtTTAGTGTgTTgTccttgTgGcTcGcTCTCGTATcgagactgccagaCTGAGGcgTGGagtgatcgtgtatagtgttTTATAAAgGTGAtGGngAAATTGTGTgTAgTCCggggcTTtGTggAgcttAGCCgCcCgCttggcagcggtgtctgcagcCtcATtCcccaCTaTGcccacgTGGgcCtTGAcCcAcgcgAAcTcGaTgGACccGGAcGtGTGGTGTACTgTcgAgTgTATTTtCgcaACcAAgGGGTgTGTGTtGCTGcGGTTctggatggcgAgAaTggcAgCgCTGctatctgaatAAATAaCCGTGCTTgTAtGttGgTTGGAagAgGCccATTcGcAaGCTTTGaGgAtgGCTaGAAgctcagcctggaaaacagtacaactgttgtgGaGCTTGAAcTtcTTaCtGAcagGATtgcgtcctcgatcataactgacgaaggccgCccCGaCCgTaCcATCCtCAAgttTGctCCcATcGGTGAAggTGTGGgTGgTgtTAgGGtGagctcTTGAcTGAAATTCcTgGacCTCgTTTtGgGTCCAgaAcgtGTgTGAGtCgtatgtatgtctgtgggctgGAtgAAggAgAAgAtgtggAgGagTTGGAGAcTCcAgTgtgatgtgagccggaagtagtggggacgagccggtgaggcgcgtagcttcgacccggttcgcctctttgaccttaagatncaggggggtgaacagggngagtgcgagagcagcagangtggacactgtcctgaatcctctgatggcctttagggcGAagGCTCtctgcATaGAcaGgAgtTTctTcCTcAcgcacTTctTATcggccacgTgTCcccAcAcTccGgcTGcgtatgtaatgnta
>Unknown-32_dPle#Unknown
caaatattntTActAgcTgTTACCCgcgACTTcgTCTgcGTAAAaaaaanaaAAAAacAAttAAAAACTTTTAAGTACATAnataCTACgTACACTCACAgGAAcaAAACAAAAangAAGCAATGTCCCTAAATGCTAAnAcTAATAAAAATAgATCTgACCTACTtAgttaTGTAACTnAACTAaATAAAAatatnttACAAAAAtTATCTAcTACTtAAgTnGTTTTATGATGGATAAATACTACTncnTAATAcAAAGtACCTgCTGaTTTgTACCCATTCTAAAATCAAACaAAATtTATAAgTAAACCTATTTATAcATGGACntnACTTaAAAacTAannnaAAAAAAAtGGTTaTACTAAAGTAATnAAAATnntncATTCATAAATTAATGCTtaAAcTAAAACAATACAAAAGACAAAAAcAATAtTTATAAAACATGAACAAAGtcAAATTcnTtnCAGTGAnAaATTTTnncnnAAAGATCgTCAATGGTgGGTgAATTAAATCTTCTnnGTGTGTTCACnnGGCAGGTGTTTTGTCAGCTTGAATGACAATATTATGGcTgTCAGATGGCAtccaTCCgATCnAAAGCTATTTTGAACATGTTTACTAAATTGTTGTTCTGATGAAAAAACATTTGTAATTCTTGAACAATGGTTCTCTTCACTGTAGGATTGTGAaCACAACgcTTATcAAcTTCCaCATCTGcAATTGCCCATAAAATAAAaatTTTGTAAAAATGTATGATCTGCAACTGGTAGGGGTAACAGnGACCCCAGTAAGTGATAAATTTGTCCCTGTATCTGTAATTTTTAAACATTTGTCCAATAATTATTTCCgATATAtatnnnataTATATTAATACAAACTTgAATATTATAAAAAAAaTATtAGGATATAACACgTTGAAAgTGgGCATGAAATTGTCCTGTATAATATGTGTAGCACCAAACnATGTCATCTGGAAACAAcTgGTTATATTTCTGAATGccTTGGCCAAGtAAATGCTTAGAATCATTACCAATCCCAGAAATTAAAGAGTGTAAAGGATCTGGTGGTGGGAccaattgtggcaattttactttgcCaTCAGCACAACATAATCCAGTAgATTCATCACTGTATTTTAACGCCTTACAATATTTACAAATTATTGTCATTTCTCCAATTGTTACCGATTTGTCAGCACAATAATCTATTGCCgGATAATAGTGGAATGCAGCTCGTTCCAGAATCACAGGAGCACTGCATTTGTGGAATCGCTCnnAATTTCATTATGTCGTGCTCGCTGTTGTTGTGTTTGATGTGCACgAACTTGTTGCATTcTAAGCCTATCAACTTCATTCTCACTCAATAAAGAACGCAGTTCAGACATAGCAATACGACTATTTCCTTAccccCCCCCCGGGCCCTTCAGGCCCGAATTTAACGGGTAGGTCCCATCGGGCCACCCACCCCTCCCGGTGACGCTGTCAAAGCCATTAGGGCTAAcaGCTACAGTCAAGTCGAAACTAAAAAAAAncgACTATTTTCTTGATCTGTCTCTCTCCGGTCATCAGTGCGATTAGCACGTAAGGTATCTCTTCGCACATTTGATTGACTGCGACGACCTAAGTCAGGTCGTCTTCTCCTAGGCATCGTAAATTATAGTTAATCAATGTGTGAAAAGTTCCCGCGCACTTAGCAGTGAAGTGTCTCTATCAcAAAGGATCAACATAAAAAttGTACTTTACTTCAAatGTCACTATCACAAAGGATCACCGAAGTCCGAAAGTTCTCCCGCACGTATCGGTAATTAATCATAAAGATATAAAAATGCACTATTtGTCTCAGGTATCGATCGACAATCGACagatcaATAGAGGATGGATCGACATATtagaacaaatanaatttgncnnnatgaaaaattttaaaggacggcagtgggtttnttaaatcatcttgtnAGATAgtTGTCAggnctancttagnAATGTttgCAAATATTATGGTTGTGTCCAGAAAtccnatcgaaaacatcttTTTAAAATTGATCAATCAATATAAAAATaTATCTAATACATAnaaaannGTTAATaaCtATATAGnaTTaTTnTAACAACTgTaGCnAgCaAAAATtaagttttccacatttgaATTttttAtntAATnAGnATaAAaaaaTATnTAGTTttcaactggnAAAAGATATAAAAATTCtcaataagtAATTAATTacaccTTCATTTTAAAnTATTCTTTCaanaactnaaatatntcanatatattatannnacttgAAnTTGATtTcTAAACGACAaggaataagtataatatgtgTGACGGGAgACacatcAaannagAaACgAnttTTtTtTnaaanAnTtAATtnnGAncATTTTCAtagaattgtaTTTgTTnAncTTtnaTtAAAcCTTCccTGGntcnaagtcccagncACTaccAcaAATaTTntccctgcaacgcgatggactCAAGACcAaattgaatcattnAATTAGccAAATCnGTccAatgctaagagatttcgtcttgCcnTTgTngaGTTTTAntttaacgCgagActaaCgAAcagCAATnaATTTaTATATATnTagATnaattnagtntnannatttttttttcctagtttttgaatgnncat
>Helitron-9_dPle#RC/Helitron
AAAAAAAACATATTTGATGCCCAACAACAAATTTATAGAAAACCTATTAATTCTTCTTATATTnTTnATAGAAAATTTCAATCCTTCTTTTGTATGTACATTTGTCTAAAGAGTCTTGTAAGCGCCAAGCGGGTGAATTCCTATAAACCGTAAAGAATTAATTGTTTATAnGGGTATTnCAATGTAATGTTTTCAACATGAATTTCAAGTGTTTTnTAAATCCTTGCTAATTAAAAGATTTTTnCACCAAGTCAnGCnnCCTCCTnTTTATCGCAAGAGGGTAnAAATTTTAAAAATCACTTAATAGTGTGGATCAAATTCTATTTGATAAAAGGTGAACTATATAGTTATAGATTACTTTnTAACTACAATTTTACAGTTCCTCATAAAGTTTTTATGTATATAGAGCAGTAATTAAAATATTAATAAAAAATAATAATTTTGCAnCATTTTGTATTATACGATATGnTnGCAAAGTTATAAAAAAAATTGGGTGACCCAATGTGAATATTCTACATATAATAGTTCTTTACTGAAAAATnGGACGCnATGTATAATACAGATCAACATATATTAAAAGACGTTAGCCATGTACAGAGAGACGATGAAGTAATCTAATGAGATTTCATAATATCTTTTGTGATATGGAATATGGAAAAAAGATATGATATGAAATGATAAATATGAACATTTTATCCGCTTATTTGCTTTATGATGACAGGAAAAAGGTTGATAGATAAATTTTCTTGCTTATAACTTGAATATATAAGAAAAAAATAATAAAACCACAAAGAGAATTAAAGAATATTACGTGAGTAGGTCTCACACTTTAGTGTTTTTTATATAACAATAACTTTATATAACAGTTGGTTACATTTTACGTTGGTTACGTTAGTTGGTTACGTTTATTAACTTAAAAGAATTTATTGAAATTTAACTGTACTCAAGATATATCATAAATTTATGTAGACATCGTAAATATATTAAAACACTGAGTGGCTTAGAAACATATGATATACTGTCAAGAAATTATTAAGATAAACTCACTAAATGTTTTGAGAAGTTTACnTATGTATTAAATTTTTGATCACTTTTCTGAGTGCAAGTGAATAATTTGCACTTATCTAATTAATGATTTTATTAACTATTTATGGGTCATTTACTGTGAACTGTGTGCTGGTAATGTATGTTTAAAAAAATAAATACCATCATACATTATGCATATTTACCCTTAATCACTTTGCAAGCCCCCGTGTGTGTGAGTAACAAATTGCGTACCAAGGTATGTGTGAATGCAAAAAAATTCTTACCATAGTTCTCGACATGCGCTTCCTCATGATTAATTGTTCCTAAAAAAATCAAAACAGGTTCAGAAGTTTTTAAAACACTAGCAAAATCGCTGAAGTCCGTCCCATCCAGACATATATTCAAAACAAGCTGGAAATCAATAAATTTGTTTAAAACCTAATTATAAATAAAAATTCATCATGGTTTAAATAAATTTTGCTTTAAATTGAAGGGAAAAAGGAATGTATAATTCATGATTACCAGCAAAGAAGTACTTTTTATCCTAAAAATACTTTAGATAAAAAAGAAATATCATAAAATTATCTTAAAAAAAAAGAATTAGTAATTTATTTCACCGTTTCTGGGACATAATGATATAAAAAATTGTAAAAGTTGTTATCGTCATATCATGCACAGATTTCCACTTAGTAGACCTACTCTTAGAGCTGTGATCCTATTTAATTTAAAACTATGGCAAATTAACAGAAATTTTATATATTGGAATTTTATATCTAAATAAAAGTGATGTCAATAAAAAAAGTGGTAAACTTCATTCATCTGATTTGTAACCTTTGAACTCTTTTTGTTAATCCTCTCGATTCTGTTCTTCATCTTCATTCTGGGTGTAAGAAAATTGCGTCAATAACGATGTTTCTCTAGCTATGGATTCAAACGAATCCTCCACTATTGGTGATTAAACGTGAGAGCACTGTGAGCCATAACACTTTGTACATGAGAGAATAAAACAATCTGCCTTTTTTTGCGACCATTTTTATGACTGTTTCTGTTACAAAAAGTATTTAGCAGTTTTTTCGGTGCAGATGGGGGTAAAGTTCGAACTGTCCCTAATTTATTGTTCAACAACATTCCATCCAAGTCnTACACGTCAAACTTCAACTAGGTAGTAATGCGGAAAAATGTTGATGAGTAGAAACTCAGTTTGGAGAAAGATTAAGATAAACCCATCTCTTGTTCTTCTACAGTCCTTATTTTTAAGGAGCTTCACACATAGATAGATGAAAGCAAATGTCGTCTTTAAAACTTCTTTATGAGTGGAACTACTTTTTTTAAATTTCCGCATATTAAACAGGATATATTTTTTTCAACTATTTGAAAACTACTGTTTCAGCCTCCTTATTAAATGTAGATGTCGTAATACAGTTAGTTATTGCATGTAAAAATAGTACAAGATTTTCACTCTTTAGAAAAGTAGATATATTTTAAAGAAAAGTATATATCTGCGATTGAAGTGGAGTTTTTTCTGTTTTTAAAAAAAGAATAGATTTCTTTCCTTTGGCATTCGAGCAGTGAGTAATATGTCTTCATCTTCATAAACAACATTAGTTGTATTTGTCAAATTGAATTTCCCTATAACTGTTTCAATAATTAAACATCAACATCACTATAAGCTTATTTTATAAGTTTATTTTAAGCAGCCAACTTTTCTTCCAACATTGAATTGAGCTGAGAGAATATTGAGTATTTGTAAGAAATTTCTGTTGACTAGTTGGAACTGCAGTCTTGATATTTCTCTTACAATCACAATAGCCTTGAATACGACTGTAAGTCGAGAACCAAATTGTCAGCAAACATACTGAAAGTATAAATCAAATAATAGTATATATAATATAATAnAACATACTGAAAGTATTAATCAAGTAATAGTTTTTGTCTCGAAAAAGTTGGCTCCTAAGGAAAAAATATTCATAAATGTTTTATAAATAATTTGATGATCTACATTTTTTTGGAATTTTACCTTTTGACTTCTAATAATTCTTTTATTTTATTGCACTGTTGGTTTAATAAATTCTATGAATTTTTTTTGTCAAGCCTCCAAAATATAAACATCTCTATAAATAATTACCTAAAAAGGAACTAGGTCATTTTTATAAAACAATTCGTTAACGTTCACGTTAGCCACTGTCAGATAGATAAAGCTAGATAAAGGGCTTTGTCAGATAGATAAAGAGCTTTGCATTTAACTTTGnAATTTTTTCGTAACAGAAAGGTAAnATACAGATTTTnGAnCTGGAACTTCAGTGCTAACGCTTACGTTAATTTACATGATTGCCAACGGCCTTGAACACTTAAAAACTGAAAATATTCGTTTATATTATATTACACGTTTATATTATTTATAATAACTTAAGGTAGTTGAAGATATTAGGAAGTAAATTAATGCGATCATGTATTATTTACCTTACCTTAATTCTCTAAAnGAAATTTTCTCAAAATCTTCATTnAAACCTGTATTTTTATTTTTCACTGAATACTAATCAAAACTCTCACTGTGTGCATATTTGATTTACTTGCnnTTCATGCATGATTC
>Unknown-34_dPle#Unknown
ATATATATCGGCGCAATTCTTATTATTTGAATAACTAATAATTGAGGGTAGTTGAAATTATCAGGTGTCACCCGCATAACCACCTGCGTAGCCACCTGTGCAAGTGTAGTCACAACAATnnnnnnnnGTTGGTATAAATAGAGGCGAGAGTACAGATTACnGAnAGTCTCGCTCGAGCCGTTGCAGGGATCGGACCTCTTCGAAGTAAGGGATTCGTCAAACCGTCTACGAGGTTACCTTCAAGAGTCTGAGATCCTGACGACATTCAAGAATAAAGTCATTGGTGACGTCAGTTATGCTGACGTCACTCTTTTnAAAAACnACnnnnTGnnTCCTACTCCGACATATATA
>DNA-Mariner?-3_dPle#DNA
TATAGnnGnnTTnGnTTCATTTGAATTnATCTnTATCTTCATaTATnnTAAaTTTATaCAAATACAGTGGATTTTATTTATTACGACCTTGGTTGTAGCGACCATTTGTCTATAGCGACGTTAAATCTCAGTCCCTTGAATTAAAGCATACTTTAGTATGTACAAACATATGGCTATAGCGACTTTGGATGTAACGTCGAGTTCGGGTGTAGCGACTGTTTTTATTGAATAGTTTGTAATAAATTCTTGGAAATCCCAAGCAGATATTGCGACCGGAGTCGGCCGCCAAAGACACAAAAGAGCTTTCTTATCTTTTGTTTACATCCATACAGATGGTCAGCAATCTTTACTTTTTGTTTATAAATATTAGCTAGGTAATTAGGTAGGTAAGCGTGTACGTTTGCGAGTTTAAATGATTCAGTTACAAATTGGTATTCAGAGTAGCAACTGTGTATAATAAACTTTTGAATAAGTATGGCTCCTAGACGCACtTTTACTGTTAAAGAAAAGGTGGAAATCATTTcAAAATTGAAAAATGGTGCAAACAATGCTGATTTGTGCAAAGAATACAAAGTTTCGCATTCAACAATATCTACGATGTGGAAAAACCGTGATAAAATATTAGAGTGCTTTGAGTCCAAATCCTTAAAAATTAAGAAAAACCGCAAGCCGACGCATCAAGATGTTGAAAAAGCTCTTCTAGTGTGGTTCAAAGCTCaaagAAGnnAATAAnATGTCTGTATTCnGTCAnTTnATTnnAAAATcCATGtnATACAGCTnATAGnATccAACgtTAAAGAATAAnTTGCAATAAnGAtAAATTAAAtATTTTTTTTAnTATATTAATgAATTACTATATATGnAAATATTTTTAAAAATAAATGAATATAAACCATGAACATGTCTGTATCTTTTTGCCTTTGCCTGTAACGACATCCGGATGTAACGACGAAATAACAGTGGTCCCTTCATCGTCGTTATAGCCGAAATCCACTGTATTT
>Unknown-35_dPle#Unknown
CGCTCCGACTTACTAGAGATCAGATCCAAAAACCGAGAGCTTTCAGCTCAAGCTTTCAAATACCTTTGATTcCTGGAAGATCCcACAGCGATGAATAAGAACATCAACAGGTTAGTAGATACAGTGCATACGGTCGGGTCTGAGTTCTTCAAGACTCAGCTcAACAGAAAAACgCAGAGACTCCCCGACTGCACCCTTCACCTTATGGCTGgATGACGCTCGCTTAGACTATAGTCTCGCGTAGCCAATTTAgTAGACCCATCTGGAAAGCTTACTTTAATACTGCTCaTATTAAAGATACAATTGAGCAAATAAgGGCTCCAAAgTGTTCGCAGgAGATGTGTGTACTGGGcaaagccaaattaCAAAGCTGAaGAGGGATAACAATGTAGTGTCTACAAAAGCGAAAGTCTTAAGAAAAGTTGAGAACTTCTATGGACGGCTCTACGATTCGTTAGtAAAGTTTGTTTgTAGTGCGGCTACAGACAcGAGAGCCAAATTGAacCGAAACtttatcgatgataccccagatggcaggcacgttggacgaccgctaatgagatggacggatgactaagtttaggccgcggattcacgttttcgtattatccgtaaatatttggaaaagtacaaaatcccttaattttaataaacacggctacgttagcagaagacacgtaaatgaagcaaaggtttatgggccatagaagagagacatgacgcatatttgtgtcgtgtacacagattactgcaaagcttgtgatgagattccgtactttttattacaaaaaaaaaAAAaCGAAtTCCATAAGTGCTTTGCTTCTATGGATAATTTTCAACCGATGAGATAGATCTCAGGCCGTTGTgGTGAAGGATTTTAAATTCACTTTTATACAAATTACTTTTAGTGTTCTCCAGGTcCCCTCACTTGTTCCTCCTACTATTGAATGTTTTATGaATTCCAATTTGCTTTTGTATACTACTGATACTAAAATATTAAAAATACTCAGAAATTcCAAGATTTTCTTGGATTATACCTTTGAAATTCATTGAAATATTATCGGATCTTCGGTTTCATATCTAGTTATCTAGTATCTGTTATTTTCTACAACGCCTATGTTGTTTCACATTTAGAAAATGTGAATATATTAATGAATTAGAGAAAACCAATATAATTTTTTAAAAATTTTGCAATTCAGATTTGGGACTTTGAGTATTCTTTCACATGAGAAATGCAGAGAAGCAGAGATTAAATTTTAATTTAATATATTTATTAATTGTCTTCTACATCTAAATAAAACTTCTTCTTCTTCTACATCTACCCTCTCGCCATTATAGCACGTATACAACTCCAACTTGGATAACTAATTACATCATTATATTTATGCACCTACATATGTATATAACATTCAGGATATCTGTTGATAATAAAATAACTTGAGTTATATTGATAATATTTATTATAAATGtTTTTTTAGTAGTGCTtTTGATATAAGTAAGCTACTGCATTTAAAAATTATTCATAAAATATTAAGAAAGGTCCAtGTACGCTTATTTTATGTGGACAAGTTTTTTAGGTAAAAGATGCAAGAGTGGTATATGCGGAATATGTAGATTTGAGGACAGACATTAAAAATATGAAATTAAGAACGGCGATTCCAGCAGCTGTTAGAGTCATCGTCTTCTGTGAACATTGTAGCATAAAAAGTACTGTTTTCTGATTTGACAAATTAAAATTTTCCCATTTACAATCGTAGACTGCTGTCTCGAAAGCTATGCTAGCATCAATTAGCCTTTGTCCAATACAACAATCTATGAAGACTATGCCAAGTGTAAATGAAAATTGGAACAGAGTGTTGTCTAAACCACCGAGCAATTCAGTCACGAGACCGAGCATCATAAATATGAAGTCAATCACGAATATGAAGCGGAGTTCCTTTTCAACTTTATTTCGGAGATTTATATTCATAATGTGGAACTTCAAAATATCTCGCAGACGATTGGTTACAAACACATTTCTCACTTCATATTCGTCACCAGATTCGTTGTGCTGAAGTATGTAATAGTTGTAGAATTTCTTACTATCTTCCCAGATATTAGTCAATTCCACACTCAGAGCCAGCATTTGGGATTCAAGGAATCCaATgATgACTATAAtGAAgAGtGTTAaATgtAtTATGAtCgTcAcAGCgAAGtatAcaGATgAtACCgTtAgAAttGcTGCTATTTCGtAGTTAGGAGATTCCAtCATCGGgTCCAAACCTaAgtATGaataaaTATcAgcAaAAcTTAtgatttctcattaaaacatattacttcatcgtagggatacaccatatcattatTATTTctctAgtTTcaGTaAATTATTgTtAcTcAaAAaTTAATAAAcACTTACCaTAcATTACATACAaGTCTTGAGTcAAATGGCGTnnnnnnnnnnnnnnnnnnnnnnnnnnnnnnnnnnnnnnnnnnnnnnnnnnnnnnnnnnnnnnnnnnnnnnnnnnnnnnnnnnnnnnnnnnnnnnnnnnnntgtgtttaCatatTATaTAatgTAaacacagcccaagtaaccaTTataTagTgTTgTAgAGTcaTcATaTacaTatAtAtATataTcTCtgtatacaTatgTgTtggTgctAcTTCATaAtaATtTTcAAaATgtgTtaATattgTCgcggcCgcTTaAAgTGcgctttggtgAATaTGAtAagAaTAtAataGAAgTcaagaCAttAAggcggAcgAAAgGTtttGcTAAcCAagTACgAATgTctggctttgtgtaagaaTGAgaAtGTCctgGcATaTtcTAgtaATCGctaatataaatctaacacacgacaaaacaaaatataGaTtgttgcATaTTaAAgggTcgCgAggTcGgTTTAGgTTagTgTgt
>LTR-6_dPle#LTR
AGTTCTGGGAGaTcATcTCcGAcGAgCAcGGCATcGAcCCcACTGGTGccTACcATGGaGACTCcGAccTnCAgCTgGAgCGcATCAAtGTgTAcTACAAtGAAGCntCCGGnGGCAAgTACGTCCCCCGCGCCATCCTcGTgGACCTgGAGCCCGGcACcATGGACTCtGTcCGCTCTGGaCCtTtCGGaCAGATcTTCCGCCCgGACAACTTCGTCTTCGGTCAaTCCGGAGCcGGcAACAACTGGGCCAAGGGTCACTACACAGAGGGAGCTGAACTcGTCGAcTCaGTttTnGACGTcGTgCGtAAaGAggCaGAgtcnTGcGACTGTCTTCAaGGtTTCCAACTGACACACTCaCTGGGAGGCGGCACCGGgTCCGGcATGGGcACgTTaCTCATCTCCAAGATCAGAGAGGAATATCCCGACAGAATCATGAACACATACTCAGTaGTCCCCTCGCCCAAAGTATCAGACACCGTCGTAGAACCTTACAACGCggtGCTCTCcaTCCAtCAGCTaGTcGAAAACACAGACGAAACATATTGCATAGAtAACGAGGCcCTaTACGATATCTGCTaCaGAACaCTCAAAgTGCCCAacCCgACtTACGGcGACCTCAACCATCTCGTGTCGCTCACCATGTCCGGTGTCACCACCTGCCTCAGGTTCCCCGGTCAGTTAAACGCCGACCTCCGCAAGTTGGCCGTCAACATGGTTCCCTTCCCCCGTCTCCACTTCTTCATGCCCGGATTCGCaCCcCTgACATCTCGcGGCAGCCAGCAGTACCGCGCCCTGACCGTTCCCGAGCTCACTCAGCAGATGTTCGACGCCAAGAACATGATGGCAGCCTGCGACCCTCGCCACGGCCGCTACCTCACCGTGGCCGCCATCTTCCGTGGTCGCATGTCCATGAAGGAGGTGGACGAGCAGATGCTCAAcATcCAGAACAAgAACtcgtcgTACTTCGTGGAATGGATCCCCAACAACGTGAAGACCGCCGTGTGCGACATCCCTCCCCGcGGTCTCAAGATGgCcGCCACcTTCATCGGCAACtCcACCGCCATCCAAGAGCTGTTCAAGCGCATCTCGGAGCAGTTCACCGCCATGTTCAGACGcAAGGCTTTCCTCCACTGGTACACCGGCGAGGGaATGGACGAGATGGAGTTCACgGAGGCgGAGAGCAACaTgAACGACCTGGTcTCCGAGTACCAGCAGTACCAGGAaGCcACcGCcGAcGAgGACgCGGAGTTCGACGAGGAacAGGAGcAGGAggTgGaGgAggACtAgactccaCcaCAaCTgAcTgccgtCACCgTcTTg
>Unknown-37_dPle#Unknown
TTTTGCCTGATAGTCTTGTAGTTGATGTAATGAAAAGGCAATCTAGnnTATATATATGTATTGTAATATTATAATTTACAATTTAATCATTGAGACGAGTTTACAGTGCTAAGTTCCGATGGCGACTGTCGACAGAAATATAATAATTTATTTATTTAGTATGTAACATATCGAATATCGGTTTGTTTCTAAGTGCCAATATGGAATGTGATTTTCGCTTACATTAATAACATCATAATATATAAAACGTAGGCACA
>Unknown-41_dPle#Unknown
ATAtATAtTGTTAGGATAATTAGGGATTATTTgATGCATTTAGAAACGTCACCTCACAAATATTATAAAAGTGAAGGTATTTCGAGGGATAAGTCATTTnCTGGTTGGCTTTCGTACGGAACGGTTCTCGTTGTGAGGTGTCGtCGCTATTTGCAGTGAGTAGTTTTCAGTGTACCCACATTcAATTTATTAATGTTATGTGACTAATGGCTGTTTcTTAATTACGAATATTGATATtGCAnTATTgTTTgTTTTTGATTTnAAAGTTAAAtTTGTAAnGTAGCAATAAATAATTGTAATTTGTGTCACTCGATTATTTTTTtnTATATAATTCGGCTTTAATTCCTAAAAATAtAa
